# Supplementary material for: H2O2 sulfenylates CHE linking local infection to establishment of systemic acquired resistance
Source: Science. Author manuscript; Available in PMC 2024 Nov 24. (PMC11586058; doi:10.1126/science.adj7249)
Supplement: Table S1-3 — Tables S1 to S3 [file NIHMS2031248-supplement-Table_S1-3.zip]

Archive with 3 entries (3 files):
- science.adj7249_table_s1.xlsx
- science.adj7249_table_s2.xlsx
- science.adj7249_table_s3.xlsx
