# Supplementary material for: H2O2 sulfenylates CHE linking local infection to establishment of systemic acquired resistance
Source: Science. Author manuscript; Available in PMC 2024 Nov 24. (PMC11586058; doi:10.1126/science.adj7249)
Supplement: Table S1-3 — Tables S1 to S3 [file NIHMS2031248-supplement-Table_S1-3.zip › science.adj7249_table_s1.xlsx]

## Sheet: Table S1  Primers
Name	Sequence	Purpose
CHE-HA-F	ggggacaagtttgtacaaaaaagcaggcttaGTCAAATAGATGGCAGAAGATAAAGC	CHE complementrary line, cloned into pDONR207
CHE-HA-R	ggggaccactttgtacaagaaagctgggtaACGTGGTTCGTGGTCGTCTTCCCT
CHEC51S-F	GCCAATCATTTCCGCAGCTCGA	Mutate cysteine to serine
CHEC51S-R	TCGAGCTGCGGAAATGATTGGC
CHEC51W-F	GCCAATCATTTGGGCAGCTCGA	Mutate cysteine to tryptophan
CHEC51W-R	TCGAGCTGCCCAAATGATTGGC
GW_TCP21CDSF	ggggacaagtttgtacaaaaaagcaggcttaATGGCCGACAACGACGGAGC	In vitro protein expression
GW_TCP21CDSR	ggggaccactttgtacaagaaagctgggtaACGTGGTTCGTGGTCGTCTTCCCT
GRXS13p_F	AAAAAGCAGGCTCGTATGTTACATACGACATGCTTATAT	GRXS13 promoter luciferase vector construction
GRXS13p_R	AGAAAGCTGGGTGAATTGATGATAGAGAGACAAAGAG
B1ad_F	GGGGACAAGTTTGTACAAAAAAGCAGGCT
B1ad_R	GGGGACCACTTTGTACAAGAAAGCTGGGT
CHE_QPCRF	CCACTTCTTCTCCGTTTACTCT	Gene expression, qPCR
CHE_QPCRR	CATTAACGAAGTCCCCATTGTG
UBQ5_QPCRF	GAAGATCCAAGACAAGGAAGGA
UBQ5_QPCRR	CTTCTTCCTCTTCTTAGCACCA
ICS1_QPCRF	CAATTAGGTGTCTGCAGTGAAG
ICS1_QPCRR	TTCGGACTGGTTAGTAAGTCAC
ALD1_qPCRF	GATAATCGGTCAGACTGGTCAT
ALD1_qPCRR	AAAGAAGATGACATCGGTCCTT
FMO1_QPCRF	TGAAGTTTGGCTCTAAGGTCAT
FMO1_QPCRR	ATCTGAACAGCAACTTCCCATA
EDS5_QPCRF	TAATCTTCCCAAGGCTAGAACG
EDS5_QPCRR	CGCCATGAAGAAAGGTATAAGC
PBS3_QPCRF	TTATATCGGCCCGAACTATCAC
PBS3_QPCRR	CCAAGTACTTGTTGTTCCATGG
EPS1_QPCRF	CTTCTATTCAAGCGGTGTTAGC
EPS1_QPCRR	TAGGTAACCTGCAATGAGTCTC
PR1_QPCRF	TGGTCACTACACTCAAGTTGTT
PR1_QPCRR	GCTTCTCGTTCACATAATTCCC
ICS1PControl_F	AAGGAGCATGCGTGTAATGCCA	ChIP-qPCR for ICS1
ICS1PControl_R	CGTTTGATACGGAAGCGGTTTGCAC
ICS1P_F	TGCACGACTAACTTTAGAAAAATGT
ICS1P_R	AGGGGACTGATGTAGCAGGGGC
CCA1P_F	TCGACAAACTGGTGGGAGAG	ChIP-qPCR for CCA1
CCA1P_R	TCCGGGACTACCTGAAAGGTT
CCA1PControl_F	GTCTTCTACCCTTCATGCATGG
CCA1PControl_R	CTTTGACATAAATGGATGATACTTTG
EDS5P_F	CTAAAGAAATTCTGAGAAATTTTGTGTG	ChIP-qPCR for EDS5
EDS5P_R	TGGTGTTTGTAGTATAGAGAGATTGCTC
A1-F	CTGACTCACTAGCCGTGCAT	ChIP-qPCR for ALD1
A1-R	AGAGCATAAAGGTGAGGCCG
A2-F	GGACAATAAGAAGACATGGTGTG
A2-R	GCTTCAAAAAGATATGTAGACAATAATGA
A3-F	GGAGTATTAAATATTGGGTTTCTGACC
A3-R	ATGCACGGCTAGTGAGTCAG
A4-F	GAACGCAAGGAGTATTAAATATTGG
A4-R	CACACCATGTCTTCTTATTGTCC
A5-F	CCCACTAAAGGTTGCTTCGTC
A5-R	CCAATATTTAATACTCCTTGCGTTC
A6-F	TGGCACGGCATTGAAGTCAT
A6-R	GACGAAGCAACCTTTAGTGGG
A7-F	TGATTCTGATCATGCGCTCGT
A7-R	GGCTGATGACTTCAATGCCG
A8-F	GTCATATTGGTTTAAGAATGATAACATAACC
A8-R	GTGGTACTTTCATGCACACGAG
A9-F	GTTATGAGTGGTGAATAAGGTTCCTC
A9-R	CCTAGTTTTTGATTCCACACGTAAC
A10-F	GAGGCTTCTGAGTCATTTCTTGAG
A10-R	GAGGAACCTTATTCACCACTCATAAC
A11-F	TCCTGAGAAGAACAAAACCTTGTC
A11-R	CTCAAGAAATGACTCAGAAGCCTC
A12-F	ACAAATGGGTGGATGACAATAAG
A12-R	GACAAGGTTTTGTTCTTCTCAGGA
A13-F	GTTCCTTGTCTTGTCCAACTCCT
A13-R	CTTATTGTCATCCACCCATTTGT
F1-F	GCACCGATGATGGCTACTCT	ChIP-qPCR for FMO1
F1-R	CGACCCGACCCAAAAACATC
F2-F	GAGAGGAATGGTTTTGATGAAGAG
F2-R	CTCACAATAACCACAAAATTTCTCAG
F3-F	GGGTCAGGAATGAGTTTTATTAGG
F3-R	GTTCATATTCAAGAAGACAAAGCAAG
F4-F	GTGTATTTGTTCGTGTTAAATTTCTAAGTA
F4-R	CGAGAGTACATTTTAAATAGGAAGGAG
F5-F	ATAGGTTTAAAACAAATTCTTGGTTCC
F5-R	CAGTCATCCGTTCTATCACGC
F6-F	GTCCTCGGTGACAAAATTGATA
F6-R	GTAAATAAAAAGAGTAGACTAGAACACATGTG
F7-F	GCTCATTAGCGAATCTAACTCAACT
F7-R	ACTTCATTGCGGAGAACATTTC
F8-F	GAAATGTTCTCCGCAATGAAGT
F8-R	ACCCGTTTCTTGTGCGGAAAT
F9-F	ATTTCCGCACAAGAAACGGG
F9-R	GGCGCTCTACTCGTATCACC
F10-F	GCTATATGCAGCCCTTACTCTTACTATT
F10-R	ATTCGCTTTTAGGGATAAAGATTTAGTC
F11-F	TCGAGTACGTGTCCATGCAA
F11-R	TCCTTCGTCAATGTGTGCTT
Tb-TBSi-F	Biotin-ATGAAATGAAAATCTTCAATTTTAGTGGGCCCCTGCTACATCAGTCCCCTAT	EMSA
Tb-TBSi-R	Biotin-ATAGGGGACTGATGTAGCAGGGGCCCACTAAAATTGAAGATTTTCATTTCAT
TBSi-F	ATGAAATGAAAATCTTCAATTTTAGTGGGCCCCTGCTACATCAGTCCCCTAT
TBSi-R	ATAGGGGACTGATGTAGCAGGGGCCCACTAAAATTGAAGATTTTCATTTCAT
