# Supplementary material for: H2O2 sulfenylates CHE linking local infection to establishment of systemic acquired resistance
Source: Science. Author manuscript; Available in PMC 2024 Nov 24. (PMC11586058; doi:10.1126/science.adj7249)
Supplement: Table S1-3 — Tables S1 to S3 [file NIHMS2031248-supplement-Table_S1-3.zip › science.adj7249_table_s2.xlsx]

## Sheet: Table S2 RASL-Local
Code	Target seuqence	TAIR	Description	Gene	WT_00_r1	WT_00_r2	WT_00_r3	WT_00_r4	WT_00_r5	WT_M04_r1	WT_M04_r2	WT_M04_r3	WT_M04_r4	WT_M04_r5	WT_M08_r1	WT_M08_r2	WT_M08_r3	WT_M08_r4	WT_M08_r5	WT_M12_r1	WT_M12_r2	WT_M12_r3	WT_M12_r4	WT_M12_r5	WT_M16_r1	WT_M16_r2	WT_M16_r3	WT_M16_r4	WT_M16_r5	WT_avr04_r1	WT_avr04_r2	WT_avr04_r3	WT_avr04_r4	WT_avr04_r5	WT_avr08_r1	WT_avr08_r2	WT_avr08_r3	WT_avr08_r4	WT_avr08_r5	WT_avr12_r1	WT_avr12_r2	WT_avr12_r3	WT_avr12_r4	WT_avr12_r5	WT_avr16_r1	WT_avr16_r2	WT_avr16_r3	WT_avr16_r4	WT_avr16_r5
1	TCTCATAGGATGAAACATGAAGTCTTGAGATACCATACCT	AT1G01060	LHY encodes a myb-related putative transcription factor involved in circadian rhythm along with another myb transcription factor CCA1	LATE ELONGATED HYPOCOTYL (LHY);LATE ELONGATED HYPOCOTYL 1 (LHY1)	13.664	13.6103	13.6384	13.6785	13.6267	8.59794	8.47717	8.54111	8.48132	8.46501	4.56186	8.21798	8.60993	9.13704	6.24657	8.66462	9.05306	8.39883	8.11016	9.85712	7.36492	6.6913	7.49767	6.87015	6.44439	8.25221	9.0356	8.96708	8.86305	8.33435	7.36963	5.81912	6.08207	5.82299	5.94594	9.26311	8.02261	7.55796	7.49781	9.41623	7.16085	5.31164	4.68782	4.95668	4.62328
2	AATATCTTCGTTCTGTTATCATCAATCTTTTCAGCTACAG	AT1G01260	bHLH13 interacts with JAZ proteins, and functions redundantly with bHLH3, bHLH14 and bHLH17 to negatively regulate jasmonate responses.	(BHLH13);JASMONATE ASSOCIATED MYC2 LIKE 2 (JAM2); (BHLH013)	6.68336	6.47153	6.80483	6.72744	6.73645	6.33151	6.18678	7.12751	6.60409	6.69948	6.66765	6.70897	6.00903	6.47408	6.82455	6.96658	6.31102	6.53918	6.56839	5.98134	7.22053	6.93603	7.20817	6.7389	6.79372	7.14457	7.01032	6.90554	7.25554	7.66954	7.32955	7.25693	7.55221	7.18726	7.14903	7.56603	7.44049	7.82227	7.55888	6.94329	7.05776	7.47638	7.24107	7.57267	7.59728
3	ATAACGATGTGTGGTCTTATATATAGGTTTTGTCGATCAG	AT1G01470	Encodes late-embryogenesis abundant protein whose mRNA levels are induced in response to wounding and light stress. Might be involved in protection against desiccation.	LATE EMBRYOGENESIS ABUNDANT 14 (LEA14);LIGHT STRESS-REGULATED 3 (LSR3); (LEA1);ARABIDOPSIS THALIANA LATE EMBRYOGENESIS ABUNDANT 14 (ATLEA14)	9.93079	10.1558	10.097	10.1817	10.2102	12.0625	12.3787	10.4344	12.0701	11.9849	11.6581	11.567	10.8267	11.2572	11.7787	12.0427	11.5797	12.1386	11.8393	10.9867	11.5463	11.2818	11.7364	12.0278	11.6814	10.9505	11.5714	11.6683	11.1609	11.2476	11.0972	11.2195	11.0739	10.7248	10.8131	11.3365	11.4087	11.2046	11.0664	11.0768	11.0862	10.9786	11.7145	11.0321	11.0294
4	TCCTTACTTTACTGATCACTGCCGACGTATCTTTGATATA	AT1G03600	PSB27 is a chloroplast lumen localized protein that is involved in adaptation to changes in light intensity.	(PSB27)	12.897	12.8744	13.074	12.8932	12.8804	12.4345	11.6664	13.0986	12.6634	12.3024	12.2334	12.186	12.3201	12.2797	12.5269	11.9427	12.0274	11.7721	11.7744	11.9531	11.7286	11.7982	11.6652	12.0137	11.9159	11.4367	12.0512	12.0611	11.8219	11.4387	11.346	11.1881	10.7259	10.8968	11.1187	9.64748	9.54939	9.44073	9.69944	9.66274	9.3141	8.46073	8.61134	8.62787	8.2025
5	ACGAAAATGAGAGATAGGAGAAGATTAAGAGGAGTGACTG	AT1G03680	Encodes a m-type thioredoxin (Trx-m1) localized in chloroplast stroma.	ARABIDOPSIS THIOREDOXIN M-TYPE 1 (ATM1);THIOREDOXIN M-TYPE 1 (ATHM1);THIOREDOXIN M-TYPE 1 (TRX-M1);ABC TRANSPORTER OF THE MITOCHONDRION 1 (ATM1);THIOREDOXIN M-TYPE 1 (THM1)	2.59589	3.79693	2.5876	3.52866	4.47658	4.30403	5.06479	2.48366	4.1217	7.54747	4.28623	5.33046	4.90949	6.02662	4.04494	3.30707	2.96863	4.31137	2.07014	3.65942	6.0315	3.49692	5.62321	5.80602	3.06192	3.80217	2.70289	2.45929	3.72629	3.53438	4.34973	1.62273	1.73629	2.59033	4.22011	2.52164	2.36154	-0.00428277	1.55139	2.08531	-0.0190571	1.94241	1.74922	3.60304	3.69039
6	CTTGATCTCTTATTGCTTATAGATGTTGGCTTTGGTGATC	AT1G03850	Encodes glutaredoxin ATGRXS13, required to facilitate Botrytis cinerea infection of Arabidopsis thaliana plants. Sylvain La Camera et al (2011, PMID:21756272) reported a third splice variant in addition to the two annotated in TAIR10. It is a member of the CC-type glutaredoxin (ROXY) family that has been shown to interact with the transcription factor TGA2 and suppress ORA59 promoter activity.	GLUTAREDOXIN 13 (GRXS13);GLUTAREDOXIN 13 (ATGRXS13); (ROXY18)	4.78352	4.00338	4.5136	4.71309	2.55059	0.603588	3.78468	4.40966	3.73468	4.37755	4.89628	4.59349	2.10214	4.15215	1.72301	3.75453	3.62071	3.52288	4.27178	4.50741	5.63557	2.96641	4.77521	3.93155	0.254563	5.38714	7.03917	7.23539	5.69312	6.55991	9.04399	9.84994	9.68076	10.4888	9.79812	8.2128	9.27563	8.65035	9.43607	9.074	9.32302	9.55466	9.70535	9.89868	9.54611
7	AATCGAATAATCAACGCTCCTTCATGTGAACCGACTAATT	AT1G05100	member of MEKK subfamily	MITOGEN-ACTIVATED PROTEIN KINASE KINASE KINASE 18 (MAPKKK18)	3.12641	3.26642	4.35314	3.52866	3.03601	5.12715	4.14725	1.74669	4.1217	4.37755	2.84565	3.00853	3.6871	2.56719	4.38597	4.3712	4.4092	4.7073	4.8775	4.14484	7.06007	4.04441	4.77521	5.15394	4.64688	3.80217	4.77328	4.89225	3.07421	6.01243	7.36963	7.53761	7.20661	7.54452	7.26114	9.72784	9.80283	9.37293	9.00808	9.76479	9.88332	10.2628	10.869	9.39022	10.5472
8	AATTGCTTCTCTATATCTTTTATTCTGCGAGTAACCCTTG	AT1G06150	Encodes a LHW-like protein with 79% amino acid identity to LHW.	RECEPTOR LIKE PROTEIN 53 (AtRLP53);EMBRYO DEFECTIVE 1444 (EMB1444);LONESOME HIGHWAY LIKE 1 (LHL1)	6.19415	5.82441	5.82026	6.51217	5.90108	6.48623	6.40359	6.81994	6.69245	5.96251	6.26712	3.00853	6.1896	6.9595	6.64584	6.61582	6.2698	6.29226	5.89796	5.98134	6.34184	6.17152	5.91271	6.59451	6.52135	6.28022	5.73851	5.49491	6.53365	4.81449	5.93469	6.54556	6.30108	5.88311	5.64895	5.58053	5.71204	4.7506	5.74779	5.25524	5.59565	5.97215	5.37371	5.85938	5.65722
9	ATTCAAATGCAAAGAAGTCATCACAGTAGTTATCAGTAGG	AT1G06160	encodes a member of the ERF (ethylene response factor) subfamily B-3 of ERF/AP2 transcription factor family. The protein contains one AP2 domain. There are 18 members in this subfamily including ATERF-1, ATERF-2, AND ATERF-5.	OCTADECANOID-RESPONSIVE ARABIDOPSIS AP2/ERF 59 (ORA59);ETHYLENE RESPONSIVE FACTOR 59 (ERF59)	1.01093	3.26642	2.5876	2.87658	0.228657	2.18855	5.36964	2.96908	1.6192	4.37755	4.28623	4.59349	2.10214	4.88911	4.22551	3.30707	3.3312	4.31137	5.47614	4.79692	7.9575	5.57784	5.26064	4.66851	4.89842	3.80217	5.93555	5.34681	7.08704	3.04895	5.0867	6.34155	5.70592	5.12638	5.47387	6.29423	6.3064	6.73718	6.59578	5.25524	6.94673	7.53735	7.13004	7.11962	7.59728
10	TTTGCATGCTTCTTTCTTACTATGCCACATATGATCTAGA	AT1G06670	nuclear DEIH-box helicase (NIH) encoding a putative RNA and/or DNA helicase homologous to a group of nucleic acid helicases from the DEAD/H family with nuclear DEIH-box helicase (NIH) distinct N- and C-terminal regions that differ from animal DEIH proteins The mRNA is cell-to-cell mobile.	NUCLEAR DEIH-BOXHELICASE (NIH)	8.70906	8.57627	8.7695	8.54901	8.39356	8.13497	8.27194	8.38573	8.32426	6.69948	7.71778	7.53209	7.31159	8.87097	7.87276	7.9191	7.57913	7.93996	8.01968	7.44601	8.04585	8.69433	8.43056	7.63199	8.93756	7.22364	6.68474	7.14859	7.76671	7.9267	7.0127	7.45562	7.02169	6.49722	7.39004	7.00277	7.44049	7.3086	7.45024	8.27514	7.61757	7.61483	7.40266	7.53115	7.41087
11	CTTGGAAAACGAGTCTGTTATCATAGGTACACAAGTGATG	AT1G06680	Encodes a 23 kD extrinsic protein that is part of photosystem II and participates in the regulation of oxygen evolution. Phosphorylation of this protein is dependent on calcium. In plsp1-1 mutant plastids, the nonmature form of the protein localizes in the stroma. The mRNA is cell-to-cell mobile.	PHOTOSYSTEM II SUBUNIT P-1 (PSBP-1);OXYGEN-EVOLVING ENHANCER PROTEIN 2 (OEE2);PHOTOSYSTEM II SUBUNIT P (PSII-P);OXYGEN EVOLVING COMPLEX SUBUNIT 23 KDA (OE23)	13.2823	13.4536	13.5149	13.4014	13.6176	13.9344	13.6407	13.8402	13.9005	13.5649	13.5368	13.6297	13.6553	13.6777	13.5811	12.7881	13.2086	12.9451	13.07	13.2259	12.9185	12.7366	13.3833	13.5639	12.8022	13.1167	13.6353	13.3975	13.2639	13.4607	12.986	12.7091	12.5883	12.5041	12.9618	11.6135	10.7599	11.0705	11.3474	11.3403	10.745	9.82301	10.4805	10.3975	10.1059
12	ATCGCTTCGTATAAATCCACAACCTTAAACAAACGTTCAG	AT1G07000	A member of EXO70 gene family, putative exocyst subunits, conserved in land plants. Arabidopsis thaliana contains 23 putative EXO70 genes, which can be classified into eight clusters on the phylogenetic tree.	EXOCYST SUBUNIT EXO70 FAMILY PROTEIN B2 (ATEXO70B2);EXOCYST SUBUNIT EXO70 FAMILY PROTEIN B2 (EXO70B2)	4.85223	6.02723	5.9381	5.56108	5.43811	6.02985	6.33488	4.68529	5.76216	6.69948	6.30508	4.59349	4.42407	5.37454	5.75276	7.08604	6.87552	7.22332	7.92314	6.46677	7.76268	7.32786	7.09714	6.43405	6.88392	8.55706	9.82598	9.45251	8.99818	9.46512	8.47443	9.16962	9.182	9.72988	9.21664	8.303	9.08674	8.9235	9.14385	8.65517	9.07106	8.46073	8.18106	9.31881	8.60165
13	TGTACATACTGCCAAATTCTCTCTCTTTATTATCCACCAG	AT1G08450	Encodes one of three Arabidopsis calreticulins. In CRT-deficient mouse fibroblasts, this protein restores ER Ca2+ levels. Non-receptor component required for EFR-mediated immunity. Mutants show de-repressed anthocyanin accumulation in the presence of elf18, and EFR accumulation and signalling.	CALRETICULIN 3 (CRT3);PRIORITY IN SWEET LIFE 1 (PSL1);EMS-MUTAGENIZED BRI1 SUPPRESSOR 2 (EBS2)	11.1788	11.0916	11.0297	11.2398	11.1483	11.4214	12.3299	11.2068	11.3713	11.8122	12.0259	12.0001	10.9694	12.053	11.4435	12.7309	12.7361	12.789	12.9657	12.7303	14.1051	13.1001	13.0011	12.7528	12.5603	13.2903	12.6556	12.5353	13.2511	13.1572	13.1546	13.0799	13.0076	13.002	13.2064	12.9021	13.1857	13.0338	12.9924	13.069	13.5733	13.4354	13.123	13.2447	13.1718
14	ATCTCTTCAACCTCTTTTACGATTATCCTTTCACCTTCTT	AT1G08550	Violaxanthin deepoxidase involved in xanthophyll cycle.Two major consequences of the npq1 mutation are the absence of zeaxanthin formation in strong light and the partial inhibition of the quenching of singlet excited chlorophylls in the photosystem II light-harvesting complex	NON-PHOTOCHEMICAL QUENCHING 1 (NPQ1);ARABIDOPSIS VIOLAXANTHIN DE-EPOXIDASE 1 (AVDE1)	12.4102	12.1843	12.3097	12.2581	12.5057	13.1171	12.704	12.4635	13.2258	13.0393	13.5923	13.2835	13.6124	13.3078	13.4758	12.9034	12.9595	12.8834	12.7484	12.9407	12.9684	13.0975	13.2759	13.0357	13.0312	11.4675	11.3618	11.4576	11.8542	11.4473	12.1376	11.7839	11.7112	11.397	11.7882	10.3899	10.4877	10.2707	10.613	10.6665	10.7598	9.37703	10.2127	10.1318	9.61682
15	TTGTCTACGATTCAAGCTCTTAAGTATCCACAGTTTCAAA	AT1G09420	Encodes a protein similar to glucose-6-phosphate dehydrogenase but, based on amino acid differences in the active site and lack of activity, does not encode a functional G6PDH. The amino acid sequence for the consensus sequence of the G6PDH active site (DHYLGKE) differs in three places in this protein. gc exon splice site at 20574 is based on protein alignment, and is not confirmed experimentally.	GLUCOSE-6-PHOSPHATE DEHYDROGENASE 4 (G6PD4)	3.67389	4.62005	4.65799	4.82412	4.31612	3.77351	4.67776	3.33165	4.28217	4.37755	4.28623	4.59349	5.56157	2.56719	4.7819	2.16957	4.55359	3.52288	4.14053	3.65942	5.29453	4.32004	4.77521	5.15394	3.71399	3.80217	4.62889	3.59679	2.58879	4.18646	5.26727	4.79265	4.67489	4.79196	4.91199	4.39611	3.9465	4.08318	4.35874	4.40724	5.1904	3.1648	4.07115	4.13355	4.31842
16	TTTGAAGGTCTTCTCATCCAAGGCAAGTAAACAACCGAAG	AT1G09570	Light-labile cytoplasmic red/far-red light photoreceptor involved in the regulation of photomorphogenesis. It exists in two inter-convertible forms: Pr and Pfr (active) and functions as a dimer.The N terminus carries a single tetrapyrrole chromophore, and the C terminus is involved in dimerization. It is the sole photoreceptor mediating the FR high irradiance response (HIR). Major regulator in re…	PHYTOCHROME A (PHYA);FAR RED ELONGATED HYPOCOTYL 2 (FHY2);FAR RED ELONGATED 1 (FRE1);ELONGATED HYPOCOTYL 8 (HY8)	9.23814	8.70752	9.29634	9.08882	9.00673	8.18102	8.05414	8.26502	8.09493	7.54747	7.64563	7.53209	7.5284	7.92474	7.87276	7.00751	7.25931	6.88362	7.14909	7.40358	8.10189	7.94114	6.8456	7.20457	7.56745	6.48667	7.25133	6.98285	7.63318	7.13641	6.30909	6.18751	6.1737	7.06281	6.66942	5.69156	5.32502	5.87836	6.37582	6.47763	6.35598	6.02987	6.57365	6.62294	6.49774
17	AGTTCTTCAATGGTAGTTGGAAATTTTACTTGATCAGCAG	AT1G09770	Member of MYB3R- and R2R3- type MYB- encoding genes. Essential for plant innate immunity. Interacts with MOS4 and PRL1. The mRNA is cell-to-cell mobile.	ARABIDOPSIS THALIANA CELL DIVISION CYCLE 5 (ATCDC5);CELL DIVISION CYCLE 5 (CDC5);ARABIDOPSIS THALIANA MYB DOMAIN CELL DIVISION CYCLE 5 (ATMYBCDC5)	8.82043	8.90706	9.01051	9.00292	9.32932	8.0874	8.05414	8.55833	8.43938	7.54747	8.64192	6.70897	8.29196	7.52138	8.43725	8.13766	8.00048	8.39883	8.35924	8.4143	8.93454	9.01323	8.96108	8.78953	8.67663	8.02824	6.72081	6.98285	7.91791	7.52144	7.89405	7.74512	7.20661	7.59931	8.14172	7.44447	7.55531	7.25311	7.65991	7.96796	7.84513	7.61483	7.61547	7.46654	7.69856
18	TTAACTTGTTTGTATACAGAGAGAGATTCACGAGATCCTT	AT1G09970	RLK7 belongs to a leucine-rich repeat class of receptor-likekinase (LRR-RLKs). It is involved in the control of germination speed and the tolerance to oxidant stress. The mRNA is cell-to-cell mobile.	(LRR XI-23);RECEPTOR-LIKE KINASE 7 (RLK7)	2.23332	3.55592	3.4356	3.23915	2.55059	4.99591	6.59203	3.86217	4.89222	4.37755	4.68215	4.59349	3.6871	2.56719	3.59748	4.70562	4.24874	4.58701	5.3028	5.03793	6.34184	4.55137	4.77521	5.15394	5.38385	6.92556	6.756	6.5803	6.74259	7.52144	6.67166	5.87065	6.59427	6.71134	6.78646	7.44447	6.83403	6.8159	6.34146	6.8402	6.85131	7.12563	6.73411	6.62294	7.02537
19	CACTGAGAAGAATATACAAAATAACCCCTGCACTCCATAC	AT1G12580	phosphoenolpyruvate carboxylase-related kinase 1;(source:Araport11)	PHOSPHOENOLPYRUVATE CARBOXYLASE-RELATED KINASE 1 (PEPKR1)	8.85013	8.83458	8.8767	8.78004	8.8689	6.71211	6.33488	6.53677	6.37409	7.1849	6.10439	7.09599	7.23142	6.47408	6.28779	6.69313	6.90274	6.6928	6.75944	6.9522	7.49617	7.59738	8.1812	7.55604	7.17343	6.77618	6.98088	6.79557	6.95336	7.0308	6.30909	6.48071	5.70592	6.29077	6.82345	5.79466	6.14814	5.55031	6.03251	5.78575	6.72241	6.1388	6.27278	6.84251	5.51636
20	GCCCCAGATCTCTTTCCTACATGTTCTAGTATTCGATGGA	AT1G12770	Encodes a DEAD-box RNA helicase that localizes to mitochondria and is essential for regulating cell-to-cell transport via plasmodesmata. The mRNA is cell-to-cell mobile.	EMBRYO DEFECTIVE 1586 (EMB1586);INCREASED SIZE EXCLUSION LIMIT 1 (ISE1)	12.0349	11.9187	11.7368	11.8287	11.6586	10.8598	10.683	11.879	11.5504	11.3433	11.1836	11.0253	11.4263	11.4283	11.4148	11.434	11.3368	11.6271	11.3119	11.2155	11.4896	11.735	11.5167	11.6343	11.9965	10.2871	10.1207	9.88723	10.3289	10.1215	10.3065	10.0726	9.6611	9.42068	9.74126	9.7853	9.71381	9.63053	9.69944	9.83351	10.0349	9.46858	9.44734	9.64986	9.32107
21	AAGTCCTTTGTCACCAATACTATCCAATATCCATAATCGT	AT1G12820	Auxin receptor involved in primary and lateral root growth inhibition in response to nitrate. Target of miR393. Induced by nitrate in primary roots.	AUXIN SIGNALING F-BOX 3 (AFB3)	9.73317	9.59035	9.91852	9.70404	9.40608	9.34842	9.1819	9.64353	9.69066	9.33175	9.01271	8.78989	8.36892	8.29511	9.01763	9.66941	9.41158	9.33724	9.58584	9.00282	9.16243	9.72574	9.72941	9.81419	9.63611	8.15469	9.02842	9.06514	9.05802	8.47522	7.5892	8.23252	8.0522	7.89045	7.8684	7.47584	8.03397	8.08847	8.18074	7.03951	8.1757	8.02278	8.54363	8.14047	8.07016
22	AAACTCACTGTTCTTATTGCTATTGAGACAAGATTTGAGC	AT1G12910	Encodes LIGHT-REGULATED WD1 (LWD1), a clock proteins regulating circadian period length and photoperiodic flowering.	ANTHOCYANIN11 (ATAN11);LIGHT-REGULATED WD 1 (LWD1)	8.26202	8.22061	8.24867	7.81742	8.10517	6.66968	7.12707	7.30128	6.77571	5.96251	6.26712	3.00853	6.35006	7.42517	6.61378	6.56188	6.2698	5.89633	6.59371	6.29168	7.53739	7.57127	6.36017	7.20457	6.96881	4.45425	6.88876	6.24589	5.55226	6.01243	5.70337	6.44716	5.50888	6.37692	6.07426	5.02414	5.82097	5.42198	5.84907	6.47763	6.5508	6.08536	5.94562	5.9877	6.01232
23	CTCGTATCGTATAGAGAGTGTCACGGGAGATAAAATTGAG	AT1G14010	emp24/gp25L/p24 family/GOLD family protein;(source:Araport11)	0	4.63542	5.58834	5.62322	4.92721	5.18285	4.85152	6.18678	5.37118	5.16352	4.37755	4.56186	3.00853	2.10214	5.37454	5.09224	5.52006	6.31102	5.79136	6.08807	6.19547	7.69142	5.86257	6.15372	6.04702	5.80915	6.28022	5.87282	6.11464	6.1495	6.79311	6.03779	6.18751	6.56072	6.64344	6.49695	6.29423	6.95848	6.01809	6.65293	6.47763	5.65337	5.97215	6.57365	6.7369	5.95888
24	AGGTGCTTCTTTAGTGTTTCCATTATCTTGTTGACGATCT	AT1G15780	mediator of RNA polymerase II transcription subunit 15a-like protein;(source:Araport11)	(ATMED15A);MEDIATOR 15_1 (MED15_1);NON-RECOGNITION-OF-BTH 4 (NRB4)	9.11422	9.28384	8.96264	9.28112	9.16235	9.24383	9.53574	9.37847	9.62856	7.1849	9.20572	8.4348	8.57787	8.83397	9.08349	8.97434	8.80152	9.21573	8.82236	8.65037	9.26416	9.33758	9.11149	9.31237	9.65331	9.35676	7.71188	7.89891	9.44925	9.53115	9.18543	9.42793	9.45739	9.5187	9.63081	9.10158	9.52544	9.08053	9.48803	9.46902	9.9395	9.87117	9.69369	9.86147	9.81027
25	ACTCAAAATATCAAATTAGGGTCTCTCTTCTTCGATGTGC	AT1G16700	Alpha-helical ferredoxin;(source:Araport11)	ARABIDOPSIS THALIANA MILDEW RESISTANCE LOCUS O 14 (AtMLO14)	11.9908	11.9642	11.8073	11.7744	11.7914	11.8592	11.7397	11.7861	11.9385	11.7085	11.4041	11.4306	11.2133	11.4283	11.506	11.8416	11.6843	11.7398	11.7057	11.5819	12.0785	12.0624	11.9024	12.0172	12.0461	11.4346	11.7522	11.6116	11.6446	11.4109	11.586	11.715	11.6537	11.7767	11.7706	11.5245	11.762	11.435	11.7814	11.6945	11.9614	11.7481	11.996	11.8714	11.6546
26	GCTATATCTACATACCCAAAAGTTTCGTCTCCAAAGTACT	AT1G17170	Encodes glutathione transferase belonging to the tau class of GSTs. Naming convention according to Wagner et al. (2002). It is involved in the detoxification of the environmental pollutant 2,4,6-trinitrotoluene. Arabidopsis plants over-expressing At1g17170 were more resistant to TNT, removed more TNT from sterile and soil-based media, and had reduced levels of glutathione when grown in the presen…	GLUTATHIONE S-TRANSFERASE TAU 24 (ATGSTU24);ARABIDOPSIS THALIANA GLUTATHIONE S-TRANSFERASE (CLASS TAU) 24 (GST);GLUTATHIONE S-TRANSFERASE TAU 24 (GSTU24)	4.91782	4.62005	3.4356	4.31716	4.31612	5.81304	7.45306	4.24919	5.4605	6.69948	6.06067	5.81589	4.90949	7.85259	6.32787	5.40223	5.37073	5.421	4.79261	5.72981	7.45373	5.57784	9.46451	7.10147	7.30985	8.37852	7.60013	7.45024	6.37538	6.7043	9.6186	9.6653	9.49784	10.5457	10.2829	10.2473	10.8574	10.3588	10.0339	10.23	11.6007	12.0461	12.0678	11.3332	12.0045
27	TCCTCGTAGATTCTTCAACTCTTTCTCCCTCAATACTCTT	AT1G17420	LOX3 encode a Lipoxygenase. Lipoxygenases (LOXs) catalyze the oxygenation of fatty acids (FAs).	LIPOXYGENASE 3 (LOX3);ARABIDOPSIS THALIANA LIPOXYGENASE 3 (ATLOX3)	8.24933	8.4139	8.28248	8.39566	8.28935	11.5454	13.0083	9.46323	9.82051	10.2602	9.29333	10.2277	8.36892	9.55587	9.34993	10.5662	9.99575	10.5463	10.0417	9.97773	9.22685	9.04203	9.08264	9.40187	9.45669	10.069	10.1867	10.7438	9.46408	10.0955	10.4489	10.6699	11.062	10.6004	10.5267	13.4751	12.0932	13.6004	11.7482	12.5437	12.025	12.635	12.545	12.1033	13.1241
28	CTTTAGATCATGGCCATTGTCTTTACTAACACTCTTAATG	AT1G17600	SOC3 is a TIR-NB-leucine-rich repeat (TNL) protein.Mutants suppress loss of chs2 phenotype of auto-activation of immunity. When the TIR domain of SOC3 interacts with CHS2 the binding results in temperature activation of cell death, the suppressors inhibit this interaction.	(SOC3)	7.25252	7.25636	7.3637	7.32662	6.91516	6.79341	6.81021	6.9032	6.6636	5.96251	6.60815	6.91542	6.49445	7.32207	7.21486	8.12841	8.06214	8.38987	8.3666	7.71253	7.69142	7.9513	7.58256	7.30078	7.3735	8.88356	8.35251	8.29218	8.80213	8.81978	8.41821	8.96554	8.90287	9.03327	8.58037	8.01349	8.57489	8.62871	8.65642	8.56105	8.35163	8.19665	8.31907	8.76851	8.5393
29	CGTGAGACAGCAGGAGAAACTTCATTACAAGAATTACATG	AT1G18330	EARLY-PHYTOCHROME-RESPONSIVE1	EARLY-PHYTOCHROME-RESPONSIVE1 (EPR1);REVEILLE 7 (RVE7)	6.70209	6.7547	7.00714	7.05791	6.33718	9.44594	9.23942	8.45175	9.29868	8.28444	8.55793	8.50038	7.8835	6.81511	7.80338	5.68053	5.44668	5.94609	5.3028	5.98134	6.87949	5.00594	7.40748	6.25347	4.77812	8.07163	8.37532	7.96391	8.7547	8.37808	6.85223	6.77923	6.52637	6.15104	6.13438	4.39611	4.56318	4.24364	1.55139	4.89267	3.88783	4.44491	4.41218	3.24047	4.47889
30	AACGAAATTATCGCAGTACATTAGAGGATTGTTAACGGAG	AT1G18570	Encodes a member of the R2R3-MYB transcription family. Involved in indole glucosinolate biosynthesis. The mRNA is cell-to-cell mobile.	(BW51B); (BW51A);MYB DOMAIN PROTEIN 51 (AtMYB51);MYB DOMAIN PROTEIN 51 (MYB51);HIGH INDOLIC GLUCOSINOLATE 1 (HIG1)	3.94953	4.95447	5.12365	4.15669	3.9291	2.18855	4.14725	2.96908	3.73468	5.96251	3.49773	4.59349	2.10214	4.15215	3.83849	4.3712	4.68484	4.81833	5.36293	5.24438	6.14253	5.15403	4.77521	5.15394	4.34203	7.9606	8.29385	8.24065	7.91791	7.82506	6.134	6.93258	6.75124	7.30182	6.07426	5.1846	6.18936	6.14546	6.34146	6.17278	6.13069	6.28818	6.6072	7.35198	6.42078
31	TCACAGATCTGGTAGTCTGTGTCATTTTCAAAACATCTTC	AT1G19180	JAZ1 is a nuclear-localized protein involved in jasmonate signaling. JAZ1 transcript levels rise in response to a jasmonate stimulus. JAZ1 can interact with the COI1 F-box subunit of an SCF E3 ubiquitin ligase in a yeast-two-hybrid assay only in the presence of jasmonate-isoleucine (JA-ILE) or coronatine. Application of jasmonate methyl ester to Arabidopsis roots reduces the levels of a JAZ1:GUS …	JASMONATE-ZIM-DOMAIN PROTEIN 1 (JAZ1); (TIFY10A); (ATJAZ1)	-0.574033	2.41842	3.4356	3.23915	3.39858	6.02985	7.45306	7.10424	6.33802	7.1849	5.46456	7.40085	5.56157	6.81511	6.90623	7.58235	7.84076	7.62569	7.2796	7.56631	7.27028	7.35872	6.54074	7.55604	7.30985	9.01163	8.73411	9.09446	8.59329	9.6548	9.40381	9.75029	10.2161	10.7732	10.0015	10.8055	11.0205	10.9978	10.3874	10.4207	10.7794	11.0148	10.9708	10.9159	11.0944
32	ATCACTAATACCTGTGACTGTACCCATATATCTACGAACC	AT1G19220	Encodes an auxin response factor that contains the conserved VP1-B3 DNA-binding domain at its N-terminus and the Aux/IAA-like domains III and IV present in most ARFs at its C-terminus. The protein interacts with IAA1 (yeast two hybrid) and other auxin response elements such as ER7 and ER9 (yeast one hybrid). ARF19 protein can complement many aspects of the arf7 mutant phenotype and , together wit…	INDOLE-3-ACETIC ACID INDUCIBLE 22 (IAA22);AUXIN RESPONSE FACTOR11 (ARF11);AUXIN RESPONSE FACTOR 19 (ARF19)	2.59589	2.90385	1.85063	3.23915	2.55059	3.41094	3.78468	3.33165	2.84159	4.37755	2.36023	3.00853	4.42407	2.56719	0.138046	-0.152361	2.48321	2.38537	-0.251785	1.33749	5.4751	1.38144	2.45328	2.34658	3.06192	2.57978	3.18832	2.45929	0.266859	0.727024	2.76477	0.0377649	2.47326	0.268398	0.519671	0.936677	0.0396143	2.31765	1.55139	4.40724	1.56591	0.357443	0.164255	2.01808	0.230958
33	GTCTATGTCTTCATTTTCCTGGTCATTCGATGTATTATCC	AT1G19270	Encodes a ubiquitin-activated peptidase that is a member of a small (7 member) ubiquitin binding protein family. It appears to play a role in regulation of endoreduplication in leaf epidermal tissue. Together with CUC2/CUC3-UBP15 part of a regulatory module which controls the initiation of axillary meristems, thereby determining plant architecture.	DA (LARGE IN CHINESE) 1 (DA1)	8.49475	8.16795	8.04046	8.32189	8.14155	9.13886	9.28566	8.83769	9.03142	7.83698	9.59863	9.57839	8.51153	8.63328	9.58719	9.73486	9.44437	9.71987	9.93927	9.23836	9.27639	9.22484	9.08264	9.0048	9.15844	10.7278	10.3796	10.1416	10.3208	10.5709	10.3868	10.6699	10.9253	10.6767	10.5925	10.3268	10.6047	10.3588	10.8096	10.5732	10.5743	10.488	10.5074	10.6316	10.3564
34	CGATTCTAGAACAAGAACCAAAACCATGAACTGAATGAAC	AT1G19350	Encodes brassinosteroid (BR) signalling protein that accumulates in the nucleus as dephosphorylated form in response to BRs. Is phosphorylated by the BIN2 GSK3 kinase. It synergistically interacts with BIM1 to bind to E box sequences (CANNTG). The protein contains a nuclear localization signal (NLS), followed by a highly conserved amino-terminal domain (N) shared by all family members, a BIN2 pho…	BRI1-EMS-SUPPRESSOR 1 (BES1);BRASSINAZOLE-RESISTANT 2 (BZR2); (BES1-L)	9.66318	9.51223	9.90411	9.77831	9.73447	8.72771	9.26734	9.07162	8.6817	9.13244	8.37369	8.4348	9.37826	8.90704	8.75643	8.84482	8.6248	8.69644	8.98901	8.4143	9.89939	10.5455	10.1744	10.3745	9.97052	7.62418	8.08832	8.21951	7.91791	8.11073	7.86631	7.29515	6.49118	6.19914	7.14903	7.47584	7.297	7.3966	7.22381	7.9182	8.46072	7.55711	8.46346	7.99536	7.41087
35	AAAAAGCATGGTTTTATGACAGTCAGAGATCAATAACTTC	AT1G19730	encodes a cytosolic thioredoxin that reduces disulfide bridges of target proteins by the reversible formation of a disulfide bridge between two neighboring Cys residues present in the active site. Thioredoxins have been found to regulate a variety of biological reactions in prokaryotic and eukaryotic cells.	THIOREDOXIN H-TYPE 4 (ATH4); (ATTRX4)	6.82685	6.94198	7.34249	7.12451	7.02307	7.17344	6.90806	6.42852	7.31036	7.1849	6.10439	6.17846	6.6257	6.65465	6.24657	5.73028	5.11547	5.94609	5.89796	6.38188	6.94223	6.61666	7.09714	7.30078	6.91277	6.72274	7.01032	6.73727	6.95336	6.87677	5.0867	6.5135	5.98422	5.69466	5.80507	5.98107	6.01689	5.61043	5.84907	5.78575	6.08947	5.11233	5.83668	6.266	5.44041
36	GAGCAAACTCCTTTAACAGTCTCTCCTTGGTCATTAGTAT	AT1G20020	Encodes a leaf-type ferredoxin:NADP(H) oxidoreductase. It is present in both chloroplast stroma and thylakoid membranes but is more abundant in the stroma The mRNA is cell-to-cell mobile.	LEAF FNR 2 (ATLFNR2);FERREDOXIN-NADP(+)-OXIDOREDUCTASE 2 (FNR2);LEAF-TYPE CHLOROPLAST-TARGETED FNR 2 (LFNR2)	15.5708	15.3667	15.3444	15.3095	15.4143	15.3205	15.0029	15.2651	15.4839	15.8158	16.1984	16.0052	16.1434	15.9564	16.2037	16.1622	16.1105	16.1193	15.9755	16.0591	15.7524	15.9959	15.7891	15.9078	15.9204	14.276	14.5496	14.3619	14.6048	14.3807	15.0449	15.0303	14.7821	14.3594	14.8574	14.0658	13.875	13.8476	14.1405	14.0016	13.756	12.6228	12.8553	13.0155	13.0381
37	TGGGATTGGTGTTCGTTTGCTGTAGAATGTTGAGTTTGAG	AT1G20510	OPC-8:0 CoA ligase1;(source:Araport11)	OPC-8:0 COA LIGASE1 (OPCL1)	6.94167	8.00938	7.74949	7.55305	7.96337	10.1601	10.7205	10.7287	10.3595	9.587	10.0593	10.6306	9.72419	10.1141	10.5716	11.0504	10.7584	11.2465	10.9448	10.9939	9.93067	10.0361	10.0606	10.481	10.0571	11.6699	10.8976	11.0284	11.252	11.9407	11.3384	11.514	11.8522	11.5299	11.6522	12.0314	11.5459	12.323	11.4826	11.3451	11.3368	11.6457	11.307	11.5384	12.0847
38	TCCAGTACTCTTGGATGTTTGTTTTCGGGTTAGGTTTCAA	AT1G20620	Catalase, catalyzes the breakdown of hydrogen peroxide (H2O2) into water and oxygen. The mRNA is cell-to-cell mobile.	REPRESSOR OF GSNOR1 (ROG1);CATALASE 3 (CAT3);SENESCENCE 2 (SEN2); (ATCAT3)	13.5968	13.7203	13.8592	13.6762	13.4437	14.685	15.2104	16.0827	15.1437	15.51	17.0823	16.9072	16.9676	16.7944	16.9989	16.0689	16.2594	15.9408	16.3813	16.4599	14.7658	15.1849	14.7424	14.7467	14.9205	13.5597	14.6258	14.2121	14.2745	13.5593	16.2942	16.0539	15.5841	15.2196	15.6573	15.5023	15.3376	15.8417	15.4153	15.6562	15.1162	14.9906	14.9535	15.0185	14.6756
39	TCTATATTACGCTACCACAACTTCAACTTCTTAATCATCG	AT1G20696	Encodes a protein belonging to the subgroup of HMGB (high mobility group B) proteins that have a distinctive DNA-binding motif, the HMG-box domain. The motif confers non-sequence specific interaction with linear DNA and structure-specific binding to distorted DNA sites. The HMGB proteins are involved in the assembly of nucleoprotein complexes. Can be phosphorylated by CK2alpha. The mRNA is cell-t…	HIGH MOBILITY GROUP B3 (HMGB3); (NFD3); (NFD03)	10.7563	10.5893	10.6243	10.739	10.5741	11.5247	11.6821	11.0482	11.4568	11.3433	12.2456	11.9481	11.8043	11.6887	12.0632	12.1065	11.8456	11.8615	11.9185	11.7287	12.2276	12.0682	12.4687	12.0591	12.0918	11.0515	11.168	11.2361	11.0007	11.114	11.8137	11.6893	11.8746	11.8167	11.9093	11.4255	11.8165	11.3361	11.5167	11.5752	11.8229	11.4323	11.7155	11.6124	11.2118
40	TACGCTTCTCCCTCTCTTCATCATCATCTCTATCGTAATC	AT1G20920	P-loop containing nucleoside triphosphate hydrolases superfamily protein;(source:Araport11)	REGULATOR OF CBF GENE EXPRESSION 1 (RCF1)	11.6339	11.3259	11.4999	11.6021	11.5624	10.8288	11.0285	11.3159	11.2382	10.6443	11.0418	10.7567	10.5158	10.8936	11.2102	11.0107	10.9759	11.0067	11.1063	10.77	11.4497	11.8192	11.1079	10.905	11.6624	10.3764	9.77971	9.70151	10.8452	10.4047	10.3168	10.5584	10.7961	10.5008	10.7617	10.3139	10.6862	10.4745	10.6468	10.4296	10.4557	10.6347	10.549	10.2226	10.5741
41	GGCTCATGAGTATCCCGAGGTCTATTATCAGTAGTTAACA	AT1G20960	Similar to DEAD/DExH box ATP-dependent RNA helicase . Required for proper splicing of FLC. Mutants have reduced FLC levels and are early flowering.	(BRR2); (BRR2A);EMBRYO DEFECTIVE 1507 (emb1507)	9.02774	9.00638	8.90592	9.05507	8.88329	9.06711	8.93733	9.14187	8.89533	8.62548	8.67129	8.05293	8.21066	8.67571	8.48234	8.67101	8.42337	8.88043	8.68779	8.83733	8.99497	9.02289	9.32365	9.60397	9.52836	8.42945	7.69385	7.60497	8.3806	8.47522	8.63102	8.27138	8.14568	8.32909	8.11213	8.13635	8.36604	7.99007	8.42175	8.10768	8.24304	8.31744	8.57788	8.44992	8.24777
42	AGATAATATACAACCAAGCACTGATACTATTTTGTCCTCC	AT1G21640	Encodes a protein with NAD kinase activity. The protein was also shown to bind calmodulin.	NAD KINASE 2 (NADK2)	9.74902	9.4995	9.54876	9.51838	9.64862	10.4999	10.2511	9.65558	10.3774	9.93214	9.25989	8.78989	9.17895	8.97658	9.16319	8.55154	8.69655	8.72522	8.85935	8.65037	9.32428	9.36063	9.22147	9.11477	9.50012	9.39996	10.0158	9.72795	10.202	9.5051	8.71119	8.61141	8.3362	8.21677	8.62296	7.65092	7.89136	7.49556	8.09055	7.96796	8.48477	7.79207	8.48167	8.36975	7.82341
43	AATAGTCATTCTCACTACTTGGGCAAACTAAAGATATGAA	AT1G22770	Together with CONSTANTS (CO) and FLOWERING LOCUS T (FT), GIGANTEA promotes flowering under long days in a circadian clock-controlled flowering pathway. GI acts earlier than CO and FT in the pathway by increasing CO and FT mRNA abundance. Located in the nucleus. Regulates several developmental processes, including photoperiod-mediated flowering, phytochrome B signaling, circadian clock, carbohydra…	GIGANTEA (GI); (FB)	-0.574033	1.68145	0.265672	2.39116	2.55059	4.51048	5.73221	4.80559	5.70666	5.96251	7.79985	7.25646	7.98478	7.69647	7.17147	5.33949	4.68484	5.89633	4.6062	5.03793	1.38764	1.38144	2.45328	2.34658	0.254563	3.80217	2.70289	3.30729	4.17375	4.63391	6.79452	6.66712	5.76604	6.24568	6.66942	4.84357	5.5942	5.20517	5.17588	6.17278	-0.0190571	1.94241	2.48618	2.75504	0.230958
44	AGCTTCAAGTGAAGGAATCGTTAACACCCCTACATCTTTC	AT1G24280	Encodes a plastidic glucose-6-phosphate dehydrogenase that is sensitive to reduction by DTT and whose mRNA is most highly expressed in root.	GLUCOSE-6-PHOSPHATE DEHYDROGENASE 3 (G6PD3)	6.02588	6.36328	6.24295	6.25905	6.01002	6.09544	6.59203	6.50158	6.44363	7.83698	6.26712	6.70897	6.1896	7.99345	6.79626	7.81918	7.39968	8.09135	7.58742	6.46677	8.64503	8.65757	7.87955	8.68643	9.56971	4.90171	5.80723	5.56363	5.75871	5.93648	6.73439	7.02645	5.98422	6.10129	6.07426	5.98107	6.44901	6.50351	6.37582	5.9922	8.03079	7.07169	6.82247	8.46102	7.07645
45	CTAGCTCTTTCTTGTTTGGATCGGAGTGTTGTTTTATTAG	AT1G24575	DEAD-box ATP-dependent RNA helicase-like protein;(source:Araport11)	0	7.64997	8.33967	7.57856	8.14069	7.82111	10.5505	12.1554	9.51267	10.5568	11.6349	10.8254	11.1013	9.85033	10.4801	10.7918	10.1296	10.4009	10.2119	10.1156	10.9614	10.5246	9.76371	9.92089	10.0261	10.2275	10.2356	9.89469	10.9146	9.80796	10.7618	10.9693	10.4418	10.6641	10.0415	9.76997	11.7368	12.3736	11.478	11.5272	12.3834	12.1599	12.0008	12.836	12.3978	12.1079
46	ACGCATCACCAAACCCATCTAACAAACTATCTCCATAAAC	AT1G26920	zinc finger CCHC domain protein;(source:Araport11)	0	10.8348	10.7574	10.722	10.7496	10.4246	11.4623	10.9359	11.8033	11.6857	11.5772	11.181	10.2847	10.8402	10.9115	11.5511	11.0157	10.9775	10.7314	11.0842	10.4693	10.6284	11.5077	10.9331	10.7346	11.118	9.67781	10.6629	10.5875	10.4653	9.87931	10.2269	10.4776	10.0537	9.97057	9.77941	9.35874	9.48048	9.23651	9.39059	9.70736	9.53745	10.0665	10.5811	9.44154	9.77205
47	TAATCTTTGTACCCATTGCCTTAATATGTTCAATCACGTT	AT1G29920	Encodes lhcb1.1 a component of the LHCIIb light harvesting complex associated with photosystem II.	CHLOROPHYLL A/B-BINDING PROTEIN 2 (CAB2); (AB165);LIGHT HARVESTING CHLOROPHYLL A/B-BINDING PROTEIN 1.1 (LHCB1.1)	7.14707	7.64339	7.46534	7.32662	7.3476	8.49233	8.177	7.85522	8.31501	7.1849	5.46456	6.17846	4.90949	5.73711	6.32787	3.75453	2.48321	0.0634438	2.55557	3.65942	5.9112	2.11841	5.62321	5.51651	4.16145	7.56467	7.60013	7.96391	7.54298	6.99381	4.88025	5.65247	5.19572	4.51633	5.04323	4.63712	1.62458	2.31765	-0.0335745	3.67028	3.68138	3.81687	2.48618	3.24047	1.81592
48	GCAAATTTTACATCTAAACAAGCTCTCTTTCTCCTCTCAC	AT1G29930	Subunit of light-harvesting complex II (LHCII),which absorbs light and transfers energy to the photosynthetic reaction center. The mRNA is cell-to-cell mobile.	CHLOROPHYLL A/B BINDING PROTEIN 1 (CAB1); (AB140);CHLOROPHYLL A/B PROTEIN 140 (CAB140);LIGHT-HARVESTING CHLOROPHYLL A/B-PROTEIN 1.3 (LHCB1.3);CELLULOSE SYNTHASE LIKE C8 (CLSC8)	-0.574033	1.68145	1.85063	1.65419	2.55059	2.92552	0.977324	0.161729	0.0342386	4.37755	0.0382981	3.00853	2.10214	5.37454	0.138046	-0.152361	1.74624	0.0634438	-0.251785	1.33749	1.38764	2.11841	2.45328	2.34658	0.254563	0.994818	0.380963	0.137361	0.266859	0.727024	1.17981	0.0377649	0.151328	0.268398	0.519671	0.936677	0.0396143	-0.00428277	-0.0335745	2.08531	-0.0190571	0.357443	0.164255	0.433115	0.230958
49	CGACGAACACTAGATTCTTCAGTTTCAAACAGCATCCTAA	AT1G30330	Encodes a member of the auxin response factor family. Mediates auxin response via expression of auxin regulated genes. Acts redundantly with ARF8 to control stamen elongation and flower maturation. Expression of ARF6 is controlled by miR167.	AUXIN RESPONSE FACTOR 6 (ARF6)	5.69275	6.11886	6.41542	6.13532	5.65492	6.87037	7.08585	7.05655	6.9531	5.96251	6.66765	6.46796	6.96012	7.52138	7.14927	5.46235	6.09201	6.21319	6.12325	5.58542	6.5971	7.18019	6.54074	8.01901	7.02275	4.45425	6.98088	6.90554	6.1495	5.85631	4.88025	6.01504	5.28061	5.47785	5.27456	5.46024	5.8725	5.72364	5.94371	5.78575	6.00331	5.21542	6.14154	6.58286	6.6739
50	GAAAGAAAAGTCTATTAAAGCCGATGGAATGTTGAGTTTC	AT1G30900	VACUOLAR SORTING RECEPTOR 6;(source:Araport11)	VACUOLAR SORTING RECEPTOR 6 (VSR6);VACUOLAR SORTING RECEPTOR 3;3 (VSR3;3);BINDING PROTEIN OF 80 KDA 3;3 (BP80-3;3)	-0.574033	0.0964912	0.265672	2.39116	0.228657	0.603588	0.977324	1.74669	0.0342386	4.37755	1.62326	3.00853	2.10214	2.56719	0.138046	2.65499	0.161277	1.64841	-0.251785	1.33749	6.0315	1.38144	2.45328	2.34658	1.83953	0.994818	1.96593	1.72232	0.266859	2.31199	3.50173	2.35969	3.61076	1.85336	3.6896	2.52164	2.36154	1.58068	-0.0335745	2.08531	2.7883	0.357443	1.74922	0.433115	3.03831
51	GGCTTCTCGAAAGTCTTACAACAATCTAAAACATTCTCCG	AT1G31970	DEA(D/H)-box RNA helicase family protein;(source:Araport11)	STRESS RESPONSE SUPPRESSOR 1 (STRS1); (RH5)	10.1615	10.145	9.99869	10.2992	9.41601	9.38822	9.52807	9.85696	9.52809	9.42194	9.05789	9.07462	9.06792	8.90704	9.02374	9.70095	9.10672	9.98974	9.13838	9.53225	10.1723	10.0289	10.2542	10.4073	10.3193	9.45015	8.72526	9.03521	8.97767	9.74104	8.7267	8.48485	8.45054	7.84583	7.98728	9.14125	8.62081	8.52319	8.71126	8.52826	9.00053	9.16801	8.75297	8.67629	8.5929
52	AAGCATCTGGAATTCTATACTCCTCGACGTTATCTTCATC	AT1G32490	Encodes a homolog of the yeast PRP2 protein, one of four related DEAH RNA helicases identified as essential cofactors for RNA splicing. Involved in ABI4-regulated ABA signaling under high glucose condition in early seedling growth.	EMBRYO DEFECTIVE 2733 (EMB2733);ENHANCED SILENCING PHENOTYPE 3 (ESP3);GLUCOSE-HYPERSENSITIVE MUTANT 1 (GSM1); (RSW12)	9.31927	9.26892	9.26285	9.13801	9.05838	8.29708	8.36103	8.75792	8.50591	8.76987	8.20321	8.05293	8.16823	8.05904	8.47344	8.57896	8.46962	8.64464	8.70532	7.9957	8.42106	9.31415	8.72007	9.06083	9.16446	7.9835	6.40333	6.95754	8.40129	7.66954	8.05017	7.82567	7.68271	7.86085	7.67954	7.59489	7.86616	7.74391	8.03789	7.57717	8.14585	7.87314	8.2141	8.19467	7.86758
53	GTCCAACCTTCGTGTGTTCCTTCAATCAAAGCTTGTAAAC	AT1G32640	Encodes a MYC-related transcriptional activator with a typical DNA binding domain of a basic helix-loop-helix leucine zipper motif. Binds to an extended G-Box promoter motif and interacts with Jasmonate ZIM-domain proteins. MYC2 interacts with EIN3 and EIL1 to repress hook curvature and resistance to Botrytis cinera.Its transcription is induced by dehydration stress, ABA treatment and blue light …	(ATMYC2); (RD22BP1);JASMONATE INSENSITIVE 1 (JAI1);JASMONATE INSENSITIVE 1 (JIN1); (MYC2); (ZBF1)	8.86268	8.84804	9.16955	9.06641	8.68398	10.9905	11.2406	11.646	10.8868	11.5575	10.1559	10.6739	10.2771	10.4801	11.3161	11.8381	11.4181	11.9396	11.2224	11.5137	10.2794	10.903	10.2281	11.3095	10.8775	10.7278	11.4192	11.2686	10.2598	11.2398	10.5352	11.2803	11.2774	10.9168	10.8472	12.0563	11.8458	12.1641	11.7033	11.5137	11.1701	11.1895	11.5035	11.4011	11.5158
54	TAACATTAACTCTAAGCCTCTTCCTACAAATCTTCCTCTT	AT1G34190	Encodes a NAC domain transcription factor that regulates the mitochondrial retrograde response and coordinates organellar functions and stress responses.	NAC DOMAIN CONTAINING PROTEIN 17 (NAC017);REGULATORS OF AOX1A 2 (RAO2);NAC DOMAIN CONTAINING PROTEIN 17 (anac017)	9.29787	9.30838	9.37681	9.3889	9.27032	9.54317	9.64621	9.15891	9.62108	9.50683	9.23059	9.11706	9.30181	8.94223	9.31047	9.28435	9.25667	9.36036	9.3388	8.70381	9.77566	9.57948	10.0307	9.40187	9.37091	9.9461	9.62175	9.54037	9.90891	9.89444	9.76852	9.42363	9.5922	9.72988	9.62033	9.34182	9.44263	9.15306	9.38639	9.58516	9.82486	9.56933	9.73221	9.70691	9.50475
55	TATTCATTTGAGAAAACTGCTTTAGACGAGATAAGACTGC	AT1G35670	Encodes a Ca(2+)-dependent, calmodulin-independent protein kinase that is rapidly induced by drought and high-salt stress but not by low-temperature stress or heat stress. Positive regulator of ABA signaling. Phosphorylates ABA responsive transcription factors ABF1 and ABF4.	(CPK11); (ATCPK11);CALCIUM-DEPENDENT PROTEIN KINASE 2 (CDPK2);CALCIUM-DEPENDENT PROTEIN KINASE 2 (ATCDPK2)	8.04435	8.35859	8.65369	8.07485	8.06786	6.66968	6.26273	6.09247	6.77571	5.96251	5.08269	5.33046	6.00903	6.47408	5.86597	4.70562	5.58754	5.01764	5.47614	5.03793	6.5971	6.17152	6.97684	2.34658	5.74642	4.69526	6.95082	6.36618	7.06128	6.01243	3.98716	6.60762	6.38015	7.06281	5.94594	5.1846	5.8725	5.28112	6.03251	6.17278	6.35598	6.54727	6.46804	6.84251	6.57081
56	CACACTGGTTCTCTCTGTCTCTCTCTTTTGCATTATTTAG	AT1G35720	Encodes a member of the annexin gene family, a diverse, multigene family of calcium-dependent, membrane-binding proteins. The protein was determined to have peroxidase activity. This activity is thought to be dependent on the presence of post-translational modifications (most likely phosphorylation). The protein was shown to be present as a mixture of monomer and homodimer. The homodimerization s…	ANNEXIN 1 (ANNAT1); (OXY5); (ATOXY5);ANNEXIN 1 (ANN1); (ATANN1)	9.54101	9.90867	9.9782	9.72207	9.66537	10.9991	11.6873	11.2878	11.1655	11.6537	11.7953	12.565	11.2028	12.4017	12.191	13.3973	13.0284	13.2345	12.9603	12.9845	12.2166	12.2603	11.6257	12.438	12.4147	10.807	10.8166	11.3787	10.3316	10.7998	11.8759	11.8447	11.7965	11.2291	11.262	12.8537	13.0746	12.7903	12.4368	12.5842	12.3032	11.9754	12.1561	11.8838	12.0298
57	TTTAGTTGTGACAATGATTCGTTTCAACCATTTAACCATC	AT1G37130	Identified as a mutant resistant to chlorate. Encodes nitrate reductase structural gene. Involved in nitrate assimilation. Has nitrate reductase activity. Up-regulated by the fungus P. indica. Binds transcription factor At2g35940. The mRNA is cell-to-cell mobile.	NITRATE REDUCTASE 2 (NIA2); (B29); (NIA2-1);CHLORATE RESISTANT 3 (CHL3);NITRATE REDUCTASE (NR);NITRATE REDUCTASE 2 (NR2);ARABIDOPSIS NITRATE REDUCTASE 2 (ATNR2)	14.7601	14.9983	14.8741	14.9594	14.9998	11.65	11.8607	10.9811	11.8331	11.7613	9.73004	10.8727	11.4619	11.9444	10.4746	12.0328	12.1623	12.3941	12.1526	11.9234	13.6785	14.0511	13.263	13.502	13.6308	12.0589	12.5877	12.6543	12.3829	12.3749	10.8219	10.8746	10.9236	11.415	10.8717	11.0122	11.3822	11.0435	11.2114	11.5752	12.472	11.9067	12.6017	12.7654	12.2411
58	GTGGGACATATAAGGGAATAGGCAAATGAAGTTTACTCCC	AT1G42990	bZIP60 consists of a bZIP DNA binding domain followed by a putative transmembrane domain. bZIP60 mRNA is upregulated by the addition of ER stress inducers, tunicamycin (inhibitor of N-linked glycosylation), DTT (inhibitor of disulfide bond formation) and azetin-2-carboxylate (proline analog perturbing protein structure). Upon ER stress, bZIP60 mRNA is spliced by IRE1A and IRE1B to produce bZIP60-…	BASIC REGION/LEUCINE ZIPPER MOTIF 60 (ATBZIP60);BBASIC REGION/LEUCINE ZIPPER MOTIF 60 (BZIP60);BASIC REGION/LEUCINE ZIPPER MOTIF 60 (BZIP60)	5.72975	5.7112	5.12365	5.85059	5.78325	5.73287	6.02172	4.40966	5.39179	5.96251	4.99249	5.33046	6.35006	7.21104	5.09224	4.70562	5.77599	6.36722	6.015	5.42495	7.36492	5.22275	5.91271	5.80602	5.92699	7.91368	7.91234	7.48609	7.56148	8.14488	6.46521	7.38649	7.48225	8.23994	7.26114	7.24046	7.571	7.49556	7.24255	7.86667	7.67443	7.34613	7.53058	8.49381	7.17347
59	TTCTCTCCTGAACTTGTAGCTATAAACTTCTCCTCAGTAA	AT1G43700	Encodes a VirE2-interacting protein. VIP1 mediates nuclear translocation of VirE2 via its amino half, and interacts with histone H2A via it carboxyl half. Involved in osmosensory response. The mRNA is cell-to-cell mobile.	VIRE2-INTERACTING PROTEIN 1 (VIP1);SULPHATE UTILIZATION EFFICIENCY 3 (SUE3); (ATVIP1)	8.65238	8.71488	8.52777	8.8926	8.74829	7.7835	8.03261	7.40013	8.16866	7.54747	7.78649	7.40085	8.21066	7.92474	7.66943	8.02256	7.78333	8.01181	7.93309	7.71253	8.23313	8.25181	8.79313	8.65036	8.14331	7.93733	8.18186	8.14299	7.75067	8.11073	8.0253	7.47239	7.50006	7.21091	7.59649	8.09655	7.571	7.3086	7.74121	6.60887	7.96394	7.7753	7.67996	7.83399	7.80839
60	TTTAAGTACATGATAATTTAGCTTTCTTCACCATCATCGG	AT1G44575	Encoding PSII-S (CP22), a ubiquitous pigment-binding protein associated with photosystem II (PSII) of higher plants. Involved in nonphotochemical quenching rather than in photosynthesis. Mutant has a normal violaxanthin cycle but has a limited capacity of quenching singlet excited chlorophylls and is tolerant to lipid peroxidation.	PHOTOSYSTEM II SUBUNIT S (PSBS);NONPHOTOCHEMICAL QUENCHING 4 (NPQ4); (CP22)	4.06982	3.55592	4.17256	3.52866	5.27305	6.09544	5.50089	5.51928	4.67809	6.69948	3.49773	3.00853	4.90949	6.26763	1.72301	2.16957	2.96863	4.7073	3.44866	5.24438	2.9726	4.44034	5.62321	4.66851	4.34203	4.69526	3.18832	2.94472	4.35432	3.53438	4.63924	2.84512	1.73629	3.43832	3.32703	4.84357	2.84697	1.58068	1.55139	5.25524	2.7883	3.52737	2.97161	2.01808	1.81592
61	AATCACTGCTCTGTTCATAACTACATATTTTCAACCTACG	AT1G45145	encodes a cytosolic thioredoxin that reduces disulfide bridges of target proteins by the reversible formation of a disulfide bridge between two neighboring Cys residues present in the active site. Thioredoxins have been found to regulate a variety of biological reactions in prokaryotic and eukaryotic cells.	THIOREDOXIN H-TYPE 5 (ATTRX5);THIOREDOXIN H-TYPE 5 (ATH5);LOCUS OF INSENSITIVITY TO VICTORIN 1 (LIV1);THIOREDOXIN H-TYPE 5 (TRX5);THIOREDOXIN H-TYPE 5 (TRX-H5)	1.01093	1.68145	0.265672	0.0692294	0.228657	4.06302	4.43676	1.74669	3.20416	4.37755	2.36023	3.00853	2.10214	4.15215	3.30797	5.52006	5.77599	4.31137	5.36293	2.92245	5.9112	3.49692	4.03824	2.34658	2.57649	5.51838	6.05339	5.49491	4.17375	6.08458	7.6876	7.96258	8.12287	8.16926	7.71934	9.21745	9.73484	9.54839	9.46028	9.66274	9.46677	9.4581	9.39067	9.77963	9.48126
62	AGTTGATCTTTACAGGTCTTATCGCAATTACATGGCTTAT	AT1G48300	Cytosolic iron-sulfur protein with a [2Fe-2S] cluster which synthesizes triacylglycerol (DGAT activity).	DIACYLGLYCEROL ACYLTRANSFERASE 3 (DGAT3)	13.5482	13.5721	14.0039	13.4803	13.9449	12.6954	13.2848	11.9934	12.8026	13.907	12.6065	12.42	12.8411	12.7876	12.6471	14.1005	13.8739	13.9316	14.1858	13.7651	14.6387	14.7644	14.8923	14.241	14.131	12.9326	13.0137	12.7108	13.0303	12.3059	11.5363	11.7997	11.6851	11.3189	11.5905	11.5431	11.7857	11.5802	11.9981	11.8781	12.5199	11.9606	12.6767	12.2593	12.3134
63	GCAAAGGAGCTTTACTAATGACAACAATCTTCGAATACTG	AT1G48650	DEA(D/H)-box RNA helicase family protein;(source:Araport11)	0	9.36995	9.43857	9.36633	9.28112	9.19155	8.73801	8.50871	8.65758	8.73121	7.1849	7.67492	7.09599	8.25188	8.44983	8.05094	8.14685	8.06214	8.12414	7.80891	7.48724	8.66377	8.91283	8.47565	9.16676	9.14026	7.36986	7.22645	7.72982	8.06776	8.46173	6.53736	7.15671	6.94574	6.71134	6.85952	7.1655	7.0283	6.37076	7.1661	6.60887	7.21935	6.66122	7.21954	7.30348	6.29705
64	TGTCCTCTGAAGGATCGTTAAGCTCATAATGCCAACCCTC	AT1G49630	Zinc metalloprotease pitrilysin subfamily A. Signal peptide degrading enzyme targeted to mitochondria and chloroplasts. Expressed in flower, leaf and root. Not expressed in silique and shoot.	PRESEQUENCE PROTEASE 2 (ATPREP2);PRESEQUENCE PROTEASE 2 (PREP2)	8.88335	8.34916	8.30459	8.67286	8.35278	7.04653	7.04341	8.30639	7.97088	6.69948	7.00408	6.91542	7.31159	7.77664	7.37645	7.16052	7.47416	7.6559	7.21582	6.89208	8.18206	8.49345	8.06799	8.17947	8.34732	6.60953	6.756	6.67652	6.9811	6.74939	6.53736	6.54556	6.03397	5.5538	6.13438	6.36294	5.65432	5.82861	5.84907	5.54474	6.13069	6.02987	5.29354	5.5624	5.84567
65	CACACATGAGCACCTTCTAAAGAACCTTTATCCATAAACT	AT1G51660	Encodes a mitogen-activated map kinase kinase (there are nine in Arabidopsis) involved in innate immunity. This protein activates MPK3/MPK6 and early-defense genes redundantly with MKK5. In plants with both MKK5 and MKK4 levels reduced by RNAi plants, floral organs do not abscise suggestion a role for both proteins in mediating floral organ abscission. The mRNA is cell-to-cell mobile.	ARABIDOPSIS THALIANA MITOGEN-ACTIVATED PROTEIN KINASE KINASE 4 (ATMEK4);MITOGEN-ACTIVATED PROTEIN KINASE KINASE 4 (MKK4);ARABIDOPSIS THALIANA MITOGEN-ACTIVATED PROTEIN KINASE KINASE 4 (ATMKK4)	7.64997	7.65873	7.42554	7.80394	7.17117	7.2618	7.74551	7.23854	7.19411	7.83698	7.13633	7.53209	6.74599	8.1819	7.52175	7.83063	7.98783	7.86434	8.4171	6.9522	8.62605	8.5278	8.60303	7.96129	8.57198	10.8729	11.2628	11.3179	10.6688	11.3646	9.73823	10.2214	10.3099	10.5526	10.1689	9.44843	10.1284	10.0977	10.2437	9.55292	9.91611	9.80659	9.61753	10.2095	9.63823
66	GTCAAGTAAGTTGTGTTCATGAGTTTACGAAGCTCTAAAG	AT1G51800	The gene encodes a putative member of the LRR-RLK protein family. Expressin and mutant analysis revealed that it contributes to the interaction between Arabidopsis and Hyaloperonospora arabidopsidis. and The mRNA is cell-to-cell mobile.	IMPAIRED OOMYCETE SUSCEPTIBILITY 1 (IOS1)	-0.574033	0.0964912	0.265672	2.39116	3.39858	5.81304	7.24411	2.48366	4.89222	5.96251	5.46456	3.00853	2.10214	6.26763	4.22551	1.4326	3.86172	3.23337	4.14053	3.65942	6.43204	2.11841	2.45328	3.93155	2.57649	8.13437	8.19474	7.81684	8.82528	8.87168	7.65554	7.1358	7.20661	7.84583	6.66942	5.1846	6.98213	7.02914	6.70789	5.25524	6.96963	7.72376	6.76417	7.57267	8.08271
67	CGGTTTTAGATCCATACTTCTTAACCTTCTCATCGATCCA	AT1G52760	Encodes caffeoyl shikimate esterase and is involved in lignin biosynthesis. CSE converts caffeoyl shikimate to caffiate. Loss of function mutations have reduced lignin content and collapsed vessel elements. It is also reported to function as a lysophospholipase 2 (LysoPL2) involved in tolerance to cadmium-induced oxidative stress. Binds Acyl-CoA-binding protein 2 (ACBP2).	LYSOPHOSPHOLIPASE 2 (LysoPL2);CAFFEOYL SHIKIMATE ESTERASE (CSE); (ATMAGL3)	9.71714	9.31324	9.7515	9.27135	9.07101	9.27955	9.72887	9.32412	9.41145	8.90111	8.44344	8.73645	8.92232	9.04292	8.95503	8.96398	9.12417	8.5752	9.06789	8.39277	9.40445	9.69886	8.99244	9.40187	9.18825	9.8744	10.1672	10.1639	10.1264	9.54401	7.99998	8.24234	8.01551	7.84583	7.88599	8.75046	8.66532	9.33334	8.6841	8.65517	9.62299	9.8352	9.39067	9.337	10.2575
68	GGGCATGGTGTAATTAGGAAGAAGAATGGAACGAGAAGAT	AT1G53170	encodes a member of the ERF (ethylene response factor) subfamily B-1 of ERF/AP2 transcription factor family (ATERF-8). The protein contains one AP2 domain. There are 15 members in this subfamily including ATERF-3, ATERF-4, ATERF-7, and leafy petiole.	ETHYLENE RESPONSE ELEMENT BINDING FACTOR 4 (ATERF8);ETHYLENE RESPONSE FACTOR 8 (ERF8); (ATERF-8)	1.01093	2.41842	1.85063	2.87658	1.81362	0.603588	0.977324	1.74669	0.0342386	4.37755	2.36023	3.00853	2.10214	2.56719	2.45997	2.16957	2.48321	2.8708	2.07014	1.33749	5.63557	2.60384	4.03824	2.34658	1.83953	0.994818	0.380963	2.94472	1.85182	0.727024	2.76477	0.0377649	0.151328	0.268398	0.519671	2.52164	1.62458	1.58068	-0.0335745	2.08531	2.30287	0.357443	0.164255	2.75504	1.81592
69	AAACAGCATTCTCTGATCATCAAGAGTCACAAAGTTAATC	AT1G54270	member of eIF4A - eukaryotic initiation factor 4A	EIF4A-2 (EIF4A-2)	11.2061	11.2316	11.0479	11.2398	10.9403	11.1914	11.0661	11.3373	11.4174	11.064	10.4802	10.4094	10.4815	11.055	10.6349	10.8026	10.6601	10.9636	10.5992	10.4847	11.2378	11.4299	11.4046	11.2684	11.5916	11.1933	10.6904	11.0995	11.179	11.4676	11.0486	11.1651	11.1365	11.3298	11.2262	11.3215	11.4768	10.8135	11.2054	11.2223	11.2978	11.5091	11.8883	11.3362	11.3191
70	TTCCCGTTTACAACAATACATGCACATCCATCGTAGTATA	AT1G55090	carbon-nitrogen hydrolase family protein;(source:Araport11)	0	9.31014	9.19189	9.37681	9.46369	8.90461	8.70688	8.50871	9.12463	9.06491	8.62548	8.27192	9.11706	8.1245	8.71693	8.68879	8.55845	8.6166	8.65963	8.88521	8.20785	8.52719	9.22484	8.56181	9.03308	9.31796	7.14457	8.23271	8.33212	8.34901	7.96543	7.94799	8.3461	8.00308	8.23994	7.6177	7.56603	8.32963	8.06718	8.38849	8.10768	8.39457	8.10564	8.72268	8.64743	8.40588
71	GAGATATAAATGGAGAAAGAAAATCACTGAGCCCTAAAGC	AT1G55150	DEA(D/H)-box RNA helicase family protein;(source:Araport11)	RNA HELICASE 20 (RH20); (ATRH20)	3.94953	4.74035	0.265672	4.46155	4.87251	3.41094	3.78468	4.55405	4.1217	4.37755	2.36023	5.33046	3.6871	4.15215	3.59748	3.54808	3.62071	3.52288	3.20765	4.50741	5.77996	4.84088	4.03824	2.34658	4.77812	4.45425	4.90452	2.94472	3.9673	0.727024	1.17981	3.7382	2.95868	4.35586	4.42656	3.2586	4.12708	3.90261	3.66687	3.67028	3.88783	4.44491	3.62369	4.13355	3.03831
72	CATGTAGAGAGAACAACATAACAAGAGAGCAAGACCAATA	AT1G58030	Encodes a member of the cationic amino acid transporter (CAT) subfamily of amino acid polyamine choline transporters. Localized to the tonoplast.	CATIONIC AMINO ACID TRANSPORTER 2 (CAT2); (ATCAT2)	6.87718	6.81074	7.873	7.16726	7.07415	5.55778	6.40359	5.88965	5.8156	5.96251	5.24775	5.81589	6.00903	6.26763	5.69264	5.68053	5.99417	5.2729	6.48968	5.42495	6.81391	7.1628	4.03824	6.25347	6.82442	3.31675	6.26361	6.0681	5.55226	4.63391	5.70337	6.30455	5.00931	6.04976	4.22011	5.79466	6.1057	5.87836	6.81192	7.03951	6.85131	6.58626	7.19768	7.14736	6.6739
73	TTTTCGATAAACATAAACTGAAAATAGTCCGTAGCCCATA	AT1G59700	Encodes glutathione transferase belonging to the tau class of GSTs. Naming convention according to Wagner et al. (2002). The mRNA is cell-to-cell mobile.	GLUTATHIONE S-TRANSFERASE TAU 16 (GSTU16);GLUTATHIONE S-TRANSFERASE TAU 16 (ATGSTU16)	7.25252	7.53112	7.66655	7.2291	7.36821	8.16583	8.21573	6.70089	8.09493	7.83698	6.51403	7.76342	6.85702	6.9595	6.16041	7.24852	7.12706	7.33957	6.92812	7.22013	7.169	6.91542	7.20817	7.96129	7.07474	7.50261	7.54083	7.91215	7.23264	7.52144	6.73439	6.5135	6.12861	5.62595	6.24759	6.29423	6.22944	5.973	5.84907	6.17278	6.24773	5.64284	6.85076	6.31576	6.33948
74	CTTTCCATTATCTCTTTTCTTGTCACTCTCATTAGTCGGA	AT1G59760	Encodes MTR4, a putative RNA helicase and exosome co-factor. Required for proper rRNA biogenesis and development.	HOMOLOG OF YEAST MTR4 (MTR4); (AtMTR4)	8.51608	8.37726	8.36896	8.35925	8.1174	7.59227	6.81021	7.75419	7.58113	8.07799	7.02698	5.33046	7.23142	6.47408	6.7674	7.40988	7.59591	7.26312	7.37027	6.89208	8.07414	8.20162	7.87955	7.96129	8.08111	6.54941	6.68474	7.27691	7.13722	6.87677	5.57212	6.77923	6.49118	6.64344	6.7095	6.6646	7.0283	6.70996	6.83679	6.60887	6.82643	6.83318	6.63999	7.09133	6.3807
75	CTGCATCATCCTCATTTTCTAGATCAATTTGGGGTACAGA	AT1G59990	DEA(D/H)-box RNA helicase family protein;(source:Araport11)	RNA HELICASE 22 (RH22);HEAVY SEED 3 (HS3);EMBRYO DEFECTIVE 3108 (EMB3108)	10.0342	10.2752	9.49208	10.4146	9.59716	10.6106	10.5529	10.7681	10.7511	10.6813	10.1689	9.75	9.46846	9.70674	9.7837	10.909	10.0485	10.9816	10.0803	10.6972	10.4618	10.0361	10.9963	10.8662	11.1786	10.142	8.93938	9.31975	9.96209	10.1258	9.34471	8.94165	8.80596	7.9895	8.38386	9.18934	9.28041	8.97013	9.02982	9.22486	9.6266	9.11567	8.69953	8.96839	8.52098
76	GATATTCTCGTCTTCTGATCATCTTCTTCGTCAATTCTAG	AT1G62300	Encodes a transcription factor WRKY6. Regulates Phosphate1 (Pho1) expression in response to low phosphate (Pi) stress.	(WRKY6); (ATWRKY6)	8.59839	7.84468	8.07945	8.65794	8.17702	8.11929	8.59938	8.07462	8.23881	8.07799	8.08815	8.36608	7.77456	7.92474	8.26217	8.83916	8.78699	8.99713	8.83833	8.83733	9.25183	8.30031	8.38402	8.5754	8.45913	10.845	10.9016	10.8	10.4077	10.4702	10.3572	11.2356	11.3602	11.3605	11.0225	10.9824	11.8602	11.5594	11.8662	11.2017	12.0257	12.2119	12.1526	12.3913	12.104
77	ATTATCTCTTTTACTTCCTCTTCTGTAATTCTCCCATCTT	AT1G64060	Interacts with AtrbohD gene to fine tune the spatial control of ROI production and hypersensitive response to cell in and around infection site.	(RBOHAP108);ARABIDOPSIS THALIANA RESPIRATORY BURST OXIDASE HOMOLOG F (ATRBOHF);RESPIRATORY BURST OXIDASE PROTEIN F (ATRBOH F);RESPIRATORY BURST OXIDASE PROTEIN F (RBOH F);RESPIRATORY BURST OXIDASE PROTEIN F (RBOHF)	9.58205	9.64146	9.24009	9.52661	9.40608	9.90508	9.74881	9.20339	9.99858	8.90111	8.7422	8.62324	8.60993	9.04292	8.99291	9.66622	9.45819	9.78625	9.72978	9.40895	10.1122	9.80911	9.87113	9.86228	9.78399	10.0474	9.56336	9.22747	10.1541	10.0691	9.22965	9.04619	9.15414	9.4105	9.46511	9.9282	9.90844	9.92201	9.54196	10.0101	10.1521	10.5386	10.5576	10.2128	10.4489
78	GTACCTCCAAACCAAGCTCTTTACGTCTATCAATTATCTC	AT1G64280	This gene is a key regulator of the salicylic acid (SA)-mediated systemic acquired resistance (SAR) pathway. It is similar to the transcription factor inhibitor I kappa B, and contains ankyrin repeats. It confers resistance to the pathogens Pseudomonas syringae and Peronospora parasitica in a dosage-dependent fashion. Although transgenic Arabidopsis plants overexpressing NPR1 acquire enhanced sen…	NONEXPRESSER OF PR GENES 1 (NPR1);SALICYLIC ACID INSENSITIVE 1 (SAI1);NON-INDUCIBLE IMMUNITY 1 (NIM1);ARABIDOPSIS NONEXPRESSER OF PR GENES 1 (ATNPR1)	9.71021	9.84301	9.68984	9.78862	9.54833	10.3535	10.6409	9.87426	10.3841	9.8694	10.4101	10.4094	9.92869	10.0348	10.5464	10.9814	10.9791	10.8192	11.0942	10.4796	10.7907	10.9367	10.4476	10.2231	10.4157	11.661	11.8542	11.5494	11.6414	11.3073	10.7092	11.1404	11.0828	11.0473	11.0733	10.6561	10.7217	10.8791	10.9671	10.7892	11.0638	10.8995	10.7707	11.1011	10.8972
79	CTACTAGACACAAAACGAACGAATCTTAACGGATCATATC	AT1G65420	Chloroplast localized YCF20-like gene involved in nonphotochemical quenching. Has overlapping functions with npq6.	NONPHOTOCHEMICAL QUENCHING 7 (NPQ7)	3.81828	2.90385	3.7251	4.15669	2.55059	4.06302	4.14725	3.86217	4.67809	5.96251	4.79319	4.59349	2.10214	4.88911	3.59748	4.23996	3.3312	4.15091	3.44866	1.33749	6.24562	4.1888	5.26064	4.66851	5.11254	4.16474	3.84039	4.22482	3.07421	3.89695	3.50173	2.35969	2.95868	0.268398	2.8416	4.39611	1.62458	1.58068	-0.0335745	2.08531	1.56591	3.52737	1.74922	2.75504	0.230958
80	TTATATATTGAACTACTATAGGCATCATCACCGTTCGTTA	AT1G65480	FT, together with LFY, promotes flowering and is antagonistic with its homologous gene, TERMINAL FLOWER1 (TFL1). Together with TSF, it plays an antagonistic role to TFL1 in the determination of inflorescence meristem identity. FT is expressed in leaves and is induced by long day treatment. Either the FT mRNA or protein is translocated to the shoot apex where it induces its own expression. Recent …	FLOWERING LOCUS T (FT);REDUCED STEM BRANCHING 8 (RSB8)	2.23332	2.90385	1.85063	2.39116	3.39858	5.35848	6.02172	3.86217	5.07863	7.54747	3.49773	4.59349	2.10214	4.15215	0.138046	7.10503	7.03164	7.51465	7.29511	7.26823	7.00235	6.48298	7.94513	7.55604	6.69751	5.8528	5.33516	5.42276	6.04822	6.01243	2.76477	1.62273	2.95868	0.268398	2.10463	6.14613	5.1689	5.35327	4.35874	5.78575	5.7623	4.881	5.11845	5.71852	4.98585
81	GTAACATAAATGCAGCAATATTTGGAGACTTCATACCCAT	AT1G65500	Secreted peptide which functions in plant growth and pathogen defense.	(STMP6)	4.98056	5.52276	4.5136	5.62382	4.47658	5.55778	7.87214	3.86217	6.01152	7.54747	7.25747	6.17846	5.56157	5.37454	6.06878	7.17856	7.5276	7.87723	7.59996	7.64127	9.06712	7.44753	7.31126	8.82232	7.86189	7.91368	7.36965	7.41348	7.81375	8.44812	6.79452	6.30455	7.11711	6.53518	6.66942	7.24046	7.13765	6.62507	6.50558	7.44287	7.71565	7.41273	7.81531	8.28486	7.41087
82	CTTTATACAAAATCAGCCAGAGACACTAGATTACACAAAC	AT1G66090	Disease resistance protein (TIR-NBS class);(source:Araport11)	0	2.8854	4.74035	4.17256	4.31716	3.9291	4.30403	4.14725	2.48366	3.73468	6.69948	4.28623	3.00853	4.42407	5.37454	2.45997	4.70562	4.24874	5.10784	5.03362	5.42495	6.74519	4.55137	6.36017	4.66851	4.16145	11.0863	10.3711	10.4262	9.98625	10.3906	8.9009	8.66347	8.90287	9.37431	9.10087	9.3503	9.20703	9.09111	9.29958	9.60101	9.25939	8.8533	8.76045	9.72544	8.37562
83	GTAGTGAAAGTCCATAAGTTAATAAGATGAGTTGCTCCAC	AT1G66340	Similar to prokaryote sensory transduction proteins. Contains a histidine kinase and a response regulator domain. Homodimer. Membrane component. Binds ethylene. Mutations affect ethylene binding and metabolism of other plant hormones such as auxin, cytokinins, ABA and gibberellic acid. Ethylene receptor. Has histidine kinase activity. Is regulated by RTE1. Mutations in ETR1 block ethylene stimula…	ETHYLENE RESPONSE 1 (ETR1);REDUCED DORMANCY 3 (RDO3);ETHYLENE INSENSITIVE 1 (EIN1);ETHYLENE RESPONSE (ETR); (AtETR1); (RDO3)	6.68336	6.50588	6.92388	6.29805	6.6716	6.66968	7.08585	6.73158	6.5734	6.69948	6.14682	6.46796	6.00903	6.02662	6.7674	6.18749	5.65313	5.79136	6.015	5.24438	7.61646	6.64197	5.91271	7.10147	6.03592	6.60953	6.60978	6.44114	6.09975	6.79311	6.134	6.75201	6.45511	6.64344	6.54204	6.14613	6.66897	6.2625	5.69435	5.9922	6.42389	6.24009	6.43104	6.7369	6.64035
84	ATGGCTTGAAGATGAGATGAGAAAGAGGTTTGATGAGTTT	AT1G67740	PsbY precursor (psbY) mRNA. This single nuclear gene is imported into the chloroplasts where it is processed into two integral membrane proteins with identical topology (PsbY-1 and PsbY-2). The protein appears to bind manganese. Important for the redox control of cytochrome b559.	PHOTOSYSTEM II BY (PSBY); (YCF32)	10.9293	11.107	11.1838	11.06	11.6554	11.2591	11.1258	11.1006	11.3028	12.0142	10.7379	11.2517	11.9014	11.4032	10.2028	9.96268	10.3961	10.2983	10.06	11.2931	10.2425	9.74631	11.0569	10.8424	9.91812	11.1331	10.4618	9.98442	10.5899	10.6384	10.4536	9.02929	9.10261	8.92303	9.6412	9.10158	7.64694	7.55796	7.89124	9.30448	7.66042	6.37981	6.73411	6.41039	6.57081
85	CATCTTAGCTTCTTAGTCATAATCTCCAGTGTTCCAGTTA	AT1G68050	Encodes FKF1, a flavin-binding kelch repeat F box protein, is clock-controlled, regulates transition to flowering. Forms a complex with GI on the CO promoter to regulate CO expression.	(ADO3);FLAVIN-BINDING, KELCH REPEAT, F BOX 1 (FKF1)	1.01093	2.41842	2.5876	3.23915	3.03601	3.41094	4.14725	2.96908	3.49367	5.96251	10.7772	10.4264	10.3358	10.0829	10.7221	8.59247	8.55788	8.75344	8.45212	8.55666	7.41001	7.47596	8.1812	6.99044	8.00276	4.69526	4.0814	4.52968	4.91072	4.97495	9.53295	9.54754	9.45282	8.94435	9.57766	7.90246	8.55925	7.8095	8.50946	8.82678	5.81383	5.21542	6.35408	5.2911	5.44041
86	AGTGGTTAAGAATAGAAGCAAAAGAGACGAAGAGCTAGTG	AT1G69960	type 2A serine/threonine protein phosphatase (PP2A) mRNA, positive regulators of SPCH and thus stomatal production.	SERINE/THREONINE PROTEIN PHOSPHATASE 2A (PP2A)	4.18085	4.62005	4.78923	4.59279	5.27305	5.46157	4.67776	3.86217	4.67809	7.1849	4.43062	4.59349	4.42407	4.15215	3.59748	3.9351	2.96863	4.31137	3.83568	4.50741	6.87949	4.44034	5.26064	5.15394	3.955	5.08228	5.23894	4.04425	5.55226	4.42746	5.0867	4.56133	4.79518	5.31279	4.7676	3.74403	3.9465	4.7506	5.01082	5.25524	4.22887	3.81687	3.62369	5.2911	4.13785
87	TCTGATTAGAGAGTGCTTTAAGAGGTGTAGTGTAGAACAA	AT1G70070	Allelic to ISE2(increased size exclusion limit of plasmodesmata 2). Mutants maintain dilated plasmodesmata at the embryonic torpedo stage.	EMBRYO DEFECTIVE 25 (EMB25);PIGMENT DEFECTIVE 317 (PDE317);INCREASED SIZE EXCLUSION LIMIT 2 (ISE2); (115J-4A)	5.86891	5.82441	5.12365	5.68394	6.15939	5.55778	5.93152	6.35155	6.40928	7.1849	5.53015	5.81589	6.1896	6.02662	6.54744	5.05709	4.4092	4.92142	4.95767	5.58542	5.9112	6.13633	5.91271	6.43405	6.03592	3.80217	4.46843	4.38529	5.62441	5.11934	5.42773	5.16705	5.00931	4.66072	4.7676	3.74403	3.49905	3.16564	3.13635	3.67028	3.44037	2.67937	5.02224	3.60304	0.230958
88	TCGTCTTGAAAATAGTCCCCGCATTTAACAGTCCTATTAT	AT1G71860	Encodes a protein with tyrosine phosphatase activity that is downregulated in response to cold and upregulated in response to salt stress.	(ATPTP1);PROTEIN TYROSINE PHOSPHATASE 1 (PTP1)	11.5283	11.4179	11.3995	11.5044	11.5007	10.9775	11.2001	10.9488	10.9449	11.064	10.6613	10.4432	10.4987	10.0986	10.6026	10.8872	10.8042	10.9605	10.8922	10.8112	11.4142	11.4061	11.1914	11.1952	11.1934	10.7176	10.8249	10.5091	10.9905	10.2681	10.8073	10.8199	10.9104	10.7831	11.0285	10.9933	10.9916	10.5797	11.0873	11.0825	11.1565	10.949	11.009	11.1619	10.9288
89	CTGTAAGAAAGAAGACAGAAATGGAAAGAACGTAGAGAAG	AT1G72300	Encodes a leucine-rich repeat receptor kinase (LRR-RK) involved in the perception of PSY1. PSY1 is an 18-aa tyrosine-sulfated glycopeptide encoded by AT5G58650 that promotes cellular proliferation and expansion.	PSY1 RECEPTOR (PSY1R)	3.12641	3.55592	3.07303	3.23915	3.68809	2.92552	2.56229	3.33165	3.94113	4.37755	2.36023	3.00853	4.42407	6.02662	3.30797	3.01756	0.161277	3.52288	3.83568	4.14484	3.70957	2.60384	2.45328	3.93155	1.83953	4.69526	1.96593	2.94472	3.07421	4.81449	3.98716	0.0377649	2.47326	0.268398	0.519671	0.936677	1.62458	-0.00428277	2.28835	2.08531	-0.0190571	0.357443	2.48618	2.01808	0.230958
90	AAAAGCATGTCTATAACCATTAAACCATTGAGTAAAGGCT	AT1G72370	acidic protein associated to 40S ribosomal subunit of ribosomes. Involved in polysome formation during active protein synthesis. Expressed in actively growing tissue.	40S RIBOSOMAL PROTEIN SA (P40); (AP40); (RP40); (RPSAA)	10.9422	11.0773	11.0946	11.0615	10.7074	10.8094	10.6012	11.5154	11.1157	11.2724	9.737	10.702	10.771	11.553	10.1947	10.5333	10.3098	10.8024	10.1839	10.6252	10.967	11.0343	11.3329	11.5874	11.6366	10.0636	10.0302	10.4649	10.2906	11.0205	10.3013	10.0587	9.89448	9.82873	9.76522	9.97834	10.2307	9.68746	9.61927	10.4385	10.2158	10.1632	10.1825	10.2833	9.97074
91	CACATTCTCGAGTGACATCTTAAGGCGCAATTTATTTATC	AT1G72390	nuclear receptor coactivator;(source:Araport11)	PHYTOCHROME-DEPENDENT LATE-FLOWERING (PHL)	7.14707	6.66635	7.32095	7.24914	6.63805	7.2035	6.90806	7.3216	7.21415	7.1849	6.51403	7.25646	4.90949	7.09075	6.85229	6.15142	6.3901	6.50639	6.84625	5.86105	7.31838	7.37391	6.36017	7.10147	7.41443	6.1241	6.05339	6.02	6.37538	7.06687	6.79452	6.57692	6.49118	6.92661	7.11958	6.95904	6.60947	5.87836	6.34146	7.12971	6.77536	6.54727	6.53929	6.7369	6.45978
92	CATTTCCTCTTAGATTCTCCAATTCTTTCTCCCTTAATGT	AT1G72520	PLAT/LH2 domain-containing lipoxygenase family protein;(source:Araport11)	LIPOXYGENASE 4 (LOX4);ARABIDOPSIS THALIANA LIPOXYGENASE 4 (ATLOX4)	5.49206	5.58834	5.55107	5.90212	6.1113	6.38495	7.38671	6.87597	6.63415	8.07799	5.87119	7.96273	5.80258	7.85259	6.32787	8.2697	7.47416	8.54322	8.25997	7.96684	7.72749	7.59738	6.97684	8.41267	7.86189	11.36	10.8104	10.9455	10.8714	11.2691	10.854	11.4864	11.7026	11.6342	11.2088	12.1852	12.2488	12.9895	12.3434	12.1635	12.2935	11.9726	11.6745	12.9999	12.2257
93	TACTCTATCCAAATGCTTCAGAAGAGAGAGTAGAGTTAGC	AT1G73080	Encodes a leucine-rich repeat receptor kinase. Functions as a receptor for AtPep1 to amplify innate immunity response to pathogen attacks. The mRNA is cell-to-cell mobile.	PEP1 RECEPTOR 1 (PEPR1);PEP1 RECEPTOR 1 (ATPEPR1)	4.91782	5.30594	5.02056	5.42678	5.78325	5.24744	5.50089	5.11593	5.39179	7.54747	4.12576	4.59349	5.56157	2.56719	3.59748	4.49149	5.20567	5.10784	5.24007	5.58542	6.51692	6.13633	4.77521	4.66851	6.23184	6.1241	5.99567	5.97025	5.82145	6.60967	5.57212	6.06013	6.80954	7.27963	6.66942	7.1655	6.72611	7.23412	6.27021	7.44287	6.6103	6.73248	6.76417	7.32793	7.41087
94	GTCTTCCAATACTAACGTAGATGAGGATTTAGAAAGGGTT	AT1G73805	Encodes SAR Deficient 1 (SARD1), a key regulator for ICS1 (Isochorismate Synthase 1) induction and salicylic acid (SA) synthesis.	SAR DEFICIENT 1 (SARD1)	4.38016	4.00338	3.96611	3.76967	4.75222	5.24744	6.40359	5.11593	4.5578	5.96251	7.04953	5.81589	4.42407	7.61158	7.12673	7.37902	7.21656	7.61034	7.92314	7.17038	8.66377	7.66067	6.70121	6.99044	6.52135	10.3807	10.2743	10.7138	9.5266	10.5263	10.0284	10.4074	10.5383	10.737	10.5709	9.70155	10.5759	10.0658	10.5104	10.2996	10.1621	9.77318	10.0636	10.6043	9.46218
95	AGCCAGTATCTTTGAATTTCTCCTCCACTAAGCCATCAAT	AT1G74100	encodes a desulfoglucosinolate sulfotransferase, involved in the final step of glucosinolate core structure biosynthesis. Has a broad-substrate specificity with different desulfoglucosinolates, the best substrate is indole-3-methyl-dsGS, followed by benzyl-dsGS. Expression was induced by wounding, jasmonate and ethylene stimulates.	SULFOTRANSFERASE 16 (SOT16);SULFOTRANSFERASE 16 (ATSOT16);CORONATINE INDUCED-7 (CORI-7);ARABIDOPSIS SULFOTRANSFERASE 5A (ATST5A)	10.0975	10.5973	10.2894	10.5996	10.4172	11.5958	11.7611	12.1941	11.8436	12.057	11.0765	11.143	10.6218	11.1025	11.0076	11.3853	11.2639	11.4105	11.1528	11.2155	11.2441	11.2758	11.5113	11.6708	11.6782	13.0646	12.4534	12.7505	12.8212	13.1045	12.46	12.6206	12.7332	13.4379	12.9197	12.3242	12.0477	12.5457	11.9533	12.0293	11.3202	11.6743	11.7327	11.5797	12.3522
96	CCTTTGGTAGGAACATGATTCTTGCTTAAAACAGATACTC	AT1G74710	Encodes a protein with isochorismate synthase activity. Mutants fail to accumulate salicylic acid. Its function may be redundant with that of ICS2 (AT1G18870).	ENHANCED DISEASE SUSCEPTIBILITY TO ERYSIPHE ORONTII 16 (EDS16);ISOCHORISMATE SYNTHASE 1 (ICS1);SALICYLIC ACID INDUCTION DEFICIENT 2 (SID2)	5.69275	6.20502	6.33176	5.79715	6.06155	5.96114	6.10661	6.53677	6.63415	6.69948	6.06067	6.70897	2.10214	6.81511	5.97094	4.70562	5.58754	5.10784	4.8775	4.79692	7.27028	5.67912	5.26064	5.15394	5.53997	10.2212	10.8414	10.8036	9.45915	11.471	10.4767	11.2803	11.3747	11.5636	11.177	10.1041	11.4944	10.9049	11.3582	10.7328	10.6822	10.3977	10.0019	10.9379	10.2984
97	AGATTCATCTAATAAACTCTCTCCTCCGTAATCTTCGATG	AT1G74930	encodes a member of the DREB subfamily A-5 of ERF/AP2 transcription factor family. The protein contains one AP2 domain. There are 15 members in this subfamily including RAP2.1, RAP2.9 and RAP2.10. The mRNA is cell-to-cell mobile.	(ORA47)	4.38016	4.34442	4.17256	5.49549	5.58621	8.0874	7.94311	7.47461	7.21415	9.33175	7.78649	8.56312	7.77456	8.23961	7.29792	11.5988	11.2428	11.3972	10.3076	11.3501	10.1122	10.8886	8.00787	8.65036	10.9628	7.93733	8.34096	7.77399	6.95336	7.20276	7.28833	7.42147	7.71357	7.94788	7.88599	11.1277	8.31108	10.768	9.28158	8.23506	9.47079	8.11899	10.9676	10.5942	8.43553
98	AGGGCAATTGTTCCTTAGAGTGAAGTCTGTGGCCATAACA	AT1G75040	Thaumatin-like protein involved in response to pathogens. mRNA level of the PR-5 gene (At1g75040)is significantly changed after cutting the inflorescence stem indicating the existence of a network of signal transducing pathways as other stress-regulated genes (At5g01410, At3g17800, At1g29930)do not response to the treatment. The mRNA is cell-to-cell mobile.	PATHOGENESIS-RELATED GENE 5 (PR5); (PR-5)	4.06982	5.14089	5.12365	5.49549	4.47658	6.90737	8.1372	7.81278	7.32886	8.76987	7.15724	9.54769	5.80258	10.0018	6.11533	7.46969	8.32618	8.7394	7.34067	9.84924	12.8496	7.34338	9.22147	8.82232	7.83199	9.41688	6.756	7.60497	8.22686	10.0467	11.8353	9.85315	10.5533	11.0489	11.8068	11.2552	10.7058	9.67344	10.1868	10.9771	9.78669	9.85529	10.4873	9.76627	9.59071
99	AAACCGCATAGAAAGGATAATTAAAAGACGCCATTGATTG	AT1G75080	Encodes a positive regulator of the brassinosteroid (BR) signalling pathway that mediates both downstream BR responses and negative feedback regulation of BR biosynthesis. There is evidence for phosphorylation-dependent nucleocytoplasmic shuttling of BZR1. GSK3-like kinases (including BIN2), 14-3-3 proteins, and the phosphatase BSU1 seem to participate in this process. Phosphorylation also appear…	BRASSINAZOLE-RESISTANT 1 (BZR1)	5.15389	6.02723	6.14832	5.11362	5.72051	4.51048	5.50089	5.65358	5.16352	4.37755	5.16758	3.00853	5.80258	6.65465	4.53036	5.05709	5.11547	5.2729	5.17448	5.72981	6.67304	5.86257	5.62321	5.51651	5.53997	3.80217	5.02482	4.52968	5.12484	4.97495	5.57212	4.28569	4.23879	4.79196	4.60713	3.2586	4.7945	3.90261	4.82441	3.67028	4.22887	4.74976	5.11845	5.07697	4.47889
100	TTGAGGCGTGACGATGATTCTCTTTAACCATTTAACCATC	AT1G77760	Encodes the cytosolic minor isoform of nitrate reductase (NR). Involved in the first step of nitrate assimilation, it contributes about 15% of the nitrate reductase activity in shoots. Similar to molybdopterin oxidoreductases at the N-terminus, and to FAD/NAD-binding cytochrome reductases at the C-terminus. Cofactors: FAD, heme iron (cytochrome B-557), and molybdenum-pterin.	NITRATE REDUCTASE 1 (NIA1); (GNR1);NITRATE REDUCTASE 1 (NR1)	12.6891	13.103	12.6556	13.1549	13.4416	10.9797	10.9617	9.82884	11.1564	10.4436	8.72129	9.60844	9.8095	10.3019	10.0554	9.86862	10.7621	10.8175	9.92439	10.6972	13.228	13.0206	11.8042	12.6538	12.4813	10.1471	10.8125	10.764	10.4604	10.295	11.1002	11.0733	11.3106	11.487	11.1644	10.6697	11.2026	10.7548	11.4005	10.9023	11.9135	11.0708	11.699	12.5129	11.9576
101	ATTACAAAGTTTCAACCCAAATTTACAATCTTCTCTGGAG	AT1G77920	bZIP transcription factor family protein;(source:Araport11)	TGACG SEQUENCE-SPECIFIC BINDING PROTEIN 7 (TGA7)	5.93376	6.60429	5.69194	5.99997	6.29475	8.93002	10.0407	6.76164	8.34258	8.76987	8.09899	7.86651	7.14653	8.23961	7.52175	8.68369	8.05002	8.74644	8.43821	8.37091	8.9801	8.0108	9.3481	8.53641	8.46888	8.63144	8.52562	8.60904	8.45173	8.61577	8.39897	8.42578	8.60666	8.4924	7.8684	9.30736	9.42548	8.55414	9.23087	10.0337	9.30962	9.36587	9.59262	9.09489	8.70263
102	GAATCTTTTACCATATCTACAGACAAGTGGGCTCTTAATG	AT1G78590	Encodes a NADH kinase which can synthesize NADPH from NADH; also utilizes NAD+ as substrate although NADH is the preferred substrate.	NAD(H) KINASE 3 (NADK3);ARABIDOPSIS THALIANA NADH KINASE 3 (ATNADK-3)	-0.574033	2.90385	1.85063	0.0692294	2.55059	0.603588	0.977324	1.74669	3.49367	4.37755	1.62326	3.00853	2.10214	2.56719	1.72301	-0.152361	2.48321	2.38537	2.07014	1.33749	4.84707	2.60384	2.45328	3.93155	1.83953	2.57978	0.380963	1.72232	1.85182	2.31199	1.17981	0.0377649	1.73629	0.268398	0.519671	3.2586	0.0396143	-0.00428277	-0.0335745	3.67028	1.56591	0.357443	2.48618	0.433115	1.81592
103	CAAGATGATCAAACTATTCTTCTCTCGATCTCTTCTCACC	AT1G79040	Encodes for the 10 kDa PsbR subunit of photosystem II (PSII). This subunit appears to be involved in the stable assembly of PSII, particularly that of the oxygen-evolving complex subunit PsbP. Mutants defective in this gene have reduced amounts of subunits PsbP and PsbQ in PSII. In turn, assembly of PsbR is dependent on the presence of PsbJ.	PHOTOSYSTEM II SUBUNIT R (PSBR)	3.12641	3.26642	3.4356	2.87658	4.62097	2.92552	4.67776	3.62116	4.5578	7.1849	3.20822	6.17846	4.90949	6.65465	0.138046	1.4326	3.3312	4.45576	2.55557	5.98134	2.9726	-0.203518	6.54074	6.25347	3.71399	5.38714	4.62889	3.59679	3.43678	3.89695	5.82366	3.20769	2.47326	3.43832	4.42656	4.84357	0.0396143	1.58068	2.28835	3.67028	1.56591	3.52737	1.74922	2.01808	3.03831
104	GAGAAAGCTTATTCAGATATTCATCCATGTCTCCACTCTA	AT2G01350	At2g01350 encodes quinolinate phosphoribosyl transferase involved in NAD biosynthesis as shown by heterologous expression in E. coli.	QUINOLINATE PHOSHORIBOSYLTRANSFERASE (QPT)	9.85118	10.0019	9.91133	9.89737	10.0944	10.2953	10.0832	10.0057	10.2667	10.1055	10.3837	10.3214	10.2468	10.1596	10.2215	10.6216	10.5265	10.5997	10.3209	10.583	10.545	10.5371	11.1151	10.5802	10.7594	10.1215	9.87881	9.65896	10.0531	9.91438	10.2432	10.0671	10.1214	9.92839	10.1903	10.2011	10.3169	10.116	10.2012	10.8369	10.3636	10.1535	10.4015	10.3829	10.1808
105	GTTCCAGACTTTGGAGAAGAAGAAATTACTCAACCTGATT	AT2G01440	DEAD/DEAH box RNA helicase family protein;(source:Araport11)	(RECG1);ARABIDOPSIS HOMOLOG OF BACTERIAL RECG (RECG)	6.19415	6.24624	6.3742	6.72744	6.01002	6.38495	6.59203	6.27025	6.47718	7.1849	5.53015	4.59349	6.1896	5.37454	6.40483	5.40223	6.04392	5.73587	6.34813	5.98134	6.94223	6.71535	6.54074	6.7389	7.10005	5.24275	6.26361	5.80979	5.75871	5.48191	5.57212	5.46403	5.36078	3.96884	5.27456	5.1846	4.99381	4.38803	5.39269	3.67028	5.70886	5.21542	5.52181	5.188	4.62328
106	GAGACATCATGATACAATAGGCAGAACACAACAATCAATG	AT2G01450	MPK17 Map kinase family member. Mutants have increased numbers of peroxisomes a phenotype that can be suppressed by mutations in PMD1. This and other treatments, suggests a function in control of peroxisome proliferation in salt stress.	MAP KINASE 17 (ATMPK17);MAP KINASE 17 (MPK17)	7.67863	7.29616	7.64938	7.80394	7.52328	7.84199	8.55475	7.92328	7.46887	8.28444	7.47293	7.25646	7.45969	7.52138	7.10383	7.37902	7.47416	7.59483	7.49641	7.87665	7.76268	7.80211	7.94513	8.01901	7.53069	9.6132	9.46045	9.59474	9.3832	9.35273	8.27784	7.88951	8.06422	8.74007	8.22703	8.60201	8.11108	8.40086	7.94942	8.56105	8.33409	7.93487	8.278	8.60804	8.53017
107	GTTCTGTAACAAGCATAGGGAACATTAGTCCTTCATAGTA	AT2G01670	nudix hydrolase homolog 17;(source:Araport11)	NUDIX HYDROLASE HOMOLOG 17 (atnudt17);NUDIX HYDROLASE HOMOLOG 17 (NUDT17)	8.9118	8.84804	9.12054	9.07204	9.07101	9.67237	10.5107	8.84472	9.39837	9.33175	8.60435	8.68096	9.09082	8.87097	8.77104	8.26127	8.83016	8.41659	8.61549	8.02399	9.99127	9.95003	9.29877	9.26545	10.0145	10.7176	11.0961	11.0659	10.9026	11.002	9.5241	9.86907	9.50227	10.1617	9.89254	9.51788	10.0183	9.79176	10.1021	9.3427	10.1345	10.0139	10.1544	10.4898	10.1363
108	CTTGCATACCTAGTTCCTTATTGAATCCTCCACTAGACAT	AT2G06050	Encodes a 12-oxophytodienoate reductase that is required for jasmonate biosynthesis. Mutants are male sterile and defective in pollen dehiscence. Shows activity towards 2,4,6-trinitrotoluene. CFA-Ile, CFA-Leu, CFA-Val, CFA-Met and CFA-Ala can restore the fertility of opr3 plants by inducing filament elongation and anther dehiscence.	(AtOPR3);OXOPHYTODIENOATE-REDUCTASE 3 (OPR3)	8.59839	8.70752	8.63636	8.87336	8.87612	11.4085	12.1264	11.5706	11.2296	12.3605	10.983	11.9481	10.6452	11.278	11.7008	12.6386	12.2805	12.6505	12.2125	12.3325	11.0115	10.9745	11.4104	12.0965	11.4351	11.0756	11.6542	11.7368	10.8031	12.2869	13.2596	13.5683	13.9044	13.6911	13.2918	14.2437	13.9664	14.3846	13.8528	13.7341	13.215	13.2322	12.7046	13.0668	14.0546
109	TGAAGTTGCTGAGAAGAATGGTATTTGAGAAGAGAGATTT	AT2G06520	Encodes a protein with sequence similarity to the spinach photosystem II subunit PsbX.	PHOTOSYSTEM II SUBUNIT X (PSBX)	8.63786	8.73674	8.64505	8.86039	8.96675	8.19605	8.41195	7.81278	8.26786	7.83698	8.63449	9.07462	8.9725	7.85259	7.87276	8.54461	8.36585	8.6295	8.53938	9.12539	9.46979	8.92834	10.2671	10.1345	9.18825	7.91368	7.86478	7.50368	7.71807	7.80384	7.71896	6.90813	6.59427	6.67779	6.35256	7.1265	6.69783	6.62507	6.99985	7.2146	7.36465	6.24009	6.46804	6.7369	6.49774
110	AAGAGTAACATCACCAGTCATCAAACCAACATCTTTAAAC	AT2G06990	Encodes a putative DExH-box RNA helicase that acts redundantly with HEN1, HUA1, and HUA2 in the specification of floral organ identity in the third whorl.	HUA ENHANCER 2 (HEN2);SUPPRESSOR OF PAS2 3 (SOP3); (SMN2)	6.98821	7.39111	7.08585	7.2689	6.9429	7.34506	6.90806	7.41912	7.23391	5.96251	5.96904	5.81589	6.74599	6.9595	6.64584	5.95616	6.04392	6.80491	6.714	6.38188	7.31838	7.1628	6.97684	7.63199	7.43447	6.35237	6.44705	6.44114	6.60671	6.83555	6.60607	7.00355	6.86557	7.06281	6.82345	5.98107	6.66897	6.50351	6.53628	6.8402	6.5201	6.50719	6.46804	6.84251	6.29705
111	AGTAGTTATTAGACCCATTAAACTCAAACCAACCACAATG	AT2G13650	Encodes a Golgi-localized GDP-mannose transporter. It can transport ADP-glucose in vitro.	GOLGI NUCLEOTIDE SUGAR TRANSPORTER 1 (GONST1)	6.14021	6.07377	6.33176	6.21898	6.79851	4.99591	6.46918	5.88965	6.14276	5.96251	5.87119	6.17846	5.80258	6.26763	5.81047	6.03746	5.94264	6.04072	6.25601	5.86105	7.06007	6.45469	7.20817	6.7389	6.88392	6.9721	7.54083	7.46828	6.9811	7.0308	7.24589	7.1358	7.09384	7.59931	7.46219	7.59489	7.49083	7.6892	7.33275	7.51158	7.67443	7.91969	7.92581	7.78184	8.21395
112	ACTCTGAGAGTGAAATTGAATAGTAGGAGCAGATAAAGGA	AT2G13790	somatic embryogenesis receptor-like kinase 4;(source:Araport11)	SOMATIC EMBRYOGENESIS RECEPTOR-LIKE KINASE 4 (ATSERK4);SOMATIC EMBRYOGENESIS RECEPTOR-LIKE KINASE 4 (SERK4);BAK1-LIKE 1 (BKK1);BRI1- ASSOCIATED KINASE 7 (BAK7)	2.59589	3.55592	1.85063	4.15669	3.39858	4.06302	5.06479	2.48366	4.1217	4.37755	2.84565	4.59349	2.10214	4.88911	3.30797	3.75453	4.24874	3.52288	4.8775	5.58542	6.34184	4.44034	5.26064	5.51651	1.83953	7.01719	5.87282	5.18175	6.09975	7.06687	5.57212	5.92041	5.36078	5.82299	5.04323	6.55139	4.43193	5.125	5.74779	6.94329	5.26635	4.05788	4.91914	5.188	4.47889
113	AGACGCCAGACAAGTCACCGCTACCCCAGGCTAAGTTTTC	AT2G14610	PR1 gene expression is induced in response to a variety of pathogens. It is a useful molecular marker for the SAR response. Though the Genbank record for the cDNA associated to this gene is called 'PR-1-like', the sequence actually corresponds to PR1. Expression of this gene is salicylic-acid responsive.	PATHOGENESIS-RELATED GENE 1 (PR1);PATHOGENESIS-RELATED GENE 1 (PR 1);PATHOGENESIS-RELATED GENE 1 (ATPR1); (ATCAPE9)	2.8854	3.55592	3.4356	4.82412	3.68809	5.55778	5.22525	5.44713	4.78913	5.96251	4.79319	8.62324	6.00903	7.85259	1.72301	4.97692	5.71587	4.92142	3.44866	5.72981	10.7474	5.28833	7.09714	6.87015	3.42449	3.31675	2.70289	2.94472	5.02175	3.04895	10.5913	10.997	10.6179	12.2054	11.4437	11.9247	12.0007	11.943	12.0329	12.1554	12.6403	12.9478	13.3116	12.8111	12.5543
114	CAGCTATGAATCTGGTTTCTCTTCCTCCTCTGTGATTAAA	AT2G17290	Encodes calcium dependent protein kinase 6 (CPK6), a member of the Arabidopsis CDPK gene family. CDPKs contain an intrinsic Ca2+-activation domain with four EF hand Ca2+-binding sites. CDPKs protein kinases have been proposed to function in multiple plant signal transduction pathways downstream of [Ca2+]cyt elevations, thus transducing various physiological responses. CPK6 is expressed in both gu…	CALCIUM-DEPENDENT PROTEIN KINASE 6 (CPK6);CALCIUM DEPENDENT PROTEIN KINASE 6 (CPK6);ARABIDOPSIS THALIANA CALMODULIN-DOMAIN PROTEIN KINASE 3 (ATCDPK3);ARABIDOPSIS THALIANA CALCIUM-DEPENDENT PROTEIN KINASE 6 (ATCPK6)	8.24933	8.58433	8.43058	8.3124	8.26758	8.64251	9.05947	7.49265	8.56172	8.07799	8.65668	8.36608	8.29196	7.77664	8.00223	8.1191	8.3949	8.23837	8.78987	7.84528	9.77566	8.87062	9.3481	9.26545	9.07155	10.532	10.4047	10.3383	10.4554	10.3026	9.61026	9.79432	10.0015	10.2065	9.7747	9.80396	9.98066	9.97728	10.0472	10.2602	10.4208	10.3333	10.3076	10.715	10.2519
115	CGGGCTTCACGAGAGCATTAGTAATCTTAGTATCTCCAGT	AT2G17520	Encodes a endoribonuclease/protein kinase IRE1-like protein that is predicted to form a type I transmembrane protein structure and contain kinase/endoribonuclease domains at their C-terminal halves. The transcript levels for several ER-stress responsive genes, including six protein disulfide isomerases (PDIs), BiP2, and AtbZIP60 are not affected in ire1-2 null mutants. The mRNA is cell-to-cell mo…	(IRE1A);ARABIDOPSIS THALIANA INOSITOL REQUIRING 1-2 (ATIRE1-2);INOSITOL REQUIRING 1-2 (IRE1-2); (ATIRE1A)	8.18419	8.35859	8.19048	8.39566	8.05521	7.96991	8.25345	7.57958	7.97088	7.83698	7.79985	7.76342	7.23142	7.09075	7.74538	7.92979	8.30594	8.16673	8.66409	7.56631	8.35343	8.56135	7.81083	8.32386	8.17938	8.36114	8.40887	8.16527	8.59329	8.71002	8.29875	8.71372	8.6866	9.04648	8.37142	8.54401	8.79784	8.69962	8.81505	8.62447	8.99496	8.99044	8.98762	9.19134	8.96905
116	AGGCTCTAAATCATCTCGTTTACTCTCAGCTACAACTTCT	AT2G18790	Red/far-red photoreceptor involved in the regulation of de-etiolation. Exists in two inter-convertible forms: Pr and Pfr (active). Involved in the light-promotion of seed germination and in the shade avoidance response. Promotes seedling etiolation in both the presence and absence of phytochrome A. Overexpression results in etiolation under far-red light. Accumulates in the nucleus after exposure…	PHYTOCHROME B (PHYB); (HY3);OUT OF PHASE 1 (OOP1)	8.30555	8.56817	8.42049	8.06358	8.27851	8.37838	8.25345	8.60881	8.33345	6.69948	7.48951	7.76342	7.71685	8.29511	8.18789	7.42507	7.81233	7.7145	7.32564	7.40358	7.9575	8.12291	8.06799	8.85438	8.53533	7.50261	7.36965	7.72982	8.05476	8.03991	7.55484	7.47239	7.351	7.16322	7.50836	7.20346	6.98213	6.9844	6.44216	7.12971	7.16085	6.80039	7.32413	7.30348	7.07645
117	CTCCGATTGGTAAAGCAGAAGTAAATGAGCGAGATATTCT	AT2G18915	encodes a member of F-box proteins that includes two other proteins in Arabidopsis (ZTL and FKF1). These proteins contain a unique structure containing a PAS domain at their N-terminus, an F-box motif, and 6 kelch repeats at their C-terminus. Overexpression results in arrhythmic phenotypes for a number of circadian clock outputs in both constant light and constant darkness, long hypocotyls under …	ADAGIO 2 (ADO2);LOV KELCH PROTEIN 2 (LKP2)	6.43719	6.28632	6.56945	6.47862	6.33718	5.64798	5.93152	5.99462	6.05661	4.37755	5.3237	4.59349	5.27206	5.37454	5.56431	4.97692	5.29056	6.25327	5.36293	3.65942	6.67304	6.30428	7.20817	5.51651	6.55834	4.90171	5.99567	5.69195	5.93928	5.68122	5.82366	5.24722	5.50888	5.5538	5.80507	4.39611	5.76753	4.8537	5.79932	5.25524	5.70886	5.31164	5.99715	4.95668	5.18515
118	TTGTAGATACACAGCACCCATTAGTTCATCGTTATTGTCC	AT2G18960	Encodes a plasma membrane proton ATPase. Mutants have a reduced ability to close their stomata in response to drought and are affected in stomatal but not seed responsiveness to ABA. The mRNA is cell-to-cell mobile.	H(+)-ATPASE 1 (AHA1);PLASMA MEMBRANE PROTON ATPASE (PMA);OPEN STOMATA 2 (OST2);H(+)-ATPASE 1 (HA1)	14.0408	13.9164	13.8345	13.9111	13.9609	13.0831	13.2142	13.0423	13.3152	13.6326	12.8797	12.9758	13.1942	13.1361	13.104	13.9756	13.9774	14.0378	13.8773	13.6376	14.3387	14.4991	14.6335	14.4164	14.5989	12.5518	12.4826	12.7541	12.8772	12.8847	12.5769	12.6651	12.6324	12.5855	12.6253	13.1082	13.5099	13.0515	13.4362	13.7133	13.7862	13.7547	14.0616	13.4933	13.6537
119	AACTTGTCATATACTAGTAACAGCACAACAGTAACCTCAT	AT2G20890	Chloroplast-localized Thylakoid formation1 gene product involved in vesicle-mediated formation of thylakoid membranes. Thf1 antisense lines contain abnormal chloroplasts early in leaf development (chloroplasts have loosely stacked thylakoid membranes). Expression was induced in the light and decreased under dark conditions. G-alpha interaction partner that functions downstream of the plasma membr…	PHOTOSYSTEM II REACTION CENTER PSB29 PROTEIN (PSB29);THYLAKOID FORMATION1 (THF1)	8.40038	8.34916	8.02722	8.18297	8.09284	8.6204	7.91984	8.0626	8.56172	8.62548	7.63076	8.29393	8.40592	7.42517	7.71548	8.20079	8.09792	7.95219	7.83036	8.20785	8.15583	8.30823	8.64311	8.36895	8.43944	7.93733	7.60013	7.58857	7.46653	7.8869	6.134	6.26658	5.82375	5.62595	6.24759	5.89087	5.82097	5.66814	5.58114	6.60887	5.91168	4.74976	5.44966	5.38731	4.47889
120	TTCTGAGACATCATTGAACTAAACCCAAAAGTAACATCAC	AT2G21230	bZIP30 is a transcriptional activator that is involved in regulation of growth and development of reproductive organs. It interacts with a number of developmental regulators including WUS, HEC1, KNAT1/BP, KNAT2, JAB, BEL1, and NGA1.	BASIC LEUCINE-ZIPPER 30 (BZIP30);DRINK ME (DKM)	7.65959	7.4802	7.95916	7.74871	7.66329	7.04653	7.38671	7.30128	7.45209	7.1849	6.90866	5.33046	7.38754	5.37454	7.29792	7.48426	7.10379	7.22332	7.4417	6.69504	6.81391	7.53119	6.70121	8.0745	7.47373	6.60953	7.41439	7.58857	7.76671	7.06687	7.5892	7.07119	7.50006	7.42827	7.46219	6.6646	7.15856	6.40511	7.08537	7.12971	7.18062	6.86524	7.15294	6.84251	6.91746
121	ACCAGAACAAAATAGAGAACACACAAAACCAAGTAGAAGC	AT2G21660	Encodes a small glycine-rich RNA binding protein that is part of a negative-feedback loop through which AtGRP7 regulates the circadian oscillations of its own transcript. Gene expression is induced by cold. GRP7 appears to promote stomatal opening and reduce tolerance under salt and dehydration stress conditions, but, promotes stomatal closing and thereby increases stress tolerance under conditio…	GLYCINE RICH PROTEIN 7 (ATGRP7);"COLD, CIRCADIAN RHYTHM, AND RNA BINDING 2" (CCR2);GLYCINE-RICH RNA-BINDING PROTEIN 7 (GR-RBP7);GLYCINE-RICH RNA-BINDING PROTEIN 7 (GRP7);RNA-BINDING GLYCINE-RICH PROTEIN A3 (RBGA3);SMALL RNA-BINDING PROTEIN 1 (SRBP1)	10.5141	10.5631	10.4192	10.9388	10.7355	10.8503	11.7579	10.8734	11.0293	14.2556	16.5946	16.9683	16.8775	16.8332	16.0091	15.0853	14.8734	15.22	14.8123	15.7787	14.2357	13.6708	14.6746	14.0876	13.4296	11.6323	10.9211	10.8335	10.8935	11.3185	15.5591	14.548	14.3193	14.0271	14.9119	15.1227	14.2235	14.0321	14.3245	14.8525	12.4564	11.9325	11.7164	12.2774	12.0339
122	TCGTGCTTCTGAGAGTATTTGTCCAACATCTAATTCATGA	AT2G22300	Encodes a putative CAM binding transcription factor. Loss of function mutations show enhanced resistance to fungal and bacterial pathogens suggesting that CAMTA functions to suppress defense responses.It acts in the cold response pathway, it can bind to and activate the expression of DREB1 genes.	CALMODULIN-BINDING TRANSCRIPTION ACTIVATOR 3 (CAMTA3);SIGNAL RESPONSIVE 1 (SR1)	7.27772	7.19452	7.38461	7.24914	7.21734	7.61482	6.99969	7.10424	7.32886	8.28444	7.33292	7.40085	6.96012	6.9595	7.41417	6.92445	7.25931	6.74994	7.79806	6.69504	7.83059	7.91022	7.20817	7.55604	7.3526	8.64587	8.80303	8.70341	8.76271	8.93159	6.53736	7.78596	7.29088	7.90502	8.06657	6.71804	7.47424	8.22934	7.43403	7.57717	7.83269	7.9499	7.84374	8.19467	7.97915
123	ACTGAGGGATCCTCAAATATAGATAGTCGTGAATCAAAGA	AT2G24100	ATP-dependent DNA helicase;(source:Araport11)	ALTERED SEED GERMINATION 1 (ASG1)	7.46489	7.5641	7.85813	7.77659	7.44783	7.56937	7.74551	5.20612	7.00002	6.69948	3.49773	5.33046	3.6871	5.37454	4.04494	5.13304	5.44668	4.81833	5.10577	4.79692	6.51692	4.44034	5.26064	4.66851	4.77812	5.51838	6.98088	6.93178	6.60671	7.10206	6.134	5.59235	5.57759	6.24568	5.87722	6.6646	6.48256	5.61043	5.69435	7.29477	6.42389	6.86524	6.53929	6.54164	6.29705
124	AAAACTACCAAACTAATTAATTCTTCAAGCCGAACCAAAC	AT2G24570	member of WRKY Transcription Factor; Group II-d; negative regulator of basal resistance to Pseudomonas syringae.	WRKY DNA-BINDING PROTEIN 17 (WRKY17); (AtWRKY17)	7.81398	8.21023	7.76552	8.14069	7.7909	8.43014	8.25345	7.15041	8.53009	8.90111	7.60054	7.96273	7.98478	8.29511	7.7891	8.13766	7.76861	8.12414	8.06563	7.74688	8.68226	8.30031	8.96108	8.97594	8.67663	8.3957	8.03201	7.91215	8.01505	8.61577	7.24589	7.35065	7.58596	7.61713	7.36516	7.24046	7.92836	7.11466	7.08537	7.75774	8.23361	8.02278	8.16988	8.38148	7.93832
125	AGTTTTTTCACTCTTAACCTTACTTGCTGCTCTCATTAAG	AT2G25110	Encodes an endoplasmic reticulum protein SDF2 (stromal-derived factor-2). Forms a complex SDF2-ERdj3B-BiP that is required for the proper accumulation of the surface-exposed leucine-rich repeat receptor kinases EFR. EFR is involved in PAMP (pathogen associated molecular patterns) triggered immunity.	STROMAL CELL-DERIVED FACTOR 2-LIKE PROTEIN PRECURSOR (SDF2);ATSDF2-LIKE (ATSDL);ARABIDOPSIS THALIANA STROMAL CELL-DERIVED FACTOR 2-LIKE PROTEIN PRECURSOR (AtSDF2)	10.5865	10.6013	10.4443	10.6514	10.5585	11.132	11.7935	11.1737	11.2173	11.9996	10.8736	10.9915	10.5158	10.9893	10.9749	12.1047	12.0587	12.2775	12.0653	11.8403	11.844	11.1524	11.0863	10.9353	11.3559	11.3201	11.5031	11.7209	11.8985	11.8698	12.1987	12.4453	12.4876	12.4945	12.3522	12.1345	12.6196	12.2182	12.5126	12.5231	11.9224	11.8317	12.3213	11.9384	11.9821
126	TTGGTTCTGCCATGAGACTGAGATCTTCTTGAGTTAATAT	AT2G25930	Encodes a nuclear protein that is expressed rhythmically and interacts with phytochrome B to control plant development and flowering through a signal transduction pathway. Required component of the core circadian clock regardless of light conditions.	(PYK20);EARLY FLOWERING 3 (ELF3)	8.04435	6.89091	7.44558	7.52044	7.99021	7.2035	7.69157	7.28067	7.17379	5.96251	9.83109	9.31231	9.69459	9.5097	9.68687	9.94699	10.0146	10.1628	10.1943	10.0134	10.0636	10.4609	10.2015	9.52649	10.3748	6.35237	5.87282	5.86528	6.37538	6.21888	8.47443	8.56524	8.28575	8.08218	8.42054	8.33756	8.45324	8.40935	8.78341	8.52826	8.64983	8.29408	8.8045	8.41611	8.45496
127	CAACCAAGCTGTTACAATCATTACTCCCTCCAGAAATATT	AT2G27050	ethylene-insensitive3-like1 (EIL1) The mRNA is cell-to-cell mobile.	ETHYLENE-INSENSITIVE3-LIKE 1 (EIL1); (AtEIL1)	10.0156	10.0049	10.0778	10.0593	10.1638	9.22197	8.91396	9.83239	9.25583	9.33175	9.38924	9.23735	9.46846	9.57841	9.26475	9.25915	9.69461	9.37859	9.78026	9.30903	10.451	10.5803	10.305	10.0813	10.0571	7.73629	9.02121	8.60904	8.79434	7.62184	8.29875	8.05457	7.53503	7.93373	8.24077	7.75686	7.31574	7.83492	7.55888	8.23506	8.25241	7.72376	8.04077	8.346	7.71477
128	GCCAATGCTCGAATCATACAAGTAATCATAAGCCACAATG	AT2G30020	Encodes AP2C1. Belongs to the clade B of the PP2C-superfamily. Acts as a MAPK phosphatase that negatively regulates MPK4 and MPK6.	(AP2C1)	6.32079	5.92938	5.9381	6.17775	6.01002	6.43648	6.85997	6.39055	6.54203	6.69948	5.81966	6.46796	6.00903	7.21104	5.86597	7.9191	7.78333	8.04644	8.07464	7.44601	8.50658	8.21855	7.81083	8.36895	8.32603	9.24748	8.93171	8.97341	8.71394	9.2068	8.35971	8.70665	9.13147	9.14798	8.6541	9.85256	9.78613	10.5474	9.5682	9.41623	9.70375	9.23089	9.94069	10.6535	9.73677
129	TTGCTTCCCCTAACGACTGAGAGACTCTTCAATTGATTTT	AT2G30570	Encodes PsbW, a protein similar to photosystem II reaction center subunit W. Loss of PsbW destabilizes the supramolecular organization of PSII.	PHOTOSYSTEM II REACTION CENTER W (PSBW)	15.8992	16.0089	16.0137	15.8701	16.1171	16.5337	16.1416	16.3555	16.506	16.5478	16.4555	16.3651	16.8108	16.1279	16.15	15.0656	15.4083	15.0178	15.0316	15.7419	15.0677	14.7673	15.3453	15.3829	14.9093	16.0529	16.053	15.7206	16.0469	15.4296	15.7076	14.9661	14.8313	14.8059	15.2761	13.6606	12.9594	13.2479	13.2436	13.4792	12.8865	12.008	12.2001	12.2616	11.9231
130	ATTTATACAATGGACAATGAGGAAGAAGACAACAGATAAC	AT2G30790	Encodes a 23 kD extrinsic protein that is part of photosystem II and participates in the regulation of oxygen evolution.	PHOTOSYSTEM II SUBUNIT P-2 (PSBP-2)	4.18085	4.18395	2.5876	3.52866	3.39858	4.06302	4.67776	3.33165	4.78913	4.37755	3.49773	4.59349	4.42407	2.56719	2.9454	2.65499	3.86172	2.38537	3.20765	2.92245	5.77996	3.88394	4.03824	4.66851	2.57649	0.994818	3.55089	2.45929	3.07421	3.53438	1.17981	0.0377649	2.95868	2.59033	0.519671	0.936677	2.36154	-0.00428277	-0.0335745	2.08531	1.56591	2.67937	0.164255	2.01808	2.55289
131	CTGATGAATCACTCCACGTTCGTTATTTGATAGATTATGC	AT2G30800	Has RNA or DNA helicase activity and expressed specifically in tapetum and vascular tissue. First identified member of a new group of the mle helicase group of the DEAH family.	HELICASE IN VASCULAR TISSUE AND TAPETUM (HVT1); (ATVT-1)	8.75015	8.59235	8.67081	8.78691	8.74829	8.0548	7.89619	8.42382	8.26786	8.62548	7.9983	7.25646	7.5284	6.81511	7.83153	7.60919	7.84076	7.88999	7.94297	7.48724	8.15583	8.56797	7.58256	8.41267	8.42949	7.36986	6.53071	6.93178	7.65056	7.23482	6.46521	7.53761	7.07019	7.16322	6.45041	6.22208	6.90998	7.07253	7.1661	5.9922	7.51232	7.12563	7.36393	7.17458	7.24219
132	AGCGCTTACTCTAGCTCCATTCATCACATTAATTTCCTCC	AT2G31070	TCP family protein involved in heterchronic regulation of leaf differentiation.	TCP DOMAIN PROTEIN 10 (tcp10)	10.9627	10.989	10.9122	11.0037	10.9143	10.7672	10.5828	10.3026	10.6627	10.1055	10.0055	9.27532	9.51999	9.48605	9.81224	9.80329	9.7556	9.65777	9.73548	9.61826	10.2794	10.5901	10.8584	10.2832	10.5388	10.1622	10.0866	10.3505	10.2225	10.0055	8.67965	8.88012	8.63111	8.81143	8.78177	7.83149	8.05642	8.25781	8.32837	8.82678	8.84822	8.34044	8.92248	8.64743	7.97915
133	AGATCCTCTTGTACTTTGTTCATTTACTTCAAGCATTTCC	AT2G31320	Encodes a poly(ADP-ribose) polymerase.	POLY(ADP-RIBOSE) POLYMERASE 2 (PARP2); (ATPARP2);POLY(ADP-RIBOSE) POLYMERASE 1 (PARP1)	7.48666	7.03901	7.25436	7.05791	7.14752	6.48623	6.75868	7.3216	7.38297	6.69948	6.34208	3.00853	5.56157	6.81511	6.64584	6.50585	6.90274	6.74994	6.86716	7.06541	7.11556	7.01565	5.91271	6.7389	7.02275	5.74971	4.90452	5.09156	6.1976	5.85631	4.63924	5.81912	4.79518	4.91225	5.47387	4.63712	5.24907	4.63957	5.25183	4.89267	5.59565	5.0013	4.55657	4.68104	4.98585
134	CTGTTGCTTAAGTACTGAAGGAGAAGATTGATAACTCTGT	AT2G31660	SAD2 (super sensitive to ABA and drought 2) encodes an importin beta-domain family protein likely to be involved in nuclear transport in ABA signaling. Subcellular localization of GFP-tagged SAD2 showed a predominantly nuclear localization, consistent with a role for SAD2 in nuclear transport. Mutation of SAD2 in Arabidopsis alters abscisic acid sensitivity. SAD2 was ubiquitously expressed at low…	ENHANCED MIRNA ACTIVITY 1 (EMA1);SUPER SENSITIVE TO ABA AND DROUGHT2 (SAD2);UNARMED 9 (URM9);GROWTH INHIBITION RELIEVED 1 (GIR1)	4.06982	3.79693	3.96611	1.65419	3.03601	4.06302	3.29925	3.86217	3.49367	4.37755	3.20822	3.00853	4.42407	2.56719	2.45997	2.65499	2.48321	3.97033	2.07014	3.65942	4.84707	3.25591	4.03824	4.66851	4.50249	3.31675	3.18832	3.30729	1.85182	3.04895	3.98716	2.35969	0.151328	1.85336	2.8416	0.936677	3.20954	3.16564	2.77378	2.08531	3.44037	1.94241	2.97161	3.60304	0.230958
135	GCTTGAATAATCAATTTGAACAACACCGAGAAGACAAACC	AT2G31880	Encodes a putative leucine rich repeat transmembrane protein that is expressed in response to Pseudomonas syringae. Expression of SRRLK may be required for silencing via lsiRNAs. Regulates cell death and innate immunity.	SUPPRESSOR OF BIR1 1 (SOBIR1);EVERSHED (EVR)	5.96513	6.28632	6.67506	6.69859	5.90108	6.62596	7.54718	5.88965	6.40928	7.54747	7.13633	7.76342	6.6257	7.61158	7.29792	7.96138	7.7979	8.23837	8.9005	7.9374	8.66377	7.99124	7.09714	7.55604	7.14938	8.44603	8.46311	8.36136	8.11861	8.71002	8.69551	8.74857	8.3362	9.01994	8.81888	7.92536	8.72961	8.69962	8.67033	8.8535	9.20253	8.54232	8.79725	9.36089	8.60165
136	AGCTTATCGAGCAAGAAATTAGGGTAAAGCTGATTATTGG	AT2G32950	Represses photomorphogenesis and induces skotomorphogenesis in the dark. Contains a ring finger zinc-binding motif, a coiled-coil domain, and several WD-40 repeats, similar to G-beta proteins. The C-terminus has homology to TAFII80, a subunit of the TFIID component of the RNA polymerase II of Drosophila. Nuclear localization in the dark and cytoplasmic in the light. The mRNA is cell-to-cell mobil…	CONSTITUTIVE PHOTOMORPHOGENIC 1 (COP1);ARABIDOPSIS THALIANA CONSTITUTIVE PHOTOMORPHOGENIC 1 (ATCOP1);DEETIOLATED MUTANT 340 (DET340);FUSCA 1 (FUS1);EMBRYO DEFECTIVE 168 (EMB168)	7.69743	7.80385	7.85813	7.87013	8.08041	7.42377	7.31717	7.62933	7.50184	4.37755	6.34208	6.91542	6.96012	7.32207	6.51309	6.74246	7.1947	7.05213	7.0056	7.17038	7.53739	7.57127	7.73868	7.47587	7.63827	6.66724	6.60978	6.82386	7.08704	7.76045	5.93469	6.22759	5.00931	5.5538	5.37765	5.02414	5.5942	4.8537	5.89716	5.78575	5.65337	4.881	5.44966	5.188	5.27535
137	AATAATATCTGAAGAAAGTGACAAGAAGACCAGAAAAGAG	AT2G33150	Encodes an organellar (peroxisome, glyoxysome) 3-ketoacyl-CoA thiolase, involved in fatty acid b-oxidation during germination and subsequent seedling growth. Mutants have defects in glyoxysomal fatty acid beta-oxidation. EC2.3.1.16 thiolase.	3-KETOACYL-COA THIOLASE 2 (KAT2);PEROXISOME DEFECTIVE 1 (PED1);POTASSIUM CHANNEL IN ARABIDOPSIS THALIANA 2 (KAT2);PEROXISOMAL 3-KETOACYL-COA THIOLASE 3 (PKT3)	5.09839	4.62005	5.02056	4.15669	5.18285	6.38495	6.9546	5.11593	5.86713	6.69948	6.14682	5.81589	7.38754	7.32207	5.4956	5.13304	5.8337	5.99418	5.3028	5.72981	6.34184	5.72722	7.09714	6.99044	5.11254	5.8528	6.05339	4.38529	4.51479	5.25059	6.73439	5.76569	6.25985	6.71134	6.35256	7.1265	6.01689	5.42198	6.44216	7.03951	6.28472	6.33472	6.93244	7.14736	6.606
138	GAACGGCTTAAATCCTGATTCATGGTCTCTATCTCATTTT	AT2G33540	C-terminal domain phosphatase-like 3;(source:Araport11)	(ATCPL3);C-TERMINAL DOMAIN PHOSPHATASE-LIKE 3 (CPL3)	7.97671	7.59634	8.15442	7.88301	8.16529	8.02144	8.25345	7.97551	7.82214	8.46501	7.77301	5.81589	7.31159	7.69647	7.81753	7.31524	7.5276	7.57914	7.81968	7.44601	7.76268	7.74485	7.58256	7.39098	8.01611	7.815	7.61937	7.48609	7.87419	7.69281	6.96117	6.88325	6.94574	7.27963	6.96261	6.55139	7.0283	6.91458	7.26105	7.12971	7.5734	6.76683	7.17548	7.06247	7.28624
139	TCACCGTGATCTTTTCTTTGCTCTCTGTCTAGTTTTAAGT	AT2G33550	Homeodomain-like superfamily protein;(source:Araport11)	ARABIDOPSIS SH4-RELATED3 (ASR3)	8.24933	8.68521	8.48967	8.40462	8.77169	9.06711	9.25809	7.90992	9.02008	8.62548	8.29096	8.05293	8.03287	7.61158	7.83153	8.10973	8.03779	8.11329	7.86196	8.53716	9.13583	8.96891	8.99244	9.46553	9.19414	8.51052	8.6893	8.79914	8.60225	8.69857	6.85223	6.95663	7.24936	6.74413	7.11958	7.1655	7.297	6.79013	6.73461	7.57717	7.70204	7.55711	7.17548	7.61302	7.17347
140	ATCCCTTTCAGTCATCTCCTCTAATCTCTTATCACTCCAA	AT2G33730	Homolog of the DEADbox pre-mRNA splicing factor Prp28 which regulates abundance of miRNA. It plays essential roles in miRNA biogenesis and interacts with the DCL1 complex and positively influences pri-miRNA processing. SMA1 binds the promoter region of genes encoding pri-miRNAs (MIRs) and is required for MIR transcription. It enhances the abundance of the DCL1 protein levels through promoting the…	SMALL1 (SMA1)	10.9233	10.9127	10.7804	10.9859	10.9557	11.0162	11.0474	10.6445	10.9176	10.8205	10.515	10.3573	9.90304	10.2325	10.3291	10.6315	10.4639	10.7939	10.3767	10.5783	11.29	11.1579	11.4949	11.1377	11.1118	10.9417	9.7451	9.83953	10.6921	10.3436	10.6372	10.5446	10.7466	10.6182	11.0344	10.6731	10.9061	10.4293	10.7238	11.2068	10.9518	10.9396	11.0868	10.7696	10.8187
141	GAACTTCCGGTAGAGAAGCTGAGAAATGAAGTAAAGATTT	AT2G34250	SecY protein transport family protein;(source:Araport11)	0	7.25252	7.65873	7.40522	7.63147	8.00344	8.63149	9.05947	7.76906	8.53009	9.42194	7.71778	8.62324	7.77456	9.13704	6.98354	8.00246	8.34615	8.42539	7.90303	8.73837	8.50658	7.69735	9.11149	8.72162	8.04247	9.38284	8.41988	8.32224	8.5752	9.45834	9.48814	8.70665	9.06122	9.11075	9.27789	9.36713	8.9435	8.52319	8.7445	9.37993	8.547	8.5021	9.10383	8.61799	8.73478
142	TGCCCGTGAAATCAAGAATGTCGTCTATTAATTGGAATGC	AT2G34630	Encodes a geranyl diphosphate synthase. RNAi lines are dwarf. T-DNA knock-out lines are embryo lethal.	GERANYLPYROPHOSPHATE SYNTHASE (GPPS);GERANYL DIPHOSPHATE SYNTHASE 1 (GPS1)	7.88949	7.61219	8.26003	7.74871	7.89399	7.89821	7.51648	7.66157	8.01723	7.1849	6.41334	5.81589	5.56157	7.32207	6.51309	6.64205	7.21656	6.95826	6.84625	6.54694	7.65443	7.55803	6.36017	7.30078	7.77026	7.18464	7.89666	7.85846	7.70149	8.05794	6.85223	7.33239	7.80238	7.79978	7.65922	6.86741	8.10031	7.19539	7.76733	6.33324	7.82015	7.74115	7.7265	7.67152	7.64881
143	CCCAAGACCATCTTTATAACTACTATCCGATACCTTGACG	AT2G35510	Encodes a WWE domain-containing protein with 76% similarity to RCD1. The protein also contains a PARP signature upstream of the C-terminal protein interaction domain. The PARP signature may bind NAD+ and attach the ADP-ribose-moiety from NAD+ to the target molecule. Its presence suggests a role for the protein in ADP ribosylation.	SIMILAR TO RCD ONE 1 (SRO1)	9.2886	9.33728	9.25151	9.36615	9.33979	9.86803	9.8932	9.44018	9.7502	9.23553	9.46246	9.0309	9.15742	8.54447	9.14086	8.90021	8.54929	8.86757	8.96496	8.61361	9.74959	9.60545	9.83699	9.54626	9.71604	10.0255	10.041	9.82561	10.202	9.86401	9.43247	9.82076	9.68466	9.80562	9.66688	9.64058	9.92683	9.50549	9.76247	9.56913	9.64805	9.64053	9.563	9.76179	9.84383
144	CAGTTTGAGCATAACATCCAATTATCTGCATCTTAGTAGC	AT2G35690	Encodes an acyl-CoA oxidase. Involved in jasmonate biosynthesis. Expressed uniformly in seedlings and throughout development.	ACYL-COA OXIDASE 5 (ACX5)	7.36261	7.31566	7.2769	7.2291	7.3476	7.44908	7.24411	7.03209	7.15318	5.96251	6.60815	5.81589	6.74599	7.21104	7.03286	5.57556	5.99417	6.17197	6.43472	5.86105	7.41001	7.03489	5.62321	6.99044	7.10005	5.63867	6.64775	6.76672	6.74259	6.28161	6.134	6.01504	6.08207	7.30182	6.13438	6.29423	5.65432	6.06181	5.58114	5.78575	6.66744	6.80039	6.82247	6.80815	7.24219
145	GCTCAATCTTGTTCCACCATTCATTCTCATCAAGTACTTC	AT2G35920	RNA helicase family protein;(source:Araport11)	0	10.636	10.2826	10.2977	10.6738	10.3359	9.24383	9.30375	9.32915	9.37631	9.23553	9.09629	9.07462	8.81638	8.67571	9.10671	9.23781	9.03472	9.26066	9.26194	8.72119	10.0846	10.2342	10.0457	9.31237	9.98078	8.63144	8.76898	8.39003	9.02508	8.37808	7.77972	8.21269	7.68271	7.83064	7.6177	7.67814	8.19443	8.15054	8.27476	8.42516	8.75243	8.63821	8.54363	8.57777	8.69448
146	CTCTCACTGAGAATTGGACTTGTTTGTATTGTTTTCTTCG	AT2G35930	Encodes a cytoplasmically localized U-box domain containing E3 ubiquitin ligase that is involved in the response to water stress and acts as a negative regulator of PAMP-triggered immunity.	PLANT U-BOX 23 (PUB23); (ATPUB23)	6.39175	6.20502	6.70862	6.37301	5.58621	7.91647	9.19164	6.9032	7.13227	7.83698	7.19817	6.91542	6.74599	7.42517	5.75276	9.2335	8.7649	9.30424	10.2209	9.17669	8.017	7.74485	7.73868	7.83844	7.80146	11.1809	10.6229	10.9113	11.1548	10.7256	9.43247	9.44928	9.83958	10.5619	9.57766	10.4185	9.64879	10.7548	10.0067	9.67777	9.89533	9.81892	9.93078	10.6068	10.109
147	TTCCTAAACTCAGCAACCATTCTCTTCACTTCATCCAAAT	AT2G37040	Encodes PAL1, a phenylalanine ammonia-lyase. Arabidopsis has four PALs: AT2G37040 (PAL1), AT3G53260 (PAL2), AT5G04230 (PAL3) and AT3G10340 (PAL4).	PHE AMMONIA LYASE 1 (pal1); (ATPAL1)	10.9782	10.8064	11.4007	10.9388	10.8553	10.4506	11.2913	10.5594	10.1597	9.42194	8.39144	9.19836	8.60993	9.68613	9.01763	8.69626	8.9195	8.56727	8.73406	9.18924	9.54246	9.82024	9.37214	9.6775	9.99096	11.1957	11.6635	11.7907	11.2955	11.8005	9.09269	9.34838	9.44824	9.01323	8.9832	10.1534	9.1191	10.626	8.67723	8.38909	9.78022	11.0022	9.67403	9.90682	11.7899
148	TTTTCATATAATTAGATCTTTTCACGCGCCATTCATTGTG	AT2G37940	Inositol phosphorylceramide synthase 2;(source:Araport11)	ARABIDOPSIS INOSITOL PHOSPHORYLCERAMIDE SYNTHASE 2 (AtIPCS2);ENHANCING RPW8-MEDIATED HR-LIKE CELL DEATH 1 (ERH1)	10.6957	10.6092	10.5797	10.6419	10.6581	10.4999	10.8055	10.6586	10.6388	11.2479	11.2238	11.1734	10.6296	11.1179	11.2235	11.4368	11.4275	11.3367	11.7465	11.3219	12.0485	11.9125	11.7224	11.524	11.5804	14.3039	14.0612	13.9258	13.9	13.6959	12.8824	12.9497	13.1956	13.4633	13.2003	13.0085	13.2428	13.5066	13.2415	13.2646	13.6213	13.2968	12.9766	13.8479	13.3649
149	ATCGTCACCAACAGAATCAGAAGTAGTATTATCCTCTTGT	AT2G38470	Member of the plant WRKY transcription factor family. Regulates the antagonistic relationship between defense pathways mediating responses to P. syringae and necrotrophic fungal pathogens. Located in nucleus. Involved in response to various abiotic stresses - especially salt stress.	WRKY DNA-BINDING PROTEIN 33 (WRKY33);WRKY DNA-BINDING PROTEIN 33 (ATWRKY33)	-0.574033	0.0964912	3.4356	2.39116	4.47658	3.41094	5.50089	3.33165	2.35617	5.96251	4.12576	7.86651	4.42407	4.88911	2.45997	5.2739	5.65313	6.21319	6.12325	7.00991	6.67304	3.25591	5.91271	6.04702	4.77812	10.8481	8.0463	7.92526	8.50048	10.4327	8.99359	6.57692	7.85869	8.4924	8.55859	9.16068	7.82752	7.51142	7.08537	9.0511	7.27556	7.04394	7.61547	8.68578	7.07645
150	TCATATATACTCAATATAACAGCACACAAGGAAGCCTAAG	AT2G39660	Encodes a plasma membrane-localized ser/thr protein kinase that is a crucial component of host response signaling required to activate the resistance responses to Botrytis and A. brassicicola infection. It is likely a negative regulator of salicylic acid accumulation and basal defense against virulent bacterial pathogens. Together with ER plays opposing roles in leaf morphogenesis and inflorescen…	BOTRYTIS-INDUCED KINASE1 (BIK1)	6.62564	5.76892	5.47513	5.90212	6.33718	6.83241	6.85997	5.44713	6.18399	6.69948	5.96904	6.17846	5.80258	6.47408	5.26733	5.95616	5.8892	6.04072	5.63086	5.42495	7.00235	6.27222	6.36017	6.87015	6.44439	8.37852	8.4947	8.47275	8.32756	8.14488	6.38926	6.85794	7.14001	7.23418	6.6282	7.47584	7.69067	7.00694	7.18559	7.12971	8.24304	8.05093	8.36883	8.36975	7.88201
151	GTTGTTAGAAATCTCAGTAACCCAAGGAGTAACATAACCT	AT2G39940	Encodes a protein containing Leu-rich repeats and a degenerate F-box motif. Associates with AtCUL1, AtRbx1, and the Skp1-like proteins ASK1 and ASK2 to assemble SCF COI1 ubiquitin-ligase complexes in planta. A single amino acid substitution in the F-box motif of COI1 abolishes the formation of the SCF(COI1) complexes and results in loss of the JA response. Required for wound- and jasmonates-induc…	CORONATINE INSENSITIVE 1 (COI1)	3.33286	3.26642	3.4356	3.97612	3.9291	4.06302	2.56229	3.33165	3.20416	4.37755	3.20822	3.00853	2.10214	2.56719	0.138046	3.30707	3.86172	2.38537	2.91814	2.92245	5.4751	3.49692	2.45328	5.80602	4.16145	3.31675	3.18832	0.137361	1.85182	2.31199	3.50173	3.20769	3.61076	3.07575	2.10463	3.74403	0.0396143	1.58068	2.28835	3.67028	1.56591	3.52737	1.74922	2.01808	3.03831
152	GAAGAAACAATTTGATTCCGGTTCATTAAGCTCTAGTTCC	AT2G40080	Encodes a novel nuclear 111 amino-acid phytochrome-regulated component of a negative feedback loop involving the circadian clock central oscillator components CCA1 and LHY. ELF4 is necessary for light-induced expression of both CCA1 and LHY, and conversely, CCA1 and LHY act negatively on light-induced ELF4 expression. ELF4 promotes clock accuracy and is required for sustained rhythms in the absen…	EARLY FLOWERING 4 (ELF4)	4.47036	5.14089	4.65799	6.33602	6.25102	6.58087	8.03261	5.83415	6.9531	10.4861	11.8771	11.8942	11.4793	11.5359	11.8267	12.2077	11.9954	12.1292	12.0777	11.8163	9.85117	9.95761	10.2798	10.2714	10.1479	7.763	7.4999	7.33703	7.25554	7.38524	10.6535	10.0998	10.4052	10.0677	10.7876	11.364	11.4421	10.8482	11.4528	11.4755	9.11793	8.91586	9.27016	8.96059	8.78938
153	CGCGTCTTCCTCTCTTGCAATAAACAGAGTAGTATCCATC	AT2G40180	Encodes PP2C5, a member of the PP2C family phosphatases. PP2C5 acts as a MAPK phosphatase that positively regulates seed germination, stomatal closure and ABA-inducible gene expression.	PHOSPHATASE 2C5 (ATHPP2C5);PHOSPHATASE 2C5 (PP2C5)	2.59589	4.00338	1.85063	2.39116	3.03601	5.55778	6.10661	5.20612	5.16352	4.37755	4.79319	4.59349	2.10214	2.56719	4.04494	3.75453	4.06817	3.52288	4.14053	2.92245	5.77996	3.25591	4.03824	2.34658	3.71399	8.42945	7.94321	8.06217	7.78256	7.90693	6.96117	7.56915	7.27027	7.00986	7.31409	6.6091	7.15856	6.01809	7.40105	5.9922	6.45668	6.02987	5.29354	6.54164	6.70669
154	AAGACCCATTTCTCTATCTAACTCATCAGCTTTCTTCTTG	AT2G40940	Ethylene receptor, subfamily 1. Has histidine kinase activity.	ETHYLENE RESPONSE SENSOR 1 (ERS1);ETHYLENE RESPONSE SENSOR (ERS)	7.80535	7.5641	8.00038	7.80394	7.89399	8.26892	8.46114	8.23319	7.98261	7.54747	7.74566	7.40085	7.77456	7.85259	7.97725	7.58235	8.22197	7.62569	8.30664	7.52731	8.58731	9.04203	8.1812	8.22923	8.49774	6.54941	8.53578	8.29218	8.43177	7.71571	8.25662	8.64879	8.3362	8.69046	8.35887	7.80704	8.65064	8.34886	8.47818	8.1514	8.89084	9.10899	9.0621	9.26917	8.84198
155	GTTCTGGTTCGGAATCATCATTTTCAAAGGGGTTTACTTC	AT2G42520	P-loop containing nucleoside triphosphate hydrolases superfamily protein;(source:Araport11)	RNA HELICASE 37 (RH37)	8.35375	8.13541	7.81257	8.20366	8.10517	8.46777	9.02717	8.22243	8.71723	8.76987	8.76281	8.84142	8.16823	8.87097	8.95503	8.81053	8.81591	8.70369	8.4171	8.45643	9.13583	9.21222	8.96108	9.08805	9.21167	7.93733	8.14251	7.95114	8.2384	8.55357	8.84514	8.94165	9.10843	9.09812	8.78177	9.4951	9.48048	9.18307	9.27704	9.30448	9.35815	9.87511	10.3329	9.52323	9.61682
156	GCAAGTCTTTTGTTCTATTGCCTTTTAGTTGCTGAAGAAG	AT2G42950	Magnesium transporter CorA-like family protein;(source:Araport11)	0	6.95735	7.46281	7.3637	7.2884	7.57739	7.80326	7.60668	7.54543	8.00578	8.07799	7.29569	6.91542	6.35006	6.65465	7.23608	7.58235	7.32115	7.7145	7.23203	7.60427	7.98755	7.37391	6.70121	7.10147	7.19708	9.94026	9.85467	9.59474	9.50765	9.97258	8.67965	8.74167	8.80596	9.07897	8.9333	8.42049	8.68707	8.65035	8.87632	8.4947	8.62119	8.29408	7.9908	8.92095	8.41583
157	ACAAAGTTACAAACCATGACACATAGTACAAGATAGCAAC	AT2G43520	Encodes putative trypsin inhibitor protein which may function in defense against herbivory. Member of the defensin-like (DEFL) family.	TRYPSIN INHIBITOR PROTEIN 2 (ATTI2);TRYPSIN INHIBITOR PROTEIN 2 (TI2)	5.69275	4.95447	5.55107	5.27868	5.18285	8.07119	9.23942	6.76164	5.86713	6.69948	5.81966	4.59349	5.56157	5.73711	6.61378	3.54808	4.80513	4.45576	5.63086	4.50741	6.51692	5.35107	5.62321	5.15394	4.64688	4.45425	7.43625	8.28202	7.08704	6.50838	3.98716	4.68162	5.28061	4.51633	4.42656	4.39611	4.8976	5.20517	4.48999	4.89267	5.1904	6.08536	5.44966	5.07697	5.95888
158	ATTATCCAAAAGACTGAAATATAAAGTTTGAGACCCATCC	AT2G43790	Encodes a MAP kinase induced by pathogens, ethylene biosynthesis, oxidative stress and osmotic stress.Also involved in ovule development. Homozygous mutants in a MPK3 heterozygous background are female sterile due to defects in integument development.MPK6 appears to be associated with the microsomal compartment and may be involved in mediating secretory processes. The mRNA is cell-to-cell mobile.	MAP KINASE 6 (ATMPK6);MAP KINASE 6 (MPK6);MAP KINASE 6 (MAPK6);MAP KINASE 6 (ATMAPK6)	8.04435	7.93569	8.21404	8.28355	8.36308	7.87971	7.96601	7.73916	7.43512	8.90111	7.36922	7.65239	8.1245	8.23961	7.17147	7.58235	7.00677	7.64087	7.59996	7.48724	8.44292	8.19309	8.1812	7.63199	8.02935	7.9835	8.41988	8.0261	7.91791	7.8869	7.55484	7.96258	7.85869	8.28521	8.01952	7.56603	8.05642	7.63234	7.75433	8.1514	8.39457	7.72376	8.14725	8.15421	7.86758
159	TGAACATACAACAAGAAGCAATATGGGGATTTGAACATAC	AT2G43820	Encodes a nicotinate-O-glycosyltransferase. Induced by Salicylic acid, virus, fungus and bacteria. Also involved in the tryptophan synthesis pathway. Independent of NPR1 for their induction by salicylic acid. UGT74F1 transfers UDP:glucose to salicylic acid (forming a glucoside (SAG) and a glucose ester (SGE)), benzoic acid, and anthranilate in vitro. UGT74F2 shows a weak ability to catalyze the f…	SALICYLIC ACID GLUCOSYLTRANSFERASE 1 (SAGT1);UDP-GLUCOSE:SALICYLIC ACID GLUCOSYLTRANSFERASE 1 (SGT1);ARABIDOPSIS THALIANA SALICYLIC ACID GLUCOSYLTRANSFERASE 1 (ATSAGT1);UDP-GLUCOSYLTRANSFERASE 74F2 (UGT74F2); (GT)	11.3467	11.6018	11.5011	11.4876	11.1587	11.4341	11.6804	10.4735	11.4694	11.411	10.4635	10.3573	9.90304	10.051	10.085	10.7732	11.2307	10.93	11.1454	10.9318	10.1257	10.5489	11.042	10.2108	10.2247	9.95192	10.965	10.6262	11.2013	9.29308	11.5839	11.2768	11.3442	12.3961	12.0515	12.5221	11.9119	11.6273	11.4376	12.5782	12.3399	13.4746	13.9203	12.3245	13.4811
160	AGTTTTGCCCCTCACCATATCTTCTTCTTTAGTTAATTTC	AT2G45660	Controls flowering and is required for CO to promote flowering. It acts downstream of FT. Overexpression of (SOC1) AGL20 suppresses not only the late flowering of plants that have functional FRI and FLC alleles but also the delayed phase transitions during the vegetative stages of development. AGL20/SOC1 acts with AGL24 to promote flowering and inflorescence meristem identity.AGL20 upregulates ex…	AGAMOUS-LIKE 20 (AGL20);SUPPRESSOR OF OVEREXPRESSION OF CO 1 (SOC1);SUPPRESSOR OF OVEREXPRESSION OF CO 1 (ATSOC1)	10.2517	10.5342	10.3005	10.1712	10.0788	11.9932	12.3583	11.2352	12.1174	11.4544	11.3185	10.885	10.7278	10.6279	11.4066	10.6526	10.4547	10.2983	10.4198	10.2353	10.4725	10.2773	10.7707	10.3855	10.4725	10.9476	11.3388	11.1253	11.5377	10.8158	10.3917	10.9043	10.9579	10.4619	10.8314	9.81012	10.2381	10.0469	10.3469	10.1675	10.1916	9.99949	10.3528	10.2613	9.67183
161	CTTGTCAACCTAAGATCTCCAAGAAAATAAGGAATGCTTC	AT2G45770	chloroplast SRP receptor homolog, alpha subunit CPFTSY. Required for LHCP integration into isolated thylakoids.	(CPFTSY)	6.50278	6.28632	6.4555	6.51217	6.06155	6.43648	6.64975	6.57112	6.72074	7.54747	5.46456	7.25646	7.77456	7.52138	5.91941	5.68053	5.94264	6.17197	5.8143	6.09238	8.44292	6.6913	6.70121	7.30078	6.48338	4.45425	5.99567	5.69195	5.31125	6.01243	6.2242	6.14629	5.93269	6.53518	6.01152	6.14613	6.75386	5.42198	5.79932	6.94329	6.39033	5.64284	6.27278	6.21447	6.29705
162	AGCTTTAAGGTTGCTTTCCAGTCTTCATTATTAGAATCGC	AT2G45810	DEA(D/H)-box RNA helicase family protein;(source:Araport11)	RNA HELICASE 6 (RH6)	10.4738	10.4963	10.2242	10.4519	10.3121	10.1601	9.85077	10.0611	10.2278	9.42194	9.78817	9.63789	9.35952	9.5097	9.8016	9.5112	9.3925	9.57322	9.95156	9.59958	9.84297	10.3171	9.85416	9.69531	10.2333	9.04467	9.7451	9.58238	9.70357	8.95103	8.43719	8.74167	8.15695	7.93373	8.43256	7.78217	7.77432	7.8095	8.23789	8.42516	8.85439	8.5021	8.90235	8.5364	8.04474
163	TAAGGCTCTAATTCAACATCAGTGACTAAAGGAACCATAG	AT2G46370	Encodes a jasmonate-amido synthetase that is a member of the GH3 family of proteins. JAR1 catalyzes the formation of a biologically active jasmonyl-isoleucine (JA-Ile) conjugate. JA-Ile promotes the interaction between JAZ1 and COI1 in the jasmonate signaling pathway. JAR1 localizes to the cytoplasm and is also a phytochrome A signaling component. JAR1 is an auxin-induced gene. Loss of function m…	JASMONATE RESISTANT 1 (JAR1); (ATGH3.11)	7.9456	7.64339	7.873	7.63147	7.67987	9.56069	9.98014	8.39535	8.99713	9.02141	8.12045	7.76342	8.1245	8.75701	8.82804	8.02256	8.23274	8.28745	8.37392	7.67734	8.25801	8.54803	8.28617	8.32386	8.51666	7.815	8.3176	8.70341	8.1556	8.72138	8.07462	8.38206	7.97788	7.86085	8.05105	8.24956	7.50722	7.36204	7.31515	6.72917	7.75573	7.36867	8.74546	7.2786	8.19096
164	CTATAATTACTGCCATTAAGAGAGAGACATTACATTCACC	AT2G46400	Encodes a WRKY transcription factor that contributes to the feedforward inhibition of osmotic/salt stress-dependent LR inhibition via regulation of ABA signaling and auxin homeostasis.	WRKY DNA-BINDING PROTEIN 46 (WRKY46);WRKY DNA-BINDING PROTEIN 46 (ATWRKY46)	6.27146	6.83796	6.09856	6.96405	6.70439	9.25822	10.0885	8.20065	8.91993	9.66295	8.61195	9.15828	8.1245	9.38736	8.42807	8.33548	8.991	8.51877	8.80621	8.86887	11.0079	9.42766	8.82832	8.41267	8.82062	15.3343	14.6778	14.7067	14.1659	15.0098	12.986	12.8998	13.2306	13.5672	13.2482	12.6684	12.8142	13.1564	13.0236	13.184	13.2123	12.6751	12.0968	13.741	12.4389
165	CATTCTCCATCAGCTTATTGTGACCATTGTAATTGATAGC	AT2G46790	Pseudo-response regulator PRR9. Involved in clock function. PRR7 and PRR9 are partially redundant essential components of a temperature-sensitive circadian system. CCA1 and LHY had a positive effect on PRR9. Interact with TOC1 in a yeast two-hybrid assay. Acts as transcriptional repressor of CCA1 and LHY. Acts additively with EC, PRR5 and PRR7 to regulate hypocotyl growth under photoperiodic cond…	ARABIDOPSIS PSEUDO-RESPONSE REGULATOR 9 (APRR9);PSEUDO-RESPONSE REGULATOR 9 (PRR9);TOC1-LIKE PROTEIN 1 (TL1)	5.25886	5.87785	5.99359	4.71309	5.18285	9.48928	9.56604	9.1304	9.80408	8.90111	6.60815	3.00853	6.00903	6.26763	6.40483	4.60253	4.68484	2.38537	2.07014	4.14484	5.9112	3.49692	6.36017	4.66851	3.71399	8.58728	8.50508	8.82036	8.83291	9.11504	5.0867	6.01504	6.45511	6.57218	5.47387	3.74403	2.36154	1.58068	3.13635	2.08531	2.7883	3.81687	3.33418	2.75504	2.55289
166	AAAGCTTCAATGAATCTATTATGTTCTTCCTCAGTCCACC	AT2G46830	Encodes a transcriptional repressor that performs overlapping functions with LHY in a regulatory feedback loop that is closely associated with the circadian oscillator of Arabidopsis. Binds to the evening element in the promoter of TOC1 and represses TOC1 transcription. CCA1 and LHY colocalize in the nucleus and form heterodimers in vivo. CCA1 and LHY function synergistically in regulating circad…	CIRCADIAN CLOCK ASSOCIATED 1 (CCA1); (AtCCA1)	13.5756	13.5087	13.4762	13.6244	13.3696	10.4847	10.3545	10.589	10.6933	9.8694	5.71072	6.70897	6.49445	6.9595	5.75276	7.46969	8.03779	7.26312	7.07913	8.32617	7.53739	5.41119	8.38402	7.90117	5.92699	10.1722	9.9678	9.73541	10.6688	10.0331	5.42773	6.06013	5.76604	5.02329	5.56406	7.67814	7.31574	6.50351	6.23321	8.74352	5.86359	5.11233	5.37371	5.2911	4.62328
167	CTTGGACCATTTGTTCAAGTCCATAGGTTCTCAAGTATAC	AT2G47210	myb-like transcription factor family protein;(source:Araport11)	(ATSWC4);SWR1 COMPLEX 4 (SWC4)	7.77911	7.87128	7.64938	7.50386	7.69626	7.72253	7.48512	8.1101	7.94713	6.69948	6.77977	5.81589	6.74599	7.09075	7.05691	7.37902	7.39968	7.33957	7.37027	7.31477	7.49617	7.673	7.81083	7.96129	8.10631	6.77618	7.06746	7.00773	7.3858	7.59739	7.40862	7.23744	7.22814	7.81529	7.46219	6.81932	7.60186	7.23412	7.08537	6.72917	7.41557	7.20293	7.58211	7.22753	6.57081
168	GTACGAGAGCTAGTACAATCCTCAAAACGAATACTGTAAC	AT2G47250	RNA helicase family protein;(source:Araport11)	0	7.88129	7.59634	7.76552	7.66169	7.09902	8.28307	8.23471	8.24388	8.57727	7.83698	7.78649	6.70897	7.14653	7.77664	7.63789	7.40988	7.39968	7.83823	7.6611	6.82934	7.76268	7.89977	7.49767	8.27732	8.30441	7.14457	7.17538	7.48609	7.76671	7.52144	7.92127	7.61519	7.11711	7.23418	7.02747	6.42853	7.31574	6.89053	6.90894	6.17278	7.52784	7.17762	7.00975	7.44434	6.73875
169	ACAACTCGACTGAATAAGAAACCTTTGAAATACCCATCTT	AT2G47320	Cyclophilin-like peptidyl-prolyl cis-trans isomerase family protein;(source:Araport11)	CYCLOPHYLIN 21-3 (CYP21-3)	8.69509	8.44079	8.62762	8.49968	8.45266	8.19605	8.36103	9.04131	8.63786	8.07799	8.27192	7.96273	8.54508	8.1819	8.79982	8.36727	8.55788	8.54322	9.08584	7.84528	8.64503	9.36444	8.64311	8.53641	8.9092	7.26161	8.41988	8.49051	8.11861	8.07575	8.52853	8.71372	8.49562	8.45327	8.34622	8.05562	8.31108	8.21972	8.38849	7.75774	8.77211	8.36307	8.34913	8.2973	7.96567
170	GCTGTAATAGGCTCAATCTTCCTTTTATCCACAACAATCG	AT2G47330	P-loop containing nucleoside triphosphate hydrolases superfamily protein;(source:Araport11)	0	9.23493	9.21284	9.0698	9.11089	8.99353	8.85625	8.73888	8.96586	9.07041	8.62548	8.70718	8.29393	8.70205	8.58955	8.76376	8.67101	8.58334	8.93072	8.71111	8.97411	9.05298	9.3453	8.82832	8.36895	9.14026	8.54171	8.20751	8.15417	8.54763	8.75493	8.31936	8.46822	8.22279	8.42322	8.47967	8.24956	8.25393	7.99007	8.63531	8.65517	8.28928	8.74546	8.66808	8.1266	8.46458
171	TAACCACAGACGTTCTTGATCTTGACAAACATAAAATCTC	AT2G47470	Encodes a protein disulfide isomerase-like (PDIL) protein, a member of a multigene family within the thioredoxin (TRX) superfamily. Transcript levels for this gene are up-regulated in response to three different chemical inducers of ER stress (dithiothreitol, beta-mercaptoethanol, and tunicamycin). AtIRE1-2 does not appear to be required for this response, but the atbzip60 mutant has a diminished…	PDI-LIKE 2-1 (ATPDIL2-1);UNFERTILIZED EMBRYO SAC 5 (UNE5);MATERNAL EFFECT EMBRYO ARREST 30 (MEE30);PROTEIN DISULFIDE ISOMERASE 11 (PDI11);ARABIDOPSIS THALIANA PROTEIN DISULFIDE ISOMERASE 11 (ATPDI11)	11.5868	11.5201	11.5166	11.5137	11.3599	11.6555	12.428	11.959	11.9497	11.9849	11.5663	11.7055	11.543	11.6731	11.6344	12.6341	12.6817	12.9001	12.5224	12.4269	12.5719	12.0494	12.1097	12.0208	12.3463	11.8813	11.7347	11.9691	12.3473	12.4989	12.7107	12.9271	12.9181	12.9089	12.8385	12.5756	13.0742	12.7054	12.9796	12.8543	12.5671	12.5678	12.9524	12.4558	12.5487
172	AAAGGCTGAATCTCCAAGTTCTGATATAACCTTTGACTTG	AT3G01500	Encodes a putative beta-carbonic anhydrase betaCA1. Together with betaCA4 (At1g70410) regulates CO2-controlled stomatal movements in guard cells, as well as attenuates immunity. Differential CA gene expression in response to changing atmospheric CO2 conditions contribute to altered disease resistance levels. Activated by OXS2 under the treatment of salt.	CARBONIC ANHYDRASE 1 (CA1); (DEG10)	2.8854	4.18395	4.17256	3.97612	4.47658	4.30403	4.43676	4.06862	4.1217	6.69948	3.49773	3.00853	6.00903	6.9595	2.45997	3.30707	1.74624	3.52288	3.65511	5.03793	5.77996	3.25591	5.26064	6.59451	3.71399	5.08228	3.84039	1.72232	3.43678	3.04895	4.34973	2.84512	2.47326	2.59033	4.42656	4.1066	0.0396143	-0.00428277	1.55139	2.08531	3.15087	1.94241	2.48618	0.433115	1.81592
173	TGGTCTCAGGATTCCAAAAGTACAAGTAACCAGTTCTATC	AT3G01540	RNA HELICASE DRH1	DEAD BOX RNA HELICASE 1 (DRH1);ARABIDOPSIS THALIANA DEAD BOX RNA HELICASE 1 (ATDRH1);RNA HELICASE 14 (RH14);NVOLVED IN RRNA PROCESSING 6 (IRP6)	10.1307	9.94355	9.90048	10.0014	9.79281	8.9028	9.01624	8.93981	8.73121	8.90111	8.45193	7.96273	8.73149	9.38736	8.44639	8.53063	8.52322	8.6295	8.85935	8.66841	8.88749	9.42766	9.22147	9.33527	9.29622	8.84657	9.26055	9.10026	8.85557	9.63692	9.00635	9.01218	8.98105	9.37953	8.89036	8.89668	9.28991	8.78035	9.04591	9.22486	9.23124	9.22472	9.55872	9.5126	9.45254
174	GCCATACCATCAGCATACTCTATAAAGACATATTCGAGGG	AT3G02060	DEAD/DEAH box helicase;(source:Araport11)	0	8.31775	8.34916	8.22567	8.33132	7.80609	8.00447	8.19649	8.14472	7.97088	8.62548	8.02129	7.40085	8.21066	8.05904	7.87276	7.89749	8.06214	8.24832	7.54912	7.96684	7.9575	8.521	8.23464	8.12794	9.01279	6.66724	5.99567	7.14859	7.08704	7.8869	6.85223	6.4128	6.30108	5.69466	6.66942	5.58053	6.66897	6.06181	6.34146	5.78575	7.03623	6.54727	6.70341	6.266	6.20824
175	TCTTTCTTAATTTACAACAACATTCGGATCCAGGTCATAC	AT3G02065	P-loop containing nucleoside triphosphate hydrolases superfamily protein;(source:Araport11)	0	7.57063	7.06228	7.50408	7.36385	7.40857	6.97863	7.31717	7.17296	7.45209	7.83698	6.75254	6.70897	6.96012	8.1819	6.54744	6.83632	6.76119	6.74994	6.69073	5.98134	7.36492	7.19736	7.87955	7.55604	7.80146	7.40421	6.35824	6.28711	7.11235	7.0308	6.134	6.22759	6.03397	6.04976	6.49695	5.98107	5.5942	5.35327	5.74779	6.47763	6.5201	6.19033	6.57365	6.54164	5.58851
176	GCTTCACATAGTTGAAGAAGAATGCAGATATCACTCCAAT	AT3G02570	Encodes a protein with phosphomannose isomerase activity.	MATERNAL EFFECT EMBRYO ARREST 31 (MEE31);PHOSPHOMANNOSE ISOMERASE 1 (PMI1)	7.7524	7.96068	8.06657	7.48708	7.85071	8.32469	8.25345	9.08357	8.60029	9.50683	7.5059	8.4348	8.47718	8.71693	8.66552	8.40606	8.93935	8.83493	9.18493	8.10567	8.44292	9.07957	8.96108	9.21695	8.82062	6.66724	7.95839	7.88555	7.68471	7.32694	7.71896	8.06567	7.63514	8.32909	7.8684	8.75046	8.12176	8.49157	8.56262	7.75774	8.15587	8.37425	8.57788	7.94881	8.07016
177	AAAACTTTATTATTGCCTGAGGTGCTTGGAAGTTTTGTAA	AT3G02780	Encodes a protein with isopentenyl diphosphate:dimethylallyl diphosphate isomerase activity. There is genetic evidence that it functions in the mevalonate, but not the MEP biosynthetic pathway.	ISOPENTENYL PYROPHOSPHATE:DIMETHYLALLYL PYROPHOSPHATE ISOMERASE 2 (IPP2); (IPIAT1);ATISOPENTENYL DIPHOSPHE ISOMERASE 2 (IDI2)	7.48666	7.39111	7.6144	7.38211	7.57739	7.6804	7.63554	7.82707	8.06214	8.46501	7.60054	8.84142	8.47718	8.40008	6.90623	7.73638	7.98783	7.59483	7.2796	8.53716	7.98755	7.69735	8.56181	9.19207	8.09377	8.63144	7.67558	7.68426	7.66774	7.5472	7.86631	6.54556	7.11711	6.71134	7.5309	7.73109	6.83403	6.62507	6.65293	8.10768	6.74913	6.80039	7.30381	6.80815	6.53474
178	CTTTATTAGATAATATAGCTGAAGATGTAGTAGGCACACC	AT3G03070	NADH-ubiquinone oxidoreductase-like protein;(source:Araport11)	0	13.2378	13.2019	13.1424	13.1529	13.2983	12.9404	12.8216	13.0055	13.0195	13.1291	12.7536	12.7176	12.9515	12.6926	12.6525	12.7998	12.7661	12.7541	12.6056	12.9369	13.5011	13.2802	13.5348	13.3416	13.1984	12.468	12.6375	12.531	12.6454	12.4681	12.5662	12.2457	12.1482	12.4115	12.3788	12.2704	12.1556	11.9503	12.105	12.556	12.476	12.1376	12.3916	12.1918	12.2313
179	CAGAGTTCTGTAAATCAAGAATCTTGGATAGCTCAACGAG	AT3G04580	Ethylene receptor, subfamily 2. Has serine kinase activity.	ETHYLENE INSENSITIVE 4 (EIN4)	3.51343	3.55592	4.35314	3.52866	5.35794	4.30403	4.88421	4.91662	3.49367	6.69948	4.28623	5.81589	5.56157	5.37454	4.53036	4.23996	4.06817	4.15091	4.27178	4.79692	7.41001	4.32004	4.77521	5.15394	4.50249	6.1241	5.66636	4.22482	4.65918	5.585	5.26727	5.16705	4.54365	5.76025	5.64895	5.69156	5.65432	4.8537	4.48999	5.78575	4.37326	4.60537	4.80811	5.38731	5.90338
180	CGTAGCCACTGTGTATGATAAAAGTATGATGGTTATGCTA	AT3G04720	Encodes a protein similar to the antifungal chitin-binding protein hevein from rubber tree latex. mRNA levels increase in response to ethylene and turnip crinkle virus infection. The mRNA is cell-to-cell mobile.	PATHOGENESIS-RELATED 4 (PR4);HEVEIN-LIKE (HEL); (PR-4); (ATPR4)	6.29633	7.10772	6.67506	6.60839	6.56851	5.64798	7.87214	7.40013	5.86713	7.83698	9.11244	8.4348	7.31159	8.44983	7.83153	7.52712	8.09792	7.46432	9.0724	8.15767	9.70505	9.55304	8.92901	8.27732	8.34732	7.763	8.99199	9.1232	9.247	7.62184	10.0095	10.345	10.3547	11.1131	10.4311	10.9797	10.9397	11.482	11.2291	10.8959	11.9442	12.7761	12.8549	12.6226	12.4291
181	ACAGCAACGGTTAAGACATGAGTGATATTAGAGCTTTTGA	AT3G06110	Encodes a nuclear-localized MAP kinase phosphatase. Plants with reduced levels of MKP2 transcripts are hypersensitive to ozone and ozone-mediated activation of MPK3 and MPK6 is prolonged in these plants.	MAPK PHOSPHATASE 2 (MKP2);DUAL-SPECIFICITY PROTEIN PHOSPHATASE 1B (DSPTP1B)	7.44278	7.40937	7.3637	7.50386	7.55957	6.62596	6.99969	6.70089	6.50997	6.69948	6.26712	7.25646	6.35006	6.65465	6.95823	7.04731	6.53632	6.98231	6.94789	6.62289	8.04585	7.47596	7.31126	7.30078	7.9199	5.38714	6.98088	6.61309	6.1495	6.55991	6.03779	5.65247	6.12861	5.82299	5.16353	5.46024	6.3064	5.125	5.63885	5.9922	6.58086	5.8493	6.6072	5.9877	5.72281
182	TCCAGTAATAGAGAATTCCTGTGCTTCCATCAATAAGTCC	AT3G06480	DEAD box RNA helicase family protein;(source:Araport11)	RNA HELICASE 40 (RH40)	7.87305	7.97301	8.16654	7.63147	7.87971	7.76346	7.87214	7.82707	7.88599	7.54747	6.75254	7.76342	7.31159	7.09075	7.29792	6.66782	7.03164	7.32083	7.2796	7.06541	7.49617	7.80211	7.58256	7.30078	7.72217	7.10334	7.22645	7.03218	7.13722	7.57251	6.96117	7.04899	6.49118	6.89775	6.78646	6.55139	7.0054	6.10424	6.59578	6.47763	7.01437	6.73248	6.85076	7.11962	6.70669
183	TAAGCTTTATCACGTCCCTGAAATGTATCTAACTCTTTGG	AT3G06980	DEA(D/H)-box RNA helicase family protein;(source:Araport11)	0	9.09662	8.36795	8.36896	8.73101	7.76004	8.18102	7.51648	8.97871	8.69602	7.54747	8.15204	7.25646	8.21066	7.99345	8.90954	8.0424	7.72352	7.93996	7.62473	7.22013	8.44292	8.47948	7.58256	8.36895	8.96537	6.48667	7.03917	7.27691	7.90348	6.60967	6.134	7.11458	6.38015	5.94082	6.45041	4.63712	5.65432	5.87836	6.23321	4.89267	6.20976	5.11233	5.65611	5.188	4.75452
184	AAAACCCCTTACATATATTATACCTACCATTCACCCAACT	AT3G09600	Encodes a MYB-like transcription factor similar to CIRCADIAN CLOCK-ASSOCIATED1 (CCA1) and ELONGATED HYPOCOTYL (LHY). Involved in the regulation of circadian clock by modulating the pattern of histone 3 (H3) acetylation. Functions as a transcriptional activator of evening element containing clock genes. Involved in heat shock response.	REVEILLE 8 (RVE8);LHY-CCA1-LIKE5 (LCL5)	12.1769	12.1157	12.2217	12.1208	12.0071	9.20721	9.31271	9.69895	9.11372	8.90111	5.71072	8.13781	7.71685	8.44983	6.02069	7.23134	6.92946	6.40329	6.8035	7.31477	8.70052	8.89188	8.56181	8.61337	8.82821	8.95482	9.15904	9.21685	9.38839	9.2545	6.134	5.92041	6.41811	5.5538	6.01152	7.41241	6.44901	6.10424	6.27021	8.23506	7.14081	6.80039	6.39307	6.31576	5.58851
185	CACAATTTTGTTCACCATCTCTAAAACCTCACTCATCTTG	AT3G09830	Encodes a member of subfamily VIIa of the receptor-like cytoplasmic kinases (RLCKs). It contributes to pattern-triggered immunity in response to P. syringae.	PATTERN-TRIGGERED IMMUNITY (PTI) COMPROMISED RECEPTOR-LIKE CYTOPLASMIC KINASE 1 (PCRK1);PBS1-LIKE 39 (PBL39)	7.56039	7.65873	7.2991	7.81742	7.59498	8.57513	9.15225	7.43785	8.31501	9.33175	8.46036	9.0309	7.5284	8.05904	8.60157	9.48969	9.58544	9.6352	9.8916	9.20167	9.18854	9.0277	9.7842	8.97594	9.09061	11.3134	11.1046	11.1168	11.0926	11.2845	9.79819	10.1292	10.2134	10.1155	10.2356	9.77903	10.1231	10.9301	10.004	9.98618	10.3549	10.5135	10.1228	10.5059	10.6456
186	TTAACACTATTTACAACATCCTTGAGAAACCCTATGATCC	AT3G11840	Encodes a U-box-domain-containing E3 ubiquitin ligase that acts as a negative regulator of PAMP-triggered immunity.	PLANT U-BOX 24 (PUB24)	5.09839	5.52276	5.31007	6.04651	5.35794	5.64798	6.53191	4.06862	5.07863	6.69948	6.77977	7.65239	5.56157	6.9595	6.7674	6.94567	6.81949	7.28261	7.63696	6.9522	7.22053	7.01565	6.8456	7.63199	6.55834	9.09811	9.05692	9.12888	8.99137	9.61272	8.7267	9.34838	9.62097	9.55149	9.13806	9.3503	9.51737	9.66991	9.29958	8.95568	9.71396	9.68612	9.77712	10.3355	9.55063
187	CGTGATAATCTTTAAGAATGGCTCCAATATGTGCACGAAG	AT3G13530	MAP3K epsilon protein kinase 1 is functionally redundant with MAP3Ke2. Required for pollen development but not essential. map3ke1;map3ke2 double-mutant pollen grains develop plasma membrane irregularities following pollen mitosis I. Localized primarily in the plasma membrane. Expressed in leaf trichomes, root columella cells and developing ovules.	MITOGEN-ACTIVATED PROTEIN KINASE KINASE KINASE 7 (MAPKKK7);MAP3K EPSILON PROTEIN KINASE (MAP3KE1)	6.92581	7.2764	6.86559	6.98809	7.09902	6.38495	6.10661	6.46551	6.9531	5.96251	6.01558	5.33046	6.49445	6.26763	6.24657	6.25703	6.3511	6.50639	6.12325	5.24438	7.36492	6.95635	6.15372	6.59451	6.7303	6.48667	6.48949	6.15973	6.45668	6.01243	6.03779	5.59235	5.98422	6.49722	6.13438	5.79466	5.97035	5.66814	6.27021	5.54474	5.95822	5.78371	6.67205	6.62294	5.51636
188	CTTAAAAATGGTCAAGAAGAGAGAGATATGTTCGTAGCTG	AT3G13920	eukaryotic translation initiation factor 4A-1	EUKARYOTIC TRANSLATION INITIATION FACTOR 4A1 (EIF4A1); (RH4); (TIF4A1)	10.7292	10.7839	10.6972	10.895	10.6622	10.7823	11.1733	10.7865	10.9464	11.2964	10.1324	10.4264	10.3358	10.7016	9.59543	10.4127	10.2995	10.719	9.95889	10.8233	11.302	10.649	11.6941	11.4154	11.0755	11.3709	10.3308	10.5499	10.7537	11.1875	10.9364	10.1913	10.4967	10.8163	10.6502	10.7065	10.5484	9.76886	10.2179	10.9464	10.4957	10.1664	10.3379	10.4032	10.109
189	GAGAGACGGAGATCTTGGTTTTGGCTATTAGTTCGAGAAA	AT3G15030	Arabidopsis thaliana TCP family transcription factor. Regulated by miR319. Involved in heterchronic regulation of leaf differentiation.	TCP FAMILY TRANSCRIPTION FACTOR 4 (TCP4);MATERNAL EFFECT EMBRYO ARREST 35 (MEE35)	7.88129	8.27142	7.94515	8.35925	8.28935	8.44279	8.58465	8.67348	8.65262	8.90111	8.53415	8.36608	9.43305	8.23961	8.03891	7.39453	7.4559	7.85135	7.63696	8.39277	9.05298	8.84905	9.61315	9.65947	8.67663	8.44603	7.60013	7.33703	8.44178	8.34908	7.71896	6.88325	6.97151	7.11389	8.08191	6.55139	5.39717	5.92645	6.37582	6.60887	6.39033	6.19033	6.70341	6.66193	6.77012
190	AAAAACTGGTAATAAATTTAGACTGAGAGAGAGAGAGAGG	AT3G15210	Encodes a member of the ERF (ethylene response factor) subfamily B-1 of ERF/AP2 transcription factor family (ATERF-4). The protein contains one AP2 domain. Acts as a negative regulator of JA-responsive defense gene expression and resistance to the necrotrophic fungal pathogen Fusarium oxysporum and antagonizes JA inhibition of root elongation. The mRNA is cell-to-cell mobile.	ETHYLENE RESPONSIVE ELEMENT BINDING FACTOR 4 (ATERF-4);ETHYLENE RESPONSIVE ELEMENT BINDING FACTOR 4 (ERF4);RELATED TO AP2 5 (RAP2.5);ETHYLENE RESPONSIVE ELEMENT BINDING FACTOR 4 (ATERF4)	1.7479	1.68145	0.265672	1.65419	1.81362	4.30403	3.29925	0.161729	3.20416	5.96251	2.84565	5.33046	4.42407	5.73711	2.9454	1.4326	1.74624	1.64841	2.07014	3.65942	2.9726	-0.203518	2.45328	2.34658	1.83953	4.69526	3.84039	3.8378	3.07421	4.18646	1.17981	2.35969	2.95868	3.07575	4.22011	2.52164	3.20954	1.58068	1.55139	2.08531	2.30287	1.94241	2.97161	2.01808	3.40088
191	CGAACTCCTCTCCCATTTCTCCTCCGCCGTAGAATAGATC	AT3G16570	Encodes RALF23, a member of a diversely expressed predicted peptide family showing sequence similarity to tobacco Rapid Alkalinization Factor (RALF), and is believed to play an essential role in the physiology of Arabidopsis. Consists of a single exon and is characterized by a conserved C-terminal motif and N-terminal signal peptide. RALF23 is significantly downregulated by brassinolide treatment…	RAPID ALKALINIZATION FACTOR 23 (RALF23);ARABIDOPSIS RAPID ALKALINIZATION FACTOR 23 (ATRALF23)	10.8507	10.986	10.9876	10.9873	11.0936	9.7095	9.86302	9.64756	9.95161	11.0069	9.01271	9.34838	10.1628	9.93351	9.45772	9.70717	10.2233	10.2446	10.0021	9.22623	10.2975	10.9733	10.925	10.664	10.785	8.70218	9.77971	9.54463	9.24127	8.9702	8.16849	8.25208	7.33124	7.68625	8.01952	7.87919	7.45747	7.83492	8.01627	9.09654	8.94384	8.14535	8.78264	9.13702	8.00574
192	TGGGTATAGAAGAGCTCCAAGGAAGTGAATCTATACGTTC	AT3G16840	P-loop containing nucleoside triphosphate hydrolases superfamily protein;(source:Araport11)	0	1.01093	1.68145	1.85063	0.0692294	0.228657	0.603588	3.29925	2.48366	1.6192	4.37755	0.0382981	3.00853	2.10214	4.15215	1.72301	-0.152361	1.74624	1.64841	-0.251785	1.33749	2.9726	1.38144	2.45328	2.34658	2.57649	2.57978	1.96593	2.45929	1.85182	2.31199	3.50173	1.62273	0.151328	2.59033	2.10463	2.52164	2.84697	-0.00428277	1.55139	2.08531	-0.0190571	1.94241	0.164255	0.433115	0.230958
193	TTGTGATATAGTTGAGAAATGTTTGATCAGAGAGGGAACA	AT3G18140	Encodes LST8-1, involved in regulating amino acid accumulation and the synthesis of myo-inositol and raffinose during plant adaptation to long days.	LETHAL WITH SEC THIRTEEN 8-1 (LST8-1)	2.8854	0.0964912	0.265672	1.65419	3.39858	3.41094	3.29925	2.48366	4.5578	4.37755	2.36023	3.00853	2.10214	4.15215	1.72301	-0.152361	3.86172	1.64841	2.55557	3.65942	5.4751	3.49692	4.03824	3.93155	2.57649	3.31675	3.18832	3.59679	3.07421	3.04895	1.17981	1.62273	2.47326	3.43832	2.8416	3.2586	2.36154	2.31765	3.42586	3.67028	1.56591	0.357443	1.74922	2.01808	1.81592
194	TTTGGAGGTTTCTTGATTTTGTGAGAGTCTTTGTGAACAC	AT3G18690	Encodes a nuclear-localized member of a plant specific gene family involved in mediating responses to pathogens. Interacts with WRKY transcriptional regulators.	MAP KINASE SUBSTRATE 1 (MKS1)	6.34483	6.7547	6.53246	6.44427	6.6716	4.69105	5.93152	6.27025	5.70666	7.54747	7.09358	6.91542	4.90949	6.02662	6.79626	7.31524	7.51001	7.41217	7.67303	7.60427	7.31838	6.99615	7.20817	6.59451	6.59441	8.07163	8.35251	8.30227	7.91791	8.09335	7.6876	7.87697	7.351	7.54452	7.97088	7.41241	7.05084	7.7705	7.38428	7.6399	7.75573	7.45547	7.77159	8.36975	7.12578
195	AAATTATAGGGAACAAAAGGAATAAAGAGGCATCAATTCG	AT3G18780	Encodes an actin that is constitutively expressed in vegetative structures but not pollen. ACT2 is involved in tip growth of root hairs.	ACTIN 2 (ACT2);DEFORMED ROOT HAIRS 1 (DER1);LIGHT STRESS-REGULATED 2 (LSR2);ENHANCER OF LRX1 2 (ENL2)	11.5296	11.8913	11.758	11.7412	12.1322	10.2671	10.8523	10.3429	10.5607	11.4965	10.1164	10.5084	10.4464	10.7912	9.46672	11.1543	11.1676	11.4423	10.98	11.7071	11.7152	11.1435	12.1555	11.7665	11.4634	11.073	10.3249	10.301	10.7004	11.0523	10.8469	10.1735	10.4471	10.638	10.6216	10.7711	10.139	9.69095	10.182	10.8699	10.2582	9.55957	9.95379	10.2895	9.75648
196	TTTGACTTTATCGTCTCCATCAAACTCTCCAACTGTAATC	AT3G19660	hypothetical protein;(source:Araport11)	0	4.28395	4.74035	5.12365	4.31716	5.08664	6.48623	6.85997	5.20612	5.58883	6.69948	5.46456	7.09599	6.1896	5.37454	6.11533	5.20519	5.8337	5.5553	6.43472	5.58542	6.5971	5.77376	6.36017	6.43405	6.59441	6.77618	6.88876	6.76672	6.37538	6.39945	6.67166	6.83218	6.75124	7.36643	6.6282	6.71804	7.13765	6.86608	6.90894	7.2146	7.86969	7.96477	7.89896	8.06974	7.7308
197	TTTAGATAAGATCAGCTACATTCATTGGCATCTCATCAAT	AT3G19760	Encodes an RNA helicase that may be a component of the Exon Junction Complex. Subcellular localization is modulated by stress. Under normal conditions it is localized to the nuceloplasm but under hyopoxic conditions it localizes to the nucleolus and splicing speckles.	EUKARYOTIC INITIATION FACTOR 4A-III (EIF4A-III); (RH2)	11.1449	11.0958	11.056	11.0881	10.9334	10.8971	10.7991	11.2054	11.1263	10.6064	10.4445	10.2277	10.2468	10.4801	10.7296	10.6265	10.5802	10.6791	10.6453	10.3233	10.7342	11.2451	10.8413	11.0155	11.3307	10.1871	10.6995	10.8525	10.8862	10.6681	10.2646	10.5895	10.4146	10.3331	10.3157	10.2876	10.5504	10.3566	10.5046	10.2996	10.6543	10.5286	10.7799	10.7266	10.5427
198	GTTTTTAGAGACTCTTACAGACACATCATAACAAGCGATA	AT3G20770	Encodes EIN3 (ethylene-insensitive3), a nuclear transcription factor that initiates downstream transcriptional cascades for ethylene responses. EIN3 interacts with MYC2, MYC3 and MYC4 to inhibit jasmonate-induced expression of wound-responsive genes and herbivory-inducible genes, and plant defense against generalist herbivores.	ETHYLENE-INSENSITIVE3 (EIN3); (AtEIN3)	8.66676	8.57627	8.57401	8.86039	8.83968	8.40449	8.93733	8.24388	8.48132	8.76987	8.42632	7.76342	8.51153	8.83397	8.07468	7.95093	7.96218	8.16673	8.3666	8.1319	8.75396	8.66993	8.56181	8.65036	8.43944	8.5262	8.40887	8.074	8.39098	8.36365	8.51072	8.41714	8.53071	8.58581	8.64379	8.72458	8.56709	8.33111	8.25644	8.71467	8.68485	8.49187	8.86122	8.70458	8.45496
199	GCTCGGAGCAGTTGTTTTCTTCTCTACATAGTTTCTTCTT	AT3G20810	JMJD5 encodes a protein which contains a jumonji-C (jmjC) domain. jmjd5 mutant plants have a short-period circadian phenotype. JMJD5 has histone demethylase activity and interacts with EFM to repress FT.	JUMONJI DOMAIN CONTAINING 5 (JMJD5);JUMONJI C DOMAIN-CONTAINING PROTEIN 30 (JMJ30)	7.11945	7.15177	7.73328	7.40015	7.57739	5.64798	7.31717	5.71632	6.63415	9.42194	7.38703	8.62324	7.5284	8.49792	7.7891	10.8441	10.8006	10.7613	11.0319	10.1287	10.0279	10.5184	10.5354	10.1345	10.346	7.10334	5.99567	6.0681	5.47631	6.34173	6.134	5.46403	5.57759	4.79196	5.37765	8.60201	9.05921	9.18801	9.27249	9.30448	8.45262	7.53735	7.7265	7.90072	7.69856
200	CCTTGTCTGCATCATAAATCATAACATCTTCCCAAGTTTG	AT3G21070	Encodes a protein with NAD(H) kinase activity.	NAD KINASE 1 (NADK1);NAD KINASE 1 (ATNADK-1)	-0.574033	0.0964912	0.265672	0.0692294	0.228657	2.18855	0.977324	1.74669	1.6192	4.37755	0.0382981	3.00853	2.10214	2.56719	0.138046	-0.152361	0.161277	0.0634438	-0.251785	1.33749	5.08808	-0.203518	2.45328	2.34658	0.254563	2.57978	2.70289	0.137361	0.266859	0.727024	1.17981	0.0377649	1.73629	0.268398	0.519671	0.936677	0.0396143	1.58068	-0.0335745	2.08531	-0.0190571	0.357443	1.74922	0.433115	1.81592
201	AGAATCTGCTATGATAGAATATGTCGTAATTCCATCTGCT	AT3G22330	DEAD-box protein required for efficient group II intron splicing in mitochondria.	PUTATIVE MITOCHONDRIAL RNA HELICASE 2 (PMH2); (ATRH53)	10.2244	10.383	10.0938	10.5419	9.78516	10.9356	10.9927	10.6526	10.9237	10.5273	10.611	10.2659	9.90304	10.0829	10.3217	11.0467	10.3274	11.0782	10.3057	10.4999	10.7692	10.7485	10.7433	10.7346	11.3347	10.8134	10.2953	10.5834	10.9612	11.068	10.4158	10.8068	10.7107	10.3782	10.4578	10.6492	10.7375	10.4125	10.7087	10.3661	10.7233	10.8301	10.261	10.6291	10.4989
202	GGCGGAAAATTATTCTTCCTCTGATGGTTATTGTTGTGGC	AT3G22380	Encodes a nucleus-acting plant-specific clock regulator working close to the central oscillator and affecting the circadian gating of light responses. Circadian gating is the alteration of circadian phase according to the photoperiod of the entraining day/light cycle and the rhythmic antagonism of light responses in the early subjective night. TIC differentially regulates CCA1 and PRR9 from LHY, …	TIME FOR COFFEE (TIC)	10.9183	10.8184	10.844	10.9754	10.6871	10.5794	10.7205	10.5743	10.7528	10.1055	10.7585	10.0853	10.267	10.4559	10.8854	10.728	10.6701	10.742	10.8691	10.2829	11.0476	11.5501	10.9808	11.2262	11.3871	9.59101	9.68702	9.61512	10.2851	10.0646	9.99679	10.263	10.0355	10.0709	10.1103	9.86445	10.0578	9.82702	10.1916	9.73636	10.3765	10.1792	10.5339	10.1491	10.461
203	TTAATCAACCACTTCAAACTTAAGGTCCCTAATACAAATC	AT3G23240	encodes a member of the ERF (ethylene response factor) subfamily B-3 of ERF/AP2 transcription factor family (ERF1). The protein contains one AP2 domain. There are 18 members in this subfamily including ATERF-1, ATERF-2, AND ATERF-5. EREBP like protein that binds GCC box of ethylene regulated promoters such as basic chitinases. Constitutive expression of ERF1 phenocopies ethylene over production. …	(ATERF#092); (ERF1B);ETHYLENE RESPONSE FACTOR 1 (ATERF1);ETHYLENE RESPONSE FACTOR 1 (ERF1)	2.23332	2.41842	0.265672	1.65419	0.228657	0.603588	2.56229	0.161729	0.0342386	4.37755	1.62326	4.59349	2.10214	4.88911	1.72301	4.23996	3.62071	4.58701	4.14053	1.33749	6.87949	2.60384	4.03824	2.34658	3.42449	6.72274	6.64775	6.73727	5.69312	6.95584	7.06245	7.38649	7.351	7.66928	7.41449	7.87919	6.83403	8.63596	7.1263	6.47763	7.64628	8.05093	8.29868	8.74145	8.26988
204	GCCTGATCAAGTTCAACACCAACAGCTTCTAAATTCAATC	AT3G24170	Encodes a cytosolic glutathione reductase.	GLUTATHIONE-DISULFIDE REDUCTASE (ATGR1);GLUTATHIONE-DISULFIDE REDUCTASE (GR1)	11.9904	12.094	11.8549	11.8858	11.9313	11.6487	11.6699	11.2735	11.9019	11.3433	9.44557	10.3032	9.8095	10.2745	10.0374	10.5559	10.4888	10.5997	10.4286	10.4009	10.6189	10.7788	10.925	11.0711	10.8628	11.6839	11.4192	11.7608	11.5272	11.7965	10.7286	10.8571	10.9498	10.9505	10.8154	10.8807	10.9814	10.6113	10.8158	11.2274	11.2669	11.4601	11.615	11.4534	11.3686
205	CTATATGAGAGATTGTTGAGAGTTGTCATGGAGATAGATT	AT3G25760	encodes allene oxide cyclase. One of four genes in Arabidopsis that encode this enzyme, which catalyzes an essential step in jasmonic acid biosynthesis. Gene expression is induced during senescence, a process that involves jasmonic acid signalling pathway. The mRNA is cell-to-cell mobile.	ALLENE OXIDE CYCLASE 1 (AOC1);EARLY-RESPONSIVE TO DEHYDRATION 12 (ERD12)	6.62564	6.91667	7.50408	7.20878	7.80609	13.967	14.5251	11.1397	12.1121	12.9512	10.59	12.5419	10.7639	11.0225	10.4498	10.1526	10.6156	10.7751	10.393	11.8263	9.22685	7.05387	11.3692	11.3882	8.97908	11.7704	12.1562	12.2324	11.0814	12.5112	11.2526	9.97587	10.622	10.0838	10.1797	13.8624	10.9046	12.3123	10.6433	12.1635	10.6978	11.7821	11.3768	10.2988	12.9063
206	TGCATCCATAACCCTAGTAACTCTCCCTTTATATACCTGA	AT3G26560	ATP-dependent RNA helicase;(source:Araport11)	0	8.61332	8.53528	8.67081	8.52456	8.48132	8.36514	8.69842	8.78744	8.62295	8.28444	8.39144	8.36608	8.44199	8.29511	7.74538	8.07164	7.90947	8.03499	7.73121	8.32617	8.83885	8.67607	8.75706	8.85438	8.66819	8.11376	6.756	6.90554	8.11861	8.05794	7.6876	7.56915	7.44595	7.58128	7.7958	7.41241	7.77432	7.13527	7.38428	7.44287	7.23833	7.43426	7.54796	7.35198	7.19674
207	GCTGGGTATCAACAACTTCACGCTCTATATCCCAAATAGT	AT3G26640	Encodes LIGHT-REGULATED WD1 (LWD1), a clock proteins regulating circadian period length and photoperiodic flowering.	LIGHT-REGULATED WD 2 (LWD2)	8.40038	8.19978	8.34782	8.48286	8.22301	8.15048	7.71879	7.72397	8.23881	8.28444	7.85208	6.91542	7.31159	7.69647	7.8996	8.1003	7.90947	8.01181	7.97222	7.48724	8.39887	8.521	8.60303	8.12794	8.39922	7.53398	8.08832	7.93826	7.8291	7.20276	7.15709	7.6451	7.55221	7.7841	7.55309	7.47584	7.0283	7.27184	7.61748	5.9922	7.82015	7.49699	7.54796	7.46654	7.64881
208	GATTATACCATTTACAATGTAGGAGGGATCCAAATGTAGC	AT3G27300	glucose-6-phosphate dehydrogenase 5;(source:Araport11)	GLUCOSE-6-PHOSPHATE DEHYDROGENASE 5 (G6PD5)	5.86891	6.36328	6.24295	5.95187	5.43811	6.27601	6.64975	6.09247	6.74848	8.07799	7.04953	7.76342	6.6257	7.69647	7.63789	6.94567	7.4374	7.22332	7.45557	6.19547	7.49617	6.97639	6.97684	7.77285	7.75441	6.28022	5.42536	5.62921	5.22106	5.93648	6.53736	7.19764	6.69049	6.41815	6.89471	7.00277	6.93443	6.2995	6.56634	7.12971	6.5508	6.66122	7.08312	6.4992	6.33948
209	AAATGATAATACCACCAAATCCCAAAAGCTAACAACATTG	AT3G28450	Negative regulator of pattern-triggered immunity in complex with BIR3 and PLD&#947;1.	BAK1-INTERACTING RECEPTOR-LIKE KINASE 2 (BIR2)	8.01468	8.00938	7.97303	8.04077	7.92214	8.32469	8.72552	8.00093	8.01723	7.83698	8.08815	8.4348	7.83006	7.99345	8.00223	8.35939	8.36585	8.38987	8.33693	8.15767	8.82227	8.58112	8.47565	7.77285	8.54458	9.41688	9.75383	9.31478	9.47387	9.4447	9.20771	9.14367	9.28319	9.28242	9.33665	8.89668	9.30406	9.27881	9.33056	9.074	9.51037	9.13552	9.0621	9.57011	9.09204
210	TGCCTCAAAATCCACGTAAAACATGTACTCGAAGTTCTTC	AT3G44720	Encodes a plastid-localized arogenate dehydratase involved in phenylalanine biosynthesis. Not less than six genes encoding ADT were identi&#64257;ed in the Arabidopsis genome: ADT1 [At1g11790]; ADT2 [At3g07630]; ADT3 [At2g27820]; ADT4 [At3g44720]; ADT5 [At5g22630]; and ADT6 [At1g08250]. The mRNA is cell-to-cell mobile.	AROGENATE DEHYDRATASE 4 (ADT4)	9.99297	10.2974	10.2067	10.115	10.1067	9.00019	9.33927	9.61911	9.02576	9.42194	8.14159	8.36608	8.6413	8.94223	8.52606	8.6388	9.11838	8.51053	9.09915	8.23231	9.79278	10.0668	8.86267	9.19207	9.56062	12.0803	12.5462	12.5733	11.8267	12.253	11.0912	11.7939	11.8983	12.3779	11.7175	11.4053	11.8995	12.1889	12.1012	11.6722	12.0727	12.2587	12.0365	12.4356	12.1971
211	GAATGGGTTCTTTCACTGTGTTACCTTCTTGTTCAATATT	AT3G45140	Chloroplast lipoxygenase required for wound-induced jasmonic acid accumulation in Arabidopsis.Mutants are resistant to Staphylococcus aureus and accumulate salicylic acid upon infection. The mRNA is cell-to-cell mobile.	ARABIODOPSIS THALIANA LIPOXYGENASE 2 (ATLOX2);LIPOXYGENASE 2 (LOX2)	12.4932	13.2982	12.8714	12.9661	12.8241	16.8134	16.4265	16.412	15.9145	15.821	14.6748	15.7367	14.7998	15.1076	16.0928	16.8267	16.8878	16.5601	16.9516	16.8287	15.2352	15.5321	15.8101	16.3197	16.073	14.5178	15.2182	15.5369	14.5159	15.3351	14.8206	15.0713	15.1526	14.4208	14.7257	16.15	16.1515	16.4166	16.123	15.6395	16.269	16.2432	16.0803	15.4087	16.1152
212	TAACTGGAGTACTTTACATTGGAGCTACACTTAATCACTA	AT3G45640	Encodes a mitogen-activated kinase whose mRNA levels increase in response to touch, cold, salinity stress and chitin oligomers.Also functions in ovule development. Heterozygous MPK3 mutants in a homozygous MPK6 background are female sterile due to defects in integument development. MPK3 can be dephosphorylated by MKP2 in vitro. The mRNA is cell-to-cell mobile.	MITOGEN-ACTIVATED PROTEIN KINASE 3 (ATMPK3);MITOGEN-ACTIVATED PROTEIN KINASE 3 (MPK3); (ATMAPK3)	10.4601	10.5833	10.2867	10.7792	10.529	11.182	11.5136	10.7607	11.0738	11.5967	11.8028	11.7997	10.9191	11.6088	11.3948	12.5422	12.3005	12.4507	12.9054	12.0832	12.4259	11.9086	12.0326	11.5039	11.6016	15.5456	14.937	15.0083	14.8776	14.7434	12.7126	12.6692	12.8301	13.1443	13.142	12.0061	11.9476	12.7357	12.2015	12.1201	12.5116	12.2496	12.134	12.8063	11.7822
213	AAATCCTTAATCATCTTTAATACCATTGCCATCTCCTCAA	AT3G46510	Encodes a protein containing a UND, a U-box, and an ARM domain. This protein has E3 ubiquitin ligase activity based on in vitro assays. Can be phosphorylated in vitro by MLPK, ARK1, and ARK2 but not by SD1-29. Involved in ubiquitination of pattern recognition receptor FLS2.	PLANT U-BOX 13 (PUB13);ARABIDOPSIS THALIANA PLANT U-BOX 13 (ATPUB13)	10.1255	10.1423	10.159	10.0678	10.0344	9.8396	9.91101	9.64756	9.83352	10.3999	9.91941	9.92739	9.15742	9.53297	9.9851	10.3284	10.0697	10.2221	10.227	9.77628	10.5399	10.4908	10.305	9.96864	10.1897	10.2067	10.3539	10.1722	10.345	10.0955	10.5613	10.8167	10.7221	10.7969	10.6605	10.3941	10.6009	10.3588	10.8001	10.6963	11.0584	10.8642	10.6966	11.0171	10.6749
214	GGACCTTCATTAGTCAATCCCTGCATCCTTTTGAGGTAAA	AT3G46640	Encodes a myb family transcription factor with a single Myb DNA-binding domain (type SHAQKYF) that is unique to plants and is essential for circadian rhythms, specifically for transcriptional regulation within the circadian clock. LUX is required for normal rhythmic expression of multiple clock outputs in both constant light and darkness. It is coregulated with TOC1 and seems to be repressed by C…	PHYTOCLOCK 1 (PCL1)	6.84382	6.63565	6.74141	7.41796	7.44783	5.12715	6.26273	5.58799	6.01152	7.83698	9.71602	9.41792	9.34054	9.19654	9.82979	10.2238	10.1514	10.2017	10.3509	9.98495	7.27028	7.18019	6.54074	6.04702	6.94106	6.42108	6.48949	5.80979	6.45668	5.48191	8.94136	8.72776	8.79879	8.80367	9.0627	9.72784	9.73136	9.6196	9.64415	9.8601	7.07897	7.12563	7.64807	7.06247	6.80081
215	TTAACTGGTGATGCTTCTTCTTCAATTCATAAGTAACCAA	AT3G47450	Encodes a protein with similarity to the bacterial YqeH GTPase required for proper ribosome assembly. Mutant analyses show that this protein regulates growth and hormonal signaling and attenuates oxidative stress and reactive oxygen species (ROS). It also seems to be involved in regulating leaf senescence, cell death, nitric oxide biosynthesis in response to ABA but not exogenous H2O2. This prote…	(ATNOS1);NITRIC OXIDE SYNTHASE 1 (NOS1); (ATNOA1);NO ASSOCIATED 1 (NOA1);RESISTANT TO INHIBITION WITH FOSMIDOMYCIN 1 (RIF1);SUPPRESSOR OF VARIEGATION 10 (SVR10)	10.0743	9.9278	9.49689	9.87175	9.37586	9.19978	8.84151	9.86043	9.70135	9.33175	8.98958	8.78989	9.13556	8.83397	9.40717	9.44569	8.84427	9.44931	8.95523	8.94482	9.56257	9.70487	9.3958	9.38001	10.0145	8.0501	8.11567	8.0261	8.56607	8.42051	7.94799	8.18242	7.88604	7.42827	7.48546	7.24046	7.60186	7.02914	7.63176	7.03951	7.80749	7.67033	7.45888	7.65228	7.10132
216	AACACGGTTCAACTTGATTTCTCCAAAGGAAGATTTATTG	AT3G48090	Component of R gene-mediated disease resistance in Arabidopsis thaliana with homology to eukaryotic lipases.	(ATEDS1);ENHANCED DISEASE SUSCEPTIBILITY 1 (EDS1)	6.72059	6.02723	6.89503	6.91472	6.3784	6.97863	6.64975	6.98191	6.50997	7.54747	7.38703	7.65239	6.49445	7.42517	7.71548	7.54113	7.28022	7.22332	8.07464	7.48724	7.9268	7.72129	6.70121	7.20457	7.58548	9.55324	9.76683	9.70151	9.22976	10.0376	9.54175	10.0971	9.83958	9.84771	9.88381	7.53659	8.9192	8.88141	8.82129	8.10768	8.6284	8.05093	7.95216	8.70458	7.48835
217	ACCATAGAAGCTTAGACCGATTAACAAAACGCTATCAAAG	AT3G49110	Class III peroxidase Perx33. Expressed in roots. Located in the cell wall. Involved in cell elongation. Expression activated by light. May play a role in generating H2O2 during defense response. The mRNA is cell-to-cell mobile.	PEROXIDASE 33 (PRX33);PEROXIDASE CA (PRXCA); (ATPRX33);PEROXIDASE CA (ATPCA)	-0.574033	2.41842	2.5876	1.65419	1.81362	2.18855	4.14725	2.48366	2.35617	4.37755	3.20822	4.59349	2.10214	2.56719	2.9454	3.01756	1.74624	2.38537	2.55557	2.92245	6.24562	3.25591	2.45328	3.93155	1.83953	4.90171	7.09521	7.33703	5.02175	6.65776	8.16849	8.60382	8.71738	7.75221	7.41449	10.0001	9.23191	10.4623	9.5756	8.59311	9.18307	10.4829	9.60927	9.57522	10.6562
218	TGCGTAATCGATACCATCTTCTTCCTTGAACTTCACGCTT	AT3G50820	Encodes a protein which is an extrinsic subunit of photosystem II and which has been proposed to play a central role in stabilization of the catalytic manganese cluster. In <i>Arabidopsis thaliana</i> the PsbO proteins are encoded by two genes: <i>psbO1</i> and <i>psbO2</i>. PsbO2 is the minor isoform in the wild-type. Mutants defective in this gene have been shown to be affected in the dephospho…	PHOTOSYSTEM II SUBUNIT O-2 (PSBO2);PHOTOSYSTEM II SUBUNIT O-2 (PSBO-2);OXYGEN EVOLVING COMPLEX SUBUNIT 33 KDA (OEC33)	13.8644	13.763	14.0053	13.8456	13.8354	13.6759	12.9129	14.2851	13.9126	13.2324	12.5825	12.7617	12.8172	13.3312	13.4129	12.2804	13.0826	12.777	12.8222	12.4764	12.5582	13.2907	12.9798	13.5566	13.0892	12.1902	13.4049	13.0557	12.8019	12.726	12.3752	12.6596	12.3253	12.1244	12.3966	11.2116	10.6047	10.5816	10.9895	10.8568	10.9646	9.97766	10.3895	10.6775	10.2211
219	CAGCTTCAAATAGTCAGATGAGATTATAGACCGGAACCAT	AT3G51030	encodes a cytosolic thioredoxin that reduces disulfide bridges of target proteins by the reversible formation of a disulfide bridge between two neighboring Cys residues present in the active site. Thioredoxins have been found to regulate a variety of biological reactions in prokaryotic and eukaryotic cells.	THIOREDOXIN H-TYPE 1 (ATTRX1);ARABIDOPSIS THALIANA THIOREDOXIN H-TYPE 1 (Attrx h1);THIOREDOXIN H-TYPE 1 (TRX1)	8.13677	8.13541	8.21404	7.99404	7.99021	7.76346	7.89619	8.72778	8.44787	8.62548	7.81309	7.09599	7.83006	7.61158	7.74538	7.58235	7.76861	7.78454	7.77612	7.44601	8.35343	8.09569	6.36017	8.53641	7.81681	7.68132	7.84857	7.91215	7.50526	7.49521	7.77972	7.23744	6.65912	7.25708	6.92906	7.24046	6.93443	6.70996	6.37582	6.72917	6.99217	6.54727	6.70341	5.92497	6.49774
220	GATCCAACCATAGTCAAAGTCCCATCAGTACTACTATACA	AT3G51550	Encodes a synergid-expressed, plasma-membrane localized receptor-like kinase that accumulates asymetrically in the synergid membrnane at the filiform apparatus and mediates male-female gametophyte interactions during pollen tube reception. Also involved in powdery mildew infection. Mutants show faster root elongation under dim light, the protein is required for intracellular accumulation of AHA2 …	FERONIA (FER)	11.0105	11.028	10.9158	10.9859	10.9213	10.8669	10.8676	10.8029	10.9746	10.9474	10.8751	10.4923	10.4375	10.3551	10.9875	10.7387	10.8866	11.0414	11.2985	10.6298	10.7992	11.2472	10.9004	10.9428	10.7614	10.6003	10.6698	10.5917	11.1303	10.8882	10.8327	10.9499	10.7559	10.9059	10.6681	10.3775	10.4179	10.3697	10.5821	10.6283	10.6383	10.5632	10.5789	10.9379	10.5518
221	AGCTGTTTCTATACATTCTTTGACTAAAACGCCACTTGTG	AT3G52430	Encodes a lipase-like gene that is important for salicylic acid signaling and function in resistance (R) gene-mediated and basal plant disease resistance. PAD4 can interact directly with EDS1, another disease resistance signaling protein. Expressed at elevated level in response to green peach aphid (GPA) feeding, and modulates the GPA feeding-induced leaf senescence through a mechanism that doesn…	PHYTOALEXIN DEFICIENT 4 (PAD4);ARABIDOPSIS PHYTOALEXIN DEFICIENT 4 (ATPAD4)	6.524	6.50588	6.3742	6.98809	6.79851	7.29009	7.71879	6.46551	6.92906	5.96251	7.70363	8.05293	6.00903	8.54447	7.95183	7.9191	7.92283	7.75693	8.35924	7.64127	8.91902	8.47244	7.58256	7.20457	7.49297	11.636	11.8713	11.864	10.7992	11.6659	11.4961	12.088	12.0205	11.995	11.9579	10.2105	11.441	11.0825	11.783	10.7961	10.9957	10.4957	9.90066	11.431	10.263
222	TTAAGCAATTCTTTAGCCTTTTCTTTAGTCTTGTTACCAC	AT3G52450	Encodes a cytoplasmically localized U-box domain E3 ubiquitin ligase protein that is involved in the response to water stress and acts as a negative regulator of PAMP-triggered immunity.	(ATPUB22);PLANT U-BOX 22 (PUB22)	5.96513	6.07377	6.19641	6.0916	6.45748	7.59227	9.03802	4.91662	6.30103	7.83698	5.76622	5.81589	6.00903	5.73711	4.66161	5.91373	6.50113	6.43848	6.64303	6.38188	7.06007	6.99615	6.54074	6.04702	6.44439	9.12924	8.76034	8.47275	9.11548	8.03991	5.42773	4.56133	4.67489	5.82299	5.47387	6.29423	5.71204	6.50351	6.11617	3.67028	6.92346	6.80039	6.8785	7.91693	7.43063
223	ATCGGATAGCAACATTACCTCATCGTTAATTCCAAGATCT	AT3G52960	Thioredoxin superfamily protein;(source:Araport11)	PEROXIREDOXIN-II-E (PRXIIE)	13.709	13.344	13.377	13.434	13.2097	12.7267	12.1403	13.7355	13.398	13.2994	12.296	12.8743	12.9547	13.3834	13.1474	13.2855	13.3457	13.2488	13.0932	13.0819	13.1329	13.7262	13.3907	13.497	13.6958	11.7671	12.0352	12.2324	12.0906	12.0291	12.2586	12.1169	11.7628	11.7457	11.8343	11.4012	11.1631	10.9694	11.3763	11.2923	11.448	10.5681	10.7762	10.5456	10.7516
224	TTTCGAATTTCATCTCAACGTACAAGCCTTTCATCAATTC	AT3G53110	Encodes a putative DEAD-Box RNA Helicase and has RNA-dependent ATPase activity. Mutant is Sensitive to chilling stress and heat stress. Germination of the mutant is inhibited by ABA. LOS4 may be involved in temperature sensing. Is enriched in the nuclear envelope and also located in the cytoplasm. LOS4 is involved in export of poly A RNA. The mRNA is cell-to-cell mobile.	LOW EXPRESSION OF OSMOTICALLY RESPONSIVE GENES 4 (LOS4)	8.59839	8.56002	8.721	8.6045	8.54607	8.0548	8.177	7.86909	8.20916	5.96251	7.66035	7.86651	7.31159	7.92474	7.87276	8.05221	8.01303	7.75693	7.79806	8.05173	8.48567	8.63883	8.12571	8.32386	8.50723	8.23322	7.71188	8.03823	8.01505	8.02164	7.92127	7.81255	7.89952	8.16926	7.85059	8.13635	8.20452	7.84747	7.90306	7.37072	8.34289	8.03692	8.28838	7.85097	8.00574
225	CCCAAGTTCAGACGTTTTCTCTCTTGTTGAATCATATCTG	AT3G54500	Member of a small family (4 proteins) in Arabidopsis that have some overlap in function. LNK2 along with LNK1 functions in the integration of light signaling and circadian clock. It is regulated by the clock TOC1 complex. Functions as a transcriptional coactivator.	NIGHT LIGHT-INDUCIBLE AND CLOCK-REGULATED 2 (LNK2)	13.3568	13.5063	13.5908	13.4541	13.2547	11.1801	10.8181	11.7732	11.3769	10.7869	9.02414	8.21798	8.51153	7.85259	8.77829	7.39453	8.03779	7.72878	7.19943	8.34872	7.79703	6.97639	8.60303	8.5754	7.17343	10.4106	10.6675	10.321	11.2491	10.5166	8.07462	8.14105	8.23348	7.79978	7.69958	8.03471	6.93443	6.40511	6.62464	8.46035	6.6103	6.1388	6.6072	6.266	5.72281
226	CTGTCCGACCTTTCTTCTTCTTCTTCCTTGTAAATATCAG	AT3G55020	Ypt/Rab-GAP domain of gyp1p superfamily protein;(source:Araport11)	0	11.1888	11.1457	11.1521	11.2671	11.2696	10.6602	10.5902	10.7974	10.9359	10.4436	10.3903	10.1684	10.4553	10.3551	10.2426	10.4089	10.3424	10.5683	10.2747	10.5783	10.7386	11.1513	11.0345	11.1181	10.9714	10.5966	10.0012	9.9334	10.5718	10.5897	9.55918	9.55149	9.57969	9.38474	9.84385	9.58413	9.55334	9.29721	9.5976	9.9495	9.78991	9.61719	9.70535	9.34899	9.74863
227	CCCTCACATCTTCAAAGTAGTCAAACACATCGTACAGAAT	AT3G55270	Encodes MAP kinase phosphatase 1 (MKP1). Loss of MKP1 results in hypersensitivity to acute UV-B stress, but without impairing UV-B acclimation.	MITOGEN-ACTIVATED PROTEIN KINASE PHOSPHATASE 1 (MKP1);ARABIDOPSIS MITOGEN-ACTIVATED PROTEIN KINASE PHOSPHATASE 1 (ATMKP1)	9.91682	9.68708	9.7951	9.84237	9.56628	9.73029	9.95746	9.63137	9.91841	9.13244	9.77808	9.07462	9.15742	8.87097	9.32044	9.52536	9.29827	9.29946	9.44344	9.18924	10.0565	9.97515	10.1328	9.74746	9.91812	10.2639	10.2311	10.0755	10.345	10.2758	10.0716	10.294	10.4286	10.7061	10.3478	10.2382	10.4373	10.2961	10.781	10.4647	10.9474	10.9377	10.7725	11.2186	10.7097
228	GTGACCTTCTTGAACTGTTTAGAGATATGTATGACGCAAA	AT3G56010	transmembrane protein;(source:Araport11)	0	10.8951	10.7716	10.7076	10.8514	10.8276	10.518	10.0674	10.432	10.7883	10.5273	10.2294	10.1066	10.4464	9.96807	10.2321	10.2129	10.1823	10.2396	10.0554	10.0823	10.3447	10.4961	10.4476	10.6909	10.622	9.45015	9.70514	9.73913	9.84618	9.63692	8.61443	8.88012	8.59012	8.09495	8.56952	8.43652	8.13237	7.84747	8.09055	8.3521	8.7786	7.47638	7.91245	8.35793	7.52558
229	TCAAGATAGATTCGAACATGAACTGAAGATAGAGAAGTGC	AT3G56400	Member of WRKY Transcription Factor; Group III. Function as activator of SA-dependent defense genes and a repressor of JA-regulated genes. WRKY70-controlled suppression of JA-signaling is partly executed by NPR1.	WRKY DNA-BINDING PROTEIN 70 (WRKY70);ARABIDOPSIS THALIANA WRKY DNA-BINDING PROTEIN 70 (ATWRKY70)	4.85223	6.40027	6.28804	6.75573	5.65492	6.87037	8.21573	6.87597	6.74848	9.80381	9.73353	9.90335	7.23142	9.41268	9.54531	11.266	11.1634	11.5183	11.6136	11.0222	9.095	8.78232	8.82832	7.39098	7.49297	10.8851	10.9706	10.7101	10.3662	11.6629	11.4122	11.6502	11.6497	11.9009	11.6038	11.391	11.4965	10.9049	11.6931	11.405	11.26	10.8781	10.9868	11.541	10.7437
230	AAATTAACTTCATACTTAGACTGTCGATCTGGATGAAACA	AT3G57260	beta 1,3-glucanase	BETA-1,3-GLUCANASE 2 (BGL2);PATHOGENESIS-RELATED PROTEIN 2 (PR2);BETA-1,3-GLUCANASE 2 (BG2);PATHOGENESIS-RELATED PROTEIN 2 (PR-2); (AtPR2); (ATBG2);&#946;-1,3-GLUCANASE (GNS2)	3.12641	4.62005	4.17256	6.17775	4.31612	5.64798	8.64266	6.09247	4.1217	7.1849	5.24775	7.53209	5.56157	7.99345	5.42345	7.06681	7.72352	7.07467	6.69073	7.00991	12.419	8.25181	5.26064	7.30078	6.13721	7.01719	7.58064	8.31229	6.74259	7.86658	8.56351	8.40845	8.88265	9.11702	9.0627	11.4474	11.7543	11.583	11.0074	11.3638	11.5264	11.5833	11.1692	10.2259	11.4312
231	CATCAAAATTAATGCCAGTATTCTCCTGCTCTGTAAAGAC	AT3G58510	DEA(D/H)-box RNA helicase family protein;(source:Araport11)	RNA HELICASE 11 (RH11)	7.63054	7.68895	7.8431	7.77659	7.7285	7.61482	8.1372	7.82707	7.82214	8.62548	7.02698	7.25646	7.23142	8.29511	7.23608	7.00751	7.39968	7.56329	7.09694	7.40358	7.41001	7.72129	7.81083	8.27732	8.02935	7.26161	7.65709	7.58857	7.08704	8.11073	7.11054	7.77247	7.89952	7.87573	7.63861	7.67814	7.23929	7.36204	7.35013	6.94329	7.67443	7.84126	7.78631	7.93296	7.71477
232	TCACGTATTTGCACCTCTGGATATTTAGATTGAGAGCTTC	AT3G58570	P-loop containing nucleoside triphosphate hydrolases superfamily protein;(source:Araport11)	RNA HELICASE 52 (RH52)	6.41465	5.87785	5.82026	5.62382	6.33718	7.11138	6.70524	5.99462	6.30103	7.1849	8.80979	8.13781	8.9725	9.13704	8.814	8.31931	8.2957	8.38086	8.228	7.9374	8.52719	8.71832	8.06799	8.32386	8.62525	6.20427	6.44705	6.02	6.41661	5.93648	8.75723	8.68522	8.75495	8.53986	8.54758	8.40428	8.45324	8.45104	8.70452	8.06259	8.62119	8.18399	8.55227	8.25966	8.08271
233	GTTTGATCATCACTCATAGAAGTCCCATTGCCTATAGTAT	AT3G60030	squamosa promoter-binding protein-like 12;(source:Araport11)	SQUAMOSA PROMOTER-BINDING PROTEIN-LIKE 12 (SPL12)	11.7448	11.6602	11.6161	11.7027	11.5768	11.1611	11.156	11.1511	11.4303	11.0918	10.8123	10.5554	10.7639	10.0184	10.8237	10.8055	10.5045	10.7561	10.7419	10.4382	11.2657	11.5848	11.5851	11.0779	11.3986	10.8512	10.7219	10.3865	11.0718	10.5295	9.85576	9.86272	9.64518	9.72167	9.70207	9.64058	9.56904	9.53681	9.69944	9.80641	10.4475	10.2045	10.5251	10.4541	10.0936
234	GACGATTTTGGGGTAGAAACTGTATCAATTCCTCTAGAGA	AT3G61240	DEA(D/H)-box RNA helicase family protein;(source:Araport11)	RNA HELICASE 12 (RH12)	10.2565	10.2037	10.2184	10.3325	10.1128	10.1563	10.1843	10.3203	10.2546	10.4436	9.99685	9.48426	9.37826	9.462	9.99758	9.98078	9.7101	9.93227	9.69804	9.70818	10.545	10.5286	10.305	10.1858	10.6066	9.78598	9.65009	9.58238	9.98282	9.70144	9.65959	9.77078	9.68466	9.79392	9.66178	9.51788	9.55334	9.27881	9.55701	9.58516	9.94239	9.89077	9.82425	9.73918	9.54157
235	GCTGAACCTTTCCAGATCCATCGATTTTGTAAAACTGAAG	AT3G62250	ubiquitin 5;(source:Araport11)	UBIQUITIN 5 (UBQ5)	13.4706	13.4462	13.336	13.4793	12.972	12.8636	12.7738	13.6497	13.2689	13.0675	12.3862	12.5457	12.3225	13.1865	12.6687	13.2995	12.8572	13.3937	12.7839	12.7799	13.5134	13.5093	13.2322	13.3246	14.0487	12.4153	12.4182	12.838	12.6433	12.8208	12.0617	12.3746	12.2628	11.9562	11.8767	12.1613	12.5824	12.1932	12.2217	11.9007	12.676	12.5056	12.3507	12.5723	12.2933
236	CGTTTCTCCAGAATGTCATAATATCTCTGTGAATAAGGCT	AT3G62310	RNA helicase family protein;(source:Araport11)	0	9.01281	8.89415	9.07624	9.01467	8.83228	8.921	9.29474	9.28326	9.16094	9.50683	8.59672	7.86651	8.36892	8.34855	8.45546	8.57896	8.3756	8.80154	8.43121	8.49736	8.44292	8.90762	8.51937	8.85438	9.15241	8.36114	8.44166	8.58444	8.81761	8.65184	7.92127	8.10923	8.21202	8.1076	7.98728	8.01349	8.46168	7.99007	8.3458	7.70002	8.29836	8.58144	8.34913	8.19467	8.03186
237	TCTCCTTTGAACTTCTTTACTTCCTTCGGCTTTGTAATTC	AT3G62600	J domain protein localized in ER lumen. Can partially compensate for the growth defect in jem1 scj1 mutant yeast. Forms a complex SDF2-ERdj3B-BiP that is required for the proper accumulation of the surface-exposed leucine-rich repeat receptor kinases EFR. EFR is involved in PAMP (pathogen associated molecular patterns) triggered immunity.	(ATERDJ3B); (ERDJ3B)	10.8559	10.6405	10.6374	10.8031	10.5221	11.7779	12.8287	11.7509	11.862	12.0986	11.5574	11.4883	11.088	11.6731	11.2757	12.5595	12.4602	12.7545	12.4865	12.503	12.6886	11.3439	11.4729	11.4577	11.6061	12.7325	12.6521	12.5507	13.0968	13.1831	13.7105	13.6941	13.8362	13.7629	13.7825	13.4253	13.477	13.1038	13.6178	13.8464	12.5553	12.6609	12.9658	12.689	12.713
238	GCCCTAGATTTAGCAGACTTGATTTGATACTGGAGGTCAT	AT3G63340	kinase superfamily protein;(source:Araport11)	0	3.12641	3.26642	2.5876	3.52866	3.39858	2.18855	2.56229	4.06862	2.84159	4.37755	3.49773	3.00853	3.6871	4.15215	2.9454	-0.152361	2.48321	0.0634438	2.55557	3.65942	2.9726	2.60384	4.77521	2.34658	2.57649	0.994818	1.96593	2.45929	3.07421	4.18646	1.17981	1.62273	3.61076	2.59033	2.10463	0.936677	3.20954	2.31765	2.77378	2.08531	2.7883	2.67937	3.62369	2.75504	3.03831
239	CTAACTCTCGAGTCGGAACAATTATAACAGCTTGAATAAC	AT4G00660	RNAhelicase-like 8;(source:Araport11)	(ATRH8);RNAHELICASE-LIKE 8 (RH8)	8.34781	8.52694	8.55569	8.63528	8.59934	8.25464	8.56978	8.3663	8.24856	8.28444	8.67854	8.13781	8.47718	7.92474	8.1324	8.09081	8.05002	8.29706	8.05655	8.61361	9.00969	8.7993	9.29877	8.88574	8.48818	8.37852	7.56087	7.66874	7.96035	8.21084	8.21323	7.79932	8.14568	8.25139	8.19915	8.05562	7.77432	7.41357	7.55888	8.4947	7.99775	7.70617	7.95216	7.59299	7.57969
240	TAGCGTTATATCCTATTTCCATCATATGCTGTGCCATCAT	AT4G02390	Encodes a DNA dependent nuclear poly (ADP-ribose) polymerase (E.C.2.4.2.30), thought to be involved in post-translational modification .	POLY(ADP-RIBOSE) POLYMERASE (APP);POLY(ADP-RIBOSE) POLYMERASE 2 (PARP2);POLY(ADP-RIBOSE) POLYMERASE 1 (PARP1); (ATPARP1);POLY(ADP-RIBOSE) POLYMERASE (PP)	6.22038	5.76892	5.75753	5.35463	5.51406	4.85152	6.02172	6.27025	5.86713	5.96251	4.56186	5.81589	5.56157	7.09075	5.4956	5.57556	5.51883	5.61803	6.12325	3.65942	5.9112	6.51073	5.26064	6.04702	6.96881	5.38714	5.13585	4.99534	4.91072	5.48191	6.2242	6.01504	5.64318	5.69466	6.35256	4.84357	5.8725	5.125	5.09571	5.78575	5.26635	5.0013	4.91914	5.2911	5.18515
241	AGTTTTCCCTACACTTTTGCCTCTACTCTTAAAGAAATTG	AT4G03550	Encodes a callose synthase that is required for wound and papillary callose formation in response to fungal pathogens Erysiphe and Blumeria. Mutants are resistant to P. parasitica and exhibit an exaggerated PR1 response.Contributes to PAMP-induced basal defense. The mRNA is cell-to-cell mobile.	GLUCAN SYNTHASE-LIKE 5 (ATGSL05); (GSL05); (ATGSL5);POWDERY MILDEW RESISTANT 4 (PMR4);GLUCAN SYNTHASE-LIKE 5 (GSL5);GLUCAN SYNTHASE-LIKE 5 (GSL05);ENHANCER OF EDR1 3 (EED3)	9.10369	9.21802	9.21696	9.27624	8.91165	8.84676	9.07008	9.05957	9.00865	9.13244	8.50997	8.36608	8.03287	8.49792	8.61783	8.79308	8.6651	8.89317	8.55235	8.8213	9.37064	9.43129	9.4867	9.21695	9.44192	9.8866	9.29086	9.2537	9.74462	9.74661	9.70728	10.0971	10.3325	10.4396	10.2459	9.57692	9.63767	9.56367	10.0552	9.9982	10.024	9.82301	9.67007	10.3264	9.80271
242	ACTCTCCCATAAGATCTTGATCCATAGTAACCATTAACGA	AT4G05160	Encodes a peroxisomal protein involved in the activation of fatty acids through esterification with CoA. At4g05160 preferentially activates fatty acids with medium chain length (C6:0 and C7:0) as well as even-numbered long-chain fatty acids (C14:0, C16:0 and C18:0). At4g05160 was also able to catalyze the conversion of OPC-6:0 to its CoA ester and is therefore thought to be involved in the peroxi…	0	9.50412	9.22835	9.22857	9.4594	9.29205	9.75587	9.5048	9.49488	9.78075	9.02141	9.42416	9.31231	9.24169	9.3616	9.54956	9.64043	9.69071	9.7091	9.6536	9.6367	9.87548	9.68675	9.65295	9.92401	9.74441	9.18958	9.33225	9.26407	9.44428	9.09771	9.54175	9.55937	9.67685	9.90683	9.78411	9.37547	9.71381	9.28804	9.69264	9.72194	9.43832	9.45284	9.93739	9.80598	9.46697
243	AATGACTTAACGTTGATGATCTCTTTAGCAGAATCTTTGG	AT4G05180	Encodes the PsbQ subunit of the oxygen evolving complex of photosystem II.	PHOTOSYSTEM II SUBUNIT Q (PSBQ);PHOTOSYSTEM II SUBUNIT Q-2 (PSBQ-2); (PSII-Q)	13.5842	13.5915	13.9939	13.7287	13.6302	13.6522	13.2444	14.1496	13.7265	13.0952	13.6748	13.1468	13.6418	13.7201	14.1864	12.5405	12.9482	12.5226	13.1715	12.6281	12.4065	13.2216	13.1389	12.9155	12.3523	12.1963	13.6385	13.4787	12.8422	12.521	12.5876	13.1893	12.6469	12.8247	12.9514	11.5596	10.7375	11.499	11.5537	11.1049	10.5593	10.2507	10.4392	10.3683	10.583
244	TCCATTTCTTATCTTTATCATCTTCGCCTCCCATTTTCTC	AT4G07990	Chaperone DnaJ-domain superfamily protein;(source:Araport11)	0	9.07163	9.24878	8.98335	9.16463	9.17994	9.30056	9.31271	8.80197	9.27503	8.90111	8.67854	8.56312	8.60993	8.40008	8.66552	8.85045	8.3756	8.97932	8.53285	9.01697	9.23939	9.4167	9.37214	9.31237	9.58772	8.97781	8.91624	8.82736	9.1403	8.59121	8.61443	8.46822	8.66308	8.53049	8.80969	8.69823	9.02546	8.13014	8.82751	8.77181	8.98937	8.58144	9.21138	8.64743	8.7817
245	TTCATACACAAAACCTAATGATACTCGTCCCAGAAATTTC	AT4G08470	Encodes a member of the A1 subgroup of the MEKK (MAPK/ERK kinase kinase) family. MEKK is another name for Mitogen-Activated Protein Kinase Kinase Kinase (MAPKKK or MAP3K). This subgroup has four members: At4g08500 (MEKK1, also known as ARAKIN, MAP3Kb1, MAPKKK8), At4g08480 (MEKK2, also known as MAP3Kb4, MAPKKK9), At4g08470 (MEKK3, also known as MAP3Kb3, MAPKKK10) and At4g12020 (MEKK4, also known a…	MAPK/ERK KINASE KINASE 3 (MEKK3); (MAPKKK10)	5.72975	5.76892	6.04703	5.68394	6.15939	7.2618	8.32605	6.53677	6.77571	7.83698	7.66035	8.56312	7.71685	7.61158	7.50437	7.9923	8.44205	8.32554	8.77888	8.23231	8.39887	8.26816	8.56181	7.70414	7.53069	7.50261	8.3176	8.06217	7.59778	7.84596	8.51072	8.62648	8.16814	8.56761	8.53648	7.59489	8.20452	7.93236	8.06971	7.37072	8.75902	8.49187	8.69173	8.58793	8.22531
246	ATAGCAAAATCTTCAGGACCAGAAACACCAATATACTGAT	AT4G08480	Encodes a member of the A1 subgroup of the MEKK (MAPK/ERK kinase kinase) family. MEKK is another name for Mitogen-Activated Protein Kinase Kinase Kinase (MAPKKK or MAP3K). This subgroup has four members: At4g08500 (MEKK1, also known as ARAKIN, MAP3Kb1, MAPKKK8), At4g08480 (MEKK2, also known as MAP3Kb4, MAPKKK9), At4g08470 (MEKK3, also known as MAP3Kb3, MAPKKK10) and At4g12020 (MEKK4, also known a…	SUPPRESSOR OF MKK1 MKK2 1 (SUMM1);MAPK/ERK KINASE KINASE 2 (MEKK2);MITOGEN-ACTIVATED PROTEIN KINASE KINASE KINASE 9 (MAPKKK9)	5.04068	5.30594	6.33176	5.90212	5.35794	6.15818	4.88421	5.37118	5.58883	4.37755	5.53015	5.81589	6.1896	5.37454	5.69264	5.20519	5.58754	6.25327	5.97703	5.72981	6.87949	5.57784	5.26064	6.25347	6.03592	5.63867	5.87282	5.09156	5.69312	6.01243	5.0867	5.71019	5.57759	6.29077	6.13438	6.06596	5.97035	5.125	5.58114	6.17278	5.86359	5.64284	5.77897	5.07697	5.36024
247	GGAGTAATATTCTTATCTCCTCCTCTTCGTCCAGTTGATT	AT4G08500	Encodes a member of the A1 subgroup of the MEKK (MAPK/ERK kinase kinase) family. MEKK is another name for Mitogen-Activated Protein Kinase Kinase Kinase (MAPKKK or MAP3K). This subgroup has four members: At4g08500 (MEKK1, also known as ARAKIN, MAP3Kb1, MAPKKK8), At4g08480 (MEKK2, also known as MAP3Kb4, MAPKKK9), At4g08470 (MEKK3, also known as MAP3Kb3, MAPKKK10) and At4g12020 (MEKK4, also known a…	(ATMEKK1); (ARAKIN); (MAPKKK8);MAPK/ERK KINASE KINASE 1 (MEKK1)	9.00528	8.90706	8.6793	8.8926	8.5906	8.24021	8.46114	8.37605	8.1789	8.62548	8.27192	6.91542	8.29196	7.52138	8.25179	8.60586	8.13282	8.65216	8.59057	7.9957	9.51176	9.07957	8.79313	8.65036	8.96537	10.0528	9.98273	9.81155	9.7365	9.81183	9.27256	9.64694	9.69629	9.8249	9.60448	9.25409	9.57294	9.64497	9.69944	9.64756	9.77373	9.3991	9.28579	10.0895	9.54157
248	CATTCAAGAACCTATATGAATGTTACAAACTTGCACGATG	AT4G08900	Encodes an arginase, likely to be involved in polyamine biosynthesis in pollen.	ARGININE AMIDOHYDROLASE 1 (ARGAH1)	8.85433	9.06516	8.99019	8.95493	9.00673	9.578	9.65328	9.05957	9.74677	9.66295	9.52815	9.19836	9.17895	9.33537	9.04193	9.11208	8.95894	9.15356	9.00796	8.98854	9.50138	9.143	9.72941	9.56575	9.49058	9.00044	9.17862	9.32965	9.21814	9.43093	8.64741	8.28094	7.93923	8.00311	8.29446	7.9701	7.8534	7.75727	8.08017	8.19384	8.15587	8.02278	8.39788	8.18131	7.57969
249	TCCATCTTGTTTATATGTAATGTCGCTGCTAGGAATTCAC	AT4G09570	Encodes a member of Calcium Dependent Protein Kinase (CDPK) gene family.Positive regulator of ABA signaling. Phosphorylates ABA responsive transcription factors ABF1 and ABF4.	CALCIUM-DEPENDENT PROTEIN KINASE 4 (CPK4); (ATCPK4)	8.42315	8.34916	8.34782	8.17252	8.17702	8.86568	8.85384	8.9851	8.94413	8.62548	9.34891	9.11706	9.06792	9.10634	9.19604	9.94699	9.63092	9.93227	9.81565	9.81727	9.94606	9.68978	9.3958	9.4234	9.72013	11.3535	10.6721	10.5563	11.0441	11.1793	11.115	11.1299	11.2722	11.0942	11.2721	10.1191	10.7005	10.1518	10.6148	10.3474	10.3505	9.91011	10.005	10.3142	9.96058
250	CCACTAACCAATATAGATCTAAACCTCGCGTGATGACTTA	AT4G09730	Encodes RH39, a DEAD-box protein involved in the introduction of the hidden break into the 23S rRNA in the chloroplasts. Recombinant RH39 binds to the 23S rRNA in a segment adjacent to the stem-loop creating the hidden break target loop in a sequence-dependent manner. Has ATP-hydrolyzing activity at a Kcat of 5.3 /min in the presence of rRNA sequence. Mutants have drastically reduced level of lev…	RH39 (RH39)	8.08775	7.84468	7.93101	8.18297	7.23988	7.84199	7.98855	8.29616	8.2869	8.07799	7.92704	7.40085	7.5284	8.34855	7.8996	7.77245	7.59591	7.93996	7.58742	7.31477	7.86338	7.75648	8.56181	7.83844	8.70165	6.92556	6.95082	7.41348	7.70149	7.82506	7.24589	7.00355	6.69049	6.19914	6.40231	6.55139	6.48256	6.06181	6.34146	6.47763	6.69519	6.69729	6.50411	6.4992	6.25333
251	ATCATAAAGAAACACACCCATATTATGAGCCAGATTAACG	AT4G10180	Encodes a nuclear-localized protein that acts as a repressor of photomorphogenesis and may be involved in chromatin remodeling. The mRNA is cell-to-cell mobile.	DE-ETIOLATED 1 (DET1);FUSCA 2 (FUS2); (ATDET1)	8.26832	8.21023	8.48967	8.42238	8.23428	8.32469	8.05414	8.25449	8.73121	8.46501	8.0662	6.17846	8.1245	7.85259	7.8996	7.9404	7.59591	8.24832	8.01031	7.84528	8.60681	8.66993	8.1812	8.27732	8.5629	7.43776	7.4999	7.77399	8.11861	7.80384	6.60607	7.09305	7.14001	6.37692	6.54204	7.00277	6.72611	6.65393	7.35013	7.03951	7.52784	7.01565	7.00975	6.90885	7.05114
252	TGATTACAAAATAGACTCTCTTTAGGTTGTTGGAGCTTTG	AT4G10500	2-oxoglutarate (2OG) and Fe(II)-dependent oxygenase superfamily protein;(source:Araport11)	DMR6-LIKE OXYGENASE 1 (DLO1)	-0.574033	0.0964912	0.265672	0.0692294	0.228657	2.18855	3.29925	0.161729	0.0342386	4.37755	1.62326	4.59349	3.6871	2.56719	0.138046	2.16957	2.96863	2.38537	2.91814	3.65942	8.42106	3.49692	2.45328	3.93155	0.254563	0.994818	0.380963	2.45929	1.85182	0.727024	5.42773	4.89575	4.54365	4.51633	5.37765	5.98107	6.57877	5.35327	5.09571	5.9922	6.48874	7.34613	4.91914	6.31576	6.73875
253	TCTCAAGATACTTACTGTTCCCCTGTCAATTACCTTCTTA	AT4G11110	Encodes a member of the SPA (suppressor of phyA-105) protein family (SPA1-SPA4). SPA proteins contain an N-terminal serine/threonine kinase-like motif followed by a coiled-coil structure and a C-terminal WD-repeat domain. SPA proteins function redundantly in suppressing photomorphogenesis in dark- and light-grown seedlings. SPA2 primarily regulates seedling development in darkness and has little …	SPA1-RELATED 2 (SPA2)	6.14021	5.92938	5.12365	6.13532	6.20594	5.96114	5.73221	6.35155	6.05661	4.37755	5.87119	6.17846	5.80258	6.26763	6.16041	5.82492	5.58754	5.99418	5.97703	5.58542	5.9112	6.33564	6.70121	6.04702	6.48338	4.69526	5.02482	5.34681	6.1495	5.77142	6.2242	5.08216	5.28061	3.96884	5.56406	3.2586	5.32502	4.8537	5.17588	4.40724	4.6248	4.881	5.65611	4.52058	4.13785
254	AAGCCAGTACTTCGACAAAATCTGCAATAATTCCAGTTTC	AT4G12720	Encodes a protein with ADP-ribose hydrolase activity. Negatively regulates EDS1-conditioned plant defense and programmed cell death.	ARABIDOPSIS THALIANA NUDIX HYDROLASE HOMOLOG 7 (AtNUDT7);GROWTH FACTOR GENE 1 (GFG1); (NUDT7)	8.03699	8.14634	8.04046	7.80394	8.17702	9.05067	9.10145	8.41439	8.89533	9.80381	8.05511	8.50038	7.05633	8.54447	8.37167	8.24424	8.40445	8.58308	9.32375	8.28	9.41555	9.08419	8.06799	8.5754	8.92345	13.6916	13.6117	13.5692	13.1011	13.2474	11.3585	11.5559	11.6724	11.8501	11.7847	10.5459	11.1836	11.3483	11.2361	10.8502	11.3147	10.949	10.8072	11.6899	10.8649
255	TTGGTGACTTCCATATTCTCTCACTATACTTTAACGGAGA	AT4G14560	auxin (indole-3-acetic acid) induced gene (IAA1) encoding a short-lived nuclear-localized transcriptional regulator protein. The mRNA is cell-to-cell mobile.	INDOLE-3-ACETIC ACID INDUCIBLE 1 (IAA1);AUXIN RESISTANT 5 (AXR5)	7.90575	7.77597	8.47024	8.22405	8.35278	8.11929	6.90806	9.07761	7.80903	8.76987	8.17272	7.65239	7.65673	8.34855	8.30295	7.06681	7.08014	6.66336	7.45557	6.76375	7.22053	7.53119	7.66273	7.10147	6.79372	6.60953	7.84857	6.98285	7.3858	6.7043	5.93469	6.4128	6.52637	5.69466	6.92906	5.58053	4.28754	4.8537	5.17588	4.40724	4.5045	4.74976	4.25172	4.13355	4.87481
256	ACCGTAGCTTATATACTTCGTTGTTGCTAAAATACGCCTG	AT4G15800	Member of a diversely expressed predicted peptide family showing sequence similarity to tobacco Rapid Alkalinization Factor (RALF), and is believed to play an essential role in the physiology of Arabidopsis. Consists of a single exon and is characterized by a conserved C-terminal motif and N-terminal signal peptide. The mRNA is cell-to-cell mobile.	RALF-LIKE 33 (RALFL33)	10.5725	10.652	10.2839	10.6533	10.5652	8.80816	8.91396	9.34412	9.0759	9.99226	8.39144	8.4348	8.21066	8.97658	8.92268	10.193	10.4524	10.6171	11.114	9.64583	9.72303	10.8209	9.4867	10.2353	10.453	8.859	10.0121	9.96867	9.42421	9.74104	7.62275	7.96258	8.29599	8.26275	8.03537	8.17508	8.62833	8.9353	8.94084	8.31413	9.36249	9.12231	9.71308	9.57011	8.89984
257	AATAGCTTTAGAGATCTTTTCATCAATAGACGTTGTGTGA	AT4G16630	DEA(D/H)-box RNA helicase family protein;(source:Araport11)	0	4.28395	5.65108	4.65799	5.27868	3.39858	5.55778	5.8353	5.77644	5.39179	5.96251	4.43062	4.59349	4.90949	5.37454	4.7819	4.89203	4.24874	5.89633	4.79261	3.65942	6.14253	5.22275	6.15372	6.43405	6.40431	5.38714	4.46843	3.59679	4.79042	6.21888	4.63924	5.08216	5.50888	4.35586	4.91199	5.46024	5.39717	4.7506	4.92062	5.54474	5.02534	4.44491	5.11845	5.5624	4.47889
258	CACCCTTCTTGATCATAAGCATCTGGAAACCTATACCTTC	AT4G16680	P-loop containing nucleoside triphosphate hydrolases superfamily protein;(source:Araport11)	0	9.1212	8.93884	8.96958	8.87336	8.5818	6.27601	6.46918	6.79109	7.36516	6.69948	4.79319	6.70897	6.00903	6.02662	4.99603	5.99739	6.2698	6.72166	5.7255	5.58542	6.67304	6.64197	6.70121	5.51651	6.79372	5.8528	5.99567	5.86528	6.1976	5.93648	6.38926	6.10385	6.34115	6.83825	6.07426	7.27653	7.52343	7.13527	7.08537	7.44287	7.18062	7.51731	7.38342	7.37563	7.54384
259	ACCCGTTGTCCATTGAATTATATGCTCCATTTCCCATCTT	AT4G16760	Encodes a medium to long-chain acyl-CoA oxidase. Catalyzes the first step of fatty acid beta-oxidation. Involved in jasmonate biosynthesis. Gene expression is induced by wounding, drought stress, abscisic acid, and jasmonate.	ACYL-COA OXIDASE 1 (ACX1); (ATACX1)	10.2228	10.0894	10.0322	9.96253	9.82671	10.96	11.3621	10.5204	10.7181	10.6064	9.70541	9.95105	9.22108	9.644	10.0879	9.96008	9.8909	9.93227	9.74962	9.33184	9.94606	10.1263	10.1744	10.1731	10.0441	10.2546	10.8145	11.2491	10.2654	10.6203	11.6747	12.1196	12.1608	12.5587	12.027	12.508	12.3437	12.5544	12.2452	12.1899	12.3065	13.0265	12.6629	12.6867	13.2528
260	CATCAGCATCATCATTAAGTCCCAATTTACCCAATATACG	AT4G16860	Confers resistance to Peronospora parasitica. RPP4 is coordinately regulated by transcriptional activation and RNA silencing.	RECOGNITION OF PERONOSPORA PARASITICA 4 (RPP4);CHILLING SENSITIVE 2 (CHS2); (CHS2)	9.65358	9.92463	9.55338	9.87819	9.77748	12.1059	12.3925	11.4102	12.1767	12.2663	12.4336	11.9829	11.9492	11.9574	12.3762	12.0798	11.9827	12.0136	11.9791	11.9457	12.178	11.9242	12.0288	11.6572	12.1292	13.995	13.3727	13.3881	13.75	13.8661	12.8474	13.0561	13.1108	13.0876	13.1011	11.2865	12.1386	11.6237	12.2306	12.041	11.4337	10.949	11.0105	11.6505	10.7016
261	GCAAAAGATATAGCATAATTCCACGTCAGCATACAACAAG	AT4G17490	Encodes a member of the ERF (ethylene response factor) subfamily B-3 of ERF/AP2 transcription factor family (ATERF-6). The protein contains one AP2 domain. There are 18 members in this subfamily including ATERF-1, ATERF-2, AND ATERF-5. It is involved in the response to reactive oxygen species and light stress. Involved in regulating root architecture and the response to cold stress.	ETHYLENE RESPONSIVE ELEMENT BINDING FACTOR 6 (ATERF6); (ERF-6-6);ETHYLENE RESPONSIVE ELEMENT BINDING FACTOR 6 (ERF6); (ERF103)	3.33286	3.79693	4.17256	3.76967	3.39858	0.603588	2.56229	2.48366	0.0342386	5.96251	3.49773	4.59349	4.42407	5.37454	4.66161	5.05709	5.11547	5.19273	6.12325	5.58542	6.34184	5.5244	4.03824	5.15394	4.64688	7.763	7.43625	7.6996	6.86677	7.20276	4.88025	5.71019	6.03397	5.22259	6.24759	5.46024	4.99381	7.17563	4.72131	5.25524	5.65337	5.48673	5.94562	7.76403	5.18515
262	TCTAAAGAAGCATTAAAACCTCCTGTGTAATCTATTCCTG	AT4G17840	CAAX protease self-immunity protein;(source:Araport11)	BALANCE OF CHLOROPHYLL METABOLISM 4 (BCM4)	11.3762	11.3859	11.3709	11.3319	11.26	11.5217	11.2891	10.6466	11.4044	11.223	10.1585	10.0198	9.90304	9.78635	9.87445	10.3485	10.1655	10.0507	10.1003	9.73409	10.2363	10.3132	10.7433	10.3296	10.2447	10.9359	11.346	11.362	11.2434	10.6203	9.74586	9.9004	9.81132	9.84394	9.73156	9.74081	9.6227	9.61594	9.73295	10.2996	9.99077	9.95921	10.4299	9.69286	9.6635
263	GGAGACAATCGGTGAAGGAATAAGTAGATGGATTAAAACC	AT4G18170	Member of WRKY Transcription Factor; Group II-c. Involved in the activation of salicylic acid biosynthesis genes ICS1 and PBS3. In the ovule, it is expressed in hypodermal somatic cells and appears to play a role in supression of megasporocyte cell fate. In the leaf if is upstream of FHY3 and regulates light-mediated leaf senescence.	WRKY DNA-BINDING PROTEIN 28 (WRKY28); (AtWRKY28)	-0.574033	0.0964912	0.265672	0.0692294	1.81362	2.92552	0.977324	2.48366	0.0342386	4.37755	2.36023	3.00853	2.10214	2.56719	2.45997	-0.152361	0.161277	1.64841	2.55557	3.65942	4.195	1.38144	2.45328	2.34658	1.83953	3.31675	2.70289	3.30729	1.85182	3.04895	3.98716	1.62273	1.73629	3.07575	2.10463	3.74403	4.68347	4.08318	2.28835	4.89267	5.26635	5.21542	5.02224	5.47751	5.08894
264	GGATGATGAAATGCTCTTGTTGGTATTCTCTTGATTCGTA	AT4G18570	Microtubule associated protein involved in cortical microtubule organization.	INCREASED PETAL GROWTH ANISOTROPY 1 (IPGA1)	10.2293	10.1531	10.165	10.3923	10.2159	9.20721	8.71203	9.84297	9.24613	9.02141	9.20069	8.73645	8.70205	9.10634	9.4532	9.43072	9.27241	9.24086	9.43296	9.27413	9.08113	9.92448	9.57222	9.40187	9.58772	8.19449	8.7861	8.36136	8.59329	7.84596	7.92127	7.52158	7.29088	7.23418	7.57495	6.6091	6.63953	6.9844	7.10598	6.8402	7.36465	6.33472	6.98443	6.87606	6.42078
265	GTGATAAGTAGTAACAACAGGAGAAGGGTTTGATAAGTGA	AT4G19660	Encodes NPR4, a ankyrin repeat BTB/POZ domain-containing protein with 36% sequence identity with NPR1. Mutants are more susceptible to the bacterial pathogen Pseudomonas syringe pv. tomato DC3000 and to the fungal pathogen Erysiphe cichoracearum, but do not differ markedly from wild type in interaction with virulent and avirulent strains of the oomycete Peronospora parasitica. NPR4 is required fo…	NPR1-LIKE PROTEIN 4 (NPR4); (ATNPR4)	-0.574033	1.68145	0.265672	2.39116	1.81362	0.603588	0.977324	0.161729	2.35617	4.37755	1.62326	4.59349	3.6871	2.56719	0.138046	2.16957	3.3312	2.38537	2.07014	1.33749	4.84707	1.38144	2.45328	2.34658	3.06192	2.57978	1.96593	1.72232	1.85182	0.727024	3.50173	2.35969	0.151328	2.59033	2.10463	2.52164	1.62458	-0.00428277	1.55139	2.08531	2.7883	1.94241	1.74922	0.433115	2.55289
266	CTAGGATACATCAATAAATTCCTACAACCATGACACACCA	AT4G20380	LSD1 monitors a superoxide-dependent signal and negatively regulates a plant cell death pathway. contains zinc-finger motifs. LSD1 negatively regulates a basal defense pathway that can act upstream or independently of both NIM1/NPR1 function and SA accumulation following avirulent or virulent pathogen challenge	LESION SIMULATING DISEASE 1 (LSD1);CHILLING SENSITIVE 4 (CHS4); (CHS4)	9.54621	9.32771	9.53947	9.3979	9.60152	8.48011	8.36103	8.46094	8.46469	8.28444	8.22317	7.53209	7.71685	7.42517	8.31297	8.0424	8.14427	8.04644	7.97222	7.90734	9.05298	8.97888	9.22147	7.83844	8.55377	9.01163	9.00667	8.84126	8.81761	8.72138	8.27784	8.66347	8.83432	8.98607	8.61243	9.2267	9.58071	9.31539	9.52293	9.79267	10.0322	9.23089	8.78264	10.0931	9.19962
267	AATGGCTTCACATTTATGATATCCTTTGCAGATTCTTTGG	AT4G21280	Encodes the PsbQ subunit of the oxygen evolving complex of photosystem II.	PHOTOSYSTEM II SUBUNIT Q (PSBQ);PHOTOSYSTEM II SUBUNIT QA (PSBQA);PHOTOSYSTEM II SUBUNIT Q-1 (PSBQ-1)	13.9449	14.0497	14.163	13.9535	14.2745	13.8046	13.282	14.0103	13.9457	13.9109	13.284	13.6242	13.8347	13.8886	13.4522	12.9266	13.3562	12.915	13.0974	13.2679	13.5716	13.8059	13.8472	13.8657	13.5285	12.6535	13.1748	13.1952	13.2121	12.7683	12.6139	12.283	12.0927	12.2237	12.4669	11.5169	10.633	10.8278	11.1079	11.1379	11.2819	10.2386	10.7558	10.4898	10.5675
268	AGTTCTCCAACATATCTCTTATCTCACGCAATTAAACACA	AT4G22670	Encodes one of the 36 carboxylate clamp (CC)-tetratricopeptide repeat (TPR) proteins (Prasad 2010, Pubmed ID: 20856808) with potential to interact with Hsp90/Hsp70 as co-chaperones. The mRNA is cell-to-cell mobile.	HSP70-INTERACTING PROTEIN 1 (AtHip1);HSP70-INTERACTING PROTEIN 1 (HIP1);TETRATRICOPEPTIDE REPEAT 11 (TPR11)	11.3422	11.1265	11.286	11.2209	11.019	11.2044	11.2685	11.9061	11.3075	11.6349	11.5643	11.7601	11.0766	11.6835	11.5867	12.2679	12.3284	12.2604	12.0264	12.0832	11.5812	11.9427	11.8218	11.876	11.9701	11.0074	11.0021	11.1742	11.389	10.7057	11.9783	12.1256	12.1503	12.0969	12.275	11.5651	12.0414	11.8772	11.8487	11.6684	11.7504	11.504	11.6706	11.5771	11.503
269	AGAAATATCTCACTGTGTTCTGATTATTGGTTTGGAGGTT	AT4G22690	member of CYP706A The mRNA is cell-to-cell mobile.	CYTOCHROME P450, FAMILY 706, SUBFAMILY A, POLYPEPTIDE 1 (CYP706A1)	8.15048	8.86798	8.8693	8.59671	8.79471	9.1923	9.40778	9.29872	8.91993	9.02141	8.98374	9.27532	8.67199	9.5097	9.34017	8.78133	9.24076	9.21065	9.82102	8.89973	9.54246	10.3053	9.76616	9.87797	10.3903	11.3111	11.7888	11.9281	11.7411	11.5749	8.77226	9.63582	9.56284	9.44083	9.20967	8.61616	8.7085	10.0027	8.80878	7.81323	9.60116	9.65436	9.89047	10.1996	9.86213
270	TATTGACCTCAAAACCAAATTTCTCATGTTCTGTACCTAT	AT4G23100	Encodes the enzyme glutamate-cysteine ligase catalyzing the first, and rate-limiting, step of glutathione biosynthesis. Required for cell proliferation at the root tip. Involved in susceptibility to the bacterial pathogen Pseudomonas syringae. Mutants are phytoalexin defective.	(ATGSH1);CINNAMYL ALCOHOL DEHYDROGENASE HOMOLOG 2 (CAD2); (GSHA);ROOT MERISTEMLESS 1 (RML1);PHYTOALEXIN DEFICIENT 2 (PAD2); (ATECS1);GLUTAMATE-CYSTEINE LIGASE (GSH1);CADMIUM SENSITIVE 2 (CAD2);REGULATOR OF AXILLARY MERISTEMS 1 (RAX1);PROTEASOME ALPHA SUBUNIT D2 (PAD2)	12.3409	12.4091	12.2476	12.3145	12.2227	11.8112	11.6941	12.2422	12.0583	11.9849	11.8865	11.9422	11.7297	11.9997	12.1531	12.4087	12.3588	12.4262	12.4169	12.204	12.4584	12.8462	12.5126	12.9021	12.8027	10.9821	11.4611	11.7029	11.3903	11.3223	11.5646	11.8228	11.5442	11.8244	11.5147	11.979	11.891	12.1052	12.0811	12.1256	12.5954	12.9256	12.7551	12.6914	12.8152
271	ATGATTGTGCTCATTAGTGTATGTTATGGTGAATTTCTCC	AT4G23550	Encodes WRKY DNA-binding protein 29 (WRKY29). The mRNA is cell-to-cell mobile.	(WRKY29); (ATWRKY29)	6.50278	6.24624	6.09856	6.13532	6.6037	7.23295	8.25345	5.20612	6.54203	7.54747	7.58519	5.81589	6.49445	4.88911	6.87951	5.91373	6.60422	5.61803	6.15761	6.46677	7.36492	6.85176	6.70121	6.99044	6.48338	8.3077	7.63835	7.58857	8.27248	7.13641	6.46521	5.9685	6.86557	6.41815	6.49695	6.6091	6.48256	6.56557	6.56634	6.72917	7.6883	8.18399	7.42164	7.98001	8.01886
272	CACCAGGAGGAATAATATCAATGCCTGTATAAGACGAGAA	AT4G23740	Leucine-rich repeat protein kinase family protein;(source:Araport11)	0	5.86891	4.74035	5.75753	6.21898	5.78325	5.64798	5.50089	5.77644	6.14276	5.96251	3.20822	3.00853	4.42407	5.37454	4.99603	4.70562	4.91616	5.01764	5.42064	3.65942	5.63557	5.62937	6.36017	6.04702	6.13721	4.16474	4.0814	5.09156	5.12484	4.63391	3.50173	3.20769	3.32125	3.07575	3.32703	3.74403	2.84697	3.45515	3.42586	3.67028	4.22887	4.05788	4.07115	3.24047	2.55289
273	GTTCAAGTCCTGTTGAACATTCCTTATTATGCATCGTTAG	AT4G23810	member of WRKY Transcription Factor; Group III	(WRKY53); (ATWRKY53)	5.15389	4.74035	3.96611	3.76967	5.27305	8.24021	8.55475	5.44713	7.54994	6.69948	7.19817	7.65239	6.74599	6.9595	6.32787	8.77542	9.02856	9.11057	9.57952	8.63211	9.02427	7.59738	7.31126	7.70414	7.17343	9.96923	9.92593	10.0337	10.2767	10.2797	8.37948	8.71372	9.02477	9.16018	8.8461	9.55506	8.81769	10.0167	8.6282	8.65517	10.1141	9.81482	10.4623	11.0958	9.88021
274	ACAGCAAATTTACCGTTAGCCTTTGATTCCCATACATACT	AT4G24190	encodes an ortholog of GRP94, an ER-resident HSP90-like protein and is involved in regulation of meristem size and organization. Single and double mutant analyses suggest that SHD may be required for the correct folding and/or complex formation of CLV proteins. Lines carrying recessive mutations in this locus exhibits expanded shoot meristems, disorganized root meristems, and defective pollen tub…	SHEPHERD (SHD);HEAT SHOCK PROTEIN 90.7 (HSP90.7);HEAT SHOCK PROTEIN 90.7 (AtHsp90.7);HEAT SHOCK PROTEIN 90-7 (AtHsp90-7); (HSP90)	10.5456	10.5091	10.4343	10.4169	10.1006	11.132	11.8546	11.4232	11.2504	11.3201	10.8799	10.7964	10.8267	11.3648	11.1967	11.7496	11.9747	12.1	11.8616	11.2429	12.1682	11.3018	10.4589	11.0012	11.2845	11.0102	10.8838	11.1632	11.966	12.0211	12.0182	12.5868	12.4388	12.2135	12.0881	11.704	12.2248	12.0581	12.3882	12.1392	11.6887	11.7905	12.2874	11.5026	11.5758
275	AGCCATTTTGCTACTTACTGCTGGAACTCTAATCACTCTT	AT4G24240	Encodes a Ca-dependent calmodulin binding protein. Sequence similarity to the WRKY transcription factor gene family.	WRKY DNA-BINDING PROTEIN 7 (WRKY7); (ATWRKY7)	5.76582	5.14089	6.24295	5.85059	5.84337	5.64798	5.62118	4.55405	5.8156	4.37755	5.59289	3.00853	5.27206	4.88911	5.3475	6.53414	6.81949	6.6026	6.46246	5.72981	6.43204	5.81885	5.62321	6.43405	5.68083	6.42108	5.51025	5.49491	6.33295	5.85631	5.0867	4.99196	5.10552	4.79196	4.7676	4.84357	4.68347	3.90261	4.35874	4.40724	5.11023	5.31164	4.55657	4.13355	4.75452
276	TCAACTCTGCAGGGATGATGAATGTCAATAGTAGTATTTC	AT4G24520	Encodes a cyp450 reductase likely to be involved in phenylpropanoid metabolism.	P450 REDUCTASE 1 (ATR1);ARABIDOPSIS CYTOCHROME REDUCTASE (AR1);ARABIDOPSIS THALIANA CYTOCHROME REDUCTASE 1 (ATCPR1)	9.88232	9.80212	10.119	9.83907	9.94118	8.16583	8.30824	8.60052	8.44787	8.07799	8.40024	8.4348	8.6413	8.23961	8.68108	7.90833	8.14427	8.23837	8.6995	7.9957	9.095	9.76082	8.89622	9.44462	9.19414	7.9606	8.68017	8.60088	8.31671	8.22687	8.29875	8.67076	8.45054	8.93728	8.73399	8.2128	8.52745	8.35766	8.23789	8.52826	8.74581	8.64746	9.14439	8.82113	8.75843
277	ATAGTCTTCTTTAACTTTCGACTTAAATCTAGGCCCAGTA	AT4G24690	Encodes NBR1, a selective autophagy substrate. The mRNA is cell-to-cell mobile.	NEXT TO BRCA1 GENE 1 (NBR1);ARABIDOPSIS THALIANA NEXT TO BRCA1 GENE 1 (AtNBR1)	10.7586	10.6805	10.7179	10.8065	10.5741	10.6493	10.8023	10.3989	10.7269	10.3548	11.372	10.702	10.6529	10.9723	11.1899	11.043	10.9581	10.9666	11.1917	10.7866	11.4031	11.5172	11.2639	11.3717	11.5452	9.89266	10.6301	10.3553	10.4077	10.4012	11.7825	12.1821	11.9719	12.3582	12.0622	11.0801	11.6061	11.1282	11.7466	11.4451	11.886	11.6248	11.8389	11.8441	11.3737
278	AACATCAAGGAGAGGTTTGTTTGAAAGAGAAATAGCATAG	AT4G24750	Rhodanese/Cell cycle control phosphatase superfamily protein;(source:Araport11)	0	3.94953	4.85138	4.17256	4.15669	4.87251	4.69105	2.56229	4.68529	4.28217	5.96251	4.12576	4.59349	5.27206	4.88911	3.30797	3.54808	4.06817	2.38537	2.55557	2.92245	5.9112	1.38144	5.62321	4.66851	4.77812	5.08228	3.18832	3.8378	2.58879	3.89695	3.50173	1.62273	0.151328	2.59033	2.10463	3.2586	1.62458	1.58068	2.28835	2.08531	2.7883	0.357443	1.74922	2.01808	2.55289
279	GATCCACCATCCATGAATTCCAATATGATTGAAACAAGAC	AT4G26070	Member of MAP Kinase Kinase. Likely functions in a stress-activated MAPK pathway. Can phosphorylate the MAPK AtMPK4, in response to stress. Gets phosphorylated by MEKK1 in response to wounding.	MITOGEN ACTIVATED PROTEIN KINASE KINASE 1 (MKK1); (ATMEK1); (NMAPKK);MAP KINASE/ ERK KINASE 1 (MEK1)	3.94953	4.74035	4.78923	4.31716	4.87251	5.55778	5.22525	4.68529	5.52609	5.96251	6.48124	6.70897	5.56157	6.81511	6.58099	7.23134	7.12706	7.62569	7.523	7.22013	6.74519	6.64197	6.70121	6.04702	6.08745	5.24275	6.53071	6.44114	5.69312	6.83555	7.62275	7.75886	6.99682	7.6521	7.67954	6.71804	7.0283	6.8159	6.76084	6.33324	7.03623	6.95736	6.73411	6.87606	6.9452
280	ATCCGGTTTATGGTCAACGGATAATGGAAGTGCAGTTTTG	AT4G26080	Involved in abscisic acid (ABA) signal transduction. Negative regulator of ABA promotion of stomatal closure.	(AtABI1);ABA INSENSITIVE 1 (ABI1)	6.34483	6.20502	6.56945	6.60839	6.76782	8.07119	8.42854	7.49265	7.80903	8.28444	7.90248	8.21798	8.07942	7.85259	7.70029	7.60919	7.78333	7.6559	7.92314	7.60427	8.23313	7.68523	8.47565	8.22923	8.24892	9.10856	7.89666	7.83085	7.90348	8.39236	8.39897	8.25208	8.63917	8.90139	8.89905	9.392	9.28517	9.05911	8.84601	9.26522	9.04972	9.51479	9.54147	9.19799	9.72081
281	ATCAGACTTCACGATAATTTCTATGCATCTATCCAAAAGC	AT4G26120	Ankyrin repeat family protein / BTB/POZ domain-containing protein;(source:Araport11)	0	4.18085	4.18395	4.17256	4.59279	4.13555	3.41094	5.73221	4.06862	3.20416	6.69948	3.94519	6.17846	4.42407	4.88911	3.83849	5.05709	4.06817	4.31137	4.8775	3.65942	6.74519	5.72722	5.62321	6.04702	5.11254	8.63144	8.72526	8.60904	7.79824	8.33435	7.40862	8.38206	8.08797	8.23994	8.0971	7.9701	8.51939	8.4428	8.92353	8.4947	9.27326	9.36587	9.12136	9.82328	9.02212
282	ACCGTCTTCTAAGTCTTTCCCGGTTTATCCTAATGTACTT	AT4G26200	Member of a family of proteins in Arabidopsis that encode 1-Amino-cyclopropane-1-carboxylate synthase, an enzyme involved in ethylene biosynthesis. Not expressed in response to IAA.	1-AMINO-CYCLOPROPANE-1-CARBOXYLATE SYNTHASE 7 (ACS7); (ATACS7);1-AMINO-CYCLOPROPANE-1-CARBOXYLATE SYNTHASE 7 (ACCS7)	-0.574033	2.41842	1.85063	0.0692294	3.03601	4.06302	4.67776	0.161729	1.6192	4.37755	3.20822	3.00853	2.10214	2.56719	0.138046	-0.152361	3.3312	1.64841	2.55557	3.65942	6.74519	2.11841	2.45328	2.34658	2.57649	6.1241	7.88081	7.00773	8.02841	3.89695	4.34973	3.20769	4.39926	3.72783	3.32703	3.74403	5.08401	4.94991	6.27021	5.54474	6.04703	5.48673	6.314	5.71852	4.87481
283	CATTCCTTCTCTCCAAACAAAGCCTTACCTAAATAGTTAC	AT4G27410	Encodes a NAC transcription factor induced in response to desiccation. It is localized to the nucleus and acts as a transcriptional activator in ABA-mediated dehydration response.	(ANAC72); (ATRD26);RESPONSIVE TO DESICCATION 26 (RD26)	2.8854	2.90385	0.265672	1.65419	2.55059	5.12715	6.18678	4.24919	5.4605	7.83698	4.68215	4.59349	3.6871	4.15215	4.22551	7.73638	8.13282	7.83823	7.19943	7.17038	5.08808	2.60384	5.62321	5.80602	4.34203	5.74971	5.33516	5.42276	4.65918	5.25059	6.67166	6.72427	7.24936	7.56302	6.89471	8.72458	8.26362	8.88141	7.78021	8.31413	7.34727	8.5021	8.60305	7.76403	8.98918
284	CAACCTATAGTTTAAGCTTTCCCTTTCACCTTCAGCAGAC	AT4G28470	encoding the RPN subunits of the 26S proteasome	26S PROTEASOME REGULATORY SUBUNIT S2 1B (RPN1B); (ATRPN1B)	10.4968	10.4726	10.3005	10.4366	10.2102	10.34	10.2181	10.4037	10.5069	9.80381	10.0648	9.15828	9.86369	9.5097	10.1053	10.1365	9.941	10.1575	10.098	9.94851	10.211	10.468	10.3662	9.92401	10.4307	9.83717	9.41714	9.4018	10.1753	9.72984	10.1016	10.0279	10.0355	9.71755	10.0413	9.66119	9.9146	9.77544	9.95653	9.98618	10.3107	10.0905	10.0269	10.1593	10.0559
285	ACGAGGAGTTAGAGACACAGAGAGTAAGAAGGAGATGAAG	AT4G28660	Similar to PsbW subunit of photosystem II.	PHOTOSYSTEM II REACTION CENTER PSB28 PROTEIN (PSB28)	2.8854	2.41842	2.5876	3.52866	3.68809	0.603588	3.78468	0.161729	1.6192	4.37755	0.0382981	5.33046	2.10214	2.56719	0.138046	1.4326	3.3312	0.0634438	2.07014	1.33749	5.29453	2.11841	4.03824	4.66851	1.83953	3.31675	2.70289	1.72232	0.266859	4.18646	1.17981	1.62273	1.73629	0.268398	2.10463	2.52164	2.36154	1.58068	-0.0335745	2.08531	-0.0190571	0.357443	0.164255	0.433115	0.230958
286	TCAGGTTACACACAAGCTCAACAGATACTTCAGGCATAAG	AT4G29010	Functions in beta-oxidation of fatty acids, similar to CuMFP with L-3-hydroxyacyl-CoA hydrolyase , L-3-hydroxyacyl-dehydrogenase, D-3-hydroxyacyl-CoA epimerase, and 3, 2-enoyl-CoA isomerase activities.	ABNORMAL INFLORESCENCE MERISTEM (AIM1)	9.04985	9.07091	8.94867	8.91785	8.99353	10.2883	10.6337	9.54759	10.1441	9.50683	10.017	9.51633	9.48584	9.95089	10.1783	9.3926	9.72161	9.6314	9.83965	9.27413	9.28851	9.49519	9.27346	9.86228	9.78008	9.05551	9.66405	9.607	9.71187	9.4919	9.27256	9.73299	9.2039	9.54685	9.19563	8.90822	9.3227	9.148	9.42381	9.16213	9.4587	9.42084	9.97643	9.73003	9.54611
287	TACTACTAAACCCAAGCTCCATATATCACTTTTATTTCCG	AT4G29810	encodes a MAP kinase kinase 2 that regulates MPK6 and MPK4 in response to cold and salt stresses. Co-expression with MEKK1 in protoplasts activated MKK2 activity, suggesting that MEKK1 may be a regulator of MKK2.	MAP KINASE KINASE 2 (ATMKK2);MAP KINASE KINASE 2 (MKK2);MAP KINASE KINASE 1 (MK1)	9.53318	9.69082	9.47756	9.56308	9.33979	9.79588	9.96317	9.83592	9.77739	9.8694	9.87593	9.80295	9.60198	10.051	10.0434	10.6782	10.7207	10.5841	10.7262	10.4063	10.7208	10.878	10.9963	10.7432	10.7027	10.6114	10.6013	10.52	10.6538	10.6942	11.5472	11.7481	11.8028	11.7396	11.7694	11.1178	11.533	11.1923	11.6071	11.4407	11.6387	11.4495	11.4175	11.5462	11.1989
288	TCCTATATTTTGATCCCTTGATATTGACACAATCTGCTCC	AT4G29900	one of the type IIB calcium pump isoforms. encodes an autoinhibited Ca(2+)-ATPase that contains an N-terminal calmodulin binding autoinhibitory domain.	AUTOINHIBITED CA(2+)-ATPASE 10 (ACA10);COMPACT INFLORESCENCE 1 (CIF1); (ATACA10)	9.97383	9.91187	9.81064	9.95645	9.33979	9.94121	10.414	9.35895	9.74677	9.8694	9.36697	8.78989	8.99695	9.10634	9.43496	9.36924	9.42102	9.47495	10.0208	9.47191	10.5246	10.3366	10.2148	10.0539	10.1719	11.5407	11.0926	11.1268	11.6272	11.6135	10.3422	10.6312	10.5807	10.6027	10.5012	9.88212	10.1855	10.3631	10.3979	10.338	11.0531	10.9358	11.0183	11.2541	10.8225
289	ACCAGTACGGTTAAGGAGAGAAATGACGGTTTTGAATTTA	AT4G31550	member of WRKY Transcription Factor; Group II-d; negative regulator of basal resistance to Pseudomonas syringae.	WRKY DNA-BINDING PROTEIN 11 (WRKY11); (AtWRKY11)	3.81828	5.58834	4.17256	5.27868	5.72051	6.43648	7.2811	6.22782	6.44363	6.69948	6.41334	5.81589	5.56157	4.88911	6.4779	6.32337	6.50113	6.83163	6.94789	7.31477	7.169	5.67912	7.20817	5.15394	5.92699	7.73629	6.95082	7.00773	6.74259	7.80384	5.93469	6.26658	6.78069	6.49722	6.74849	6.14613	6.14814	5.72364	5.58114	5.25524	5.70886	5.8493	6.43104	6.4992	6.06385
290	ACTCATCCGGGTCTTGTTTTCTTTTCTTTATCGGTATATC	AT4G31800	Pathogen-induced transcription factor. Binds W-box sequences in vitro. Forms protein complexes with itself and with WRKY40 and WRKY60. Constitutive expression of WRKY18 enhanced resistance to P. syringae, but its coexpression with WRKY40 or WRKY60 made plants more susceptible to both P. syringae and B. cinerea. WRKY18, WRKY40, and WRKY60 have partially redundant roles in response to the hemibiotr…	WRKY DNA-BINDING PROTEIN 18 (WRKY18);ARABIDOPSIS THALIANA WRKY DNA-BINDING PROTEIN 18 (ATWRKY18)	7.51872	7.91027	7.18454	7.94575	8.08041	10.2091	10.7238	8.6334	9.62483	11.064	10.3837	10.6306	8.78864	10.2607	10.4083	12.2647	12.3458	12.519	12.7996	12.3921	10.3095	9.66222	9.63319	9.76444	9.84889	12.5718	12.2632	12.0963	12.4833	12.6736	12.8737	12.6692	13.0889	12.8054	12.7879	12.8136	12.9179	12.8473	13.0059	13.0944	12.3959	12.1915	12.0715	12.7228	11.9082
291	AGATGGATCATATGCCAATAAACCATACAATAGATCTGCA	AT4G32660	Encodes protein kinase AME3.	(AME3)	7.47582	7.64339	7.7003	7.74871	7.32669	7.23295	7.04341	7.47461	7.71372	7.1849	6.63821	6.70897	5.56157	6.26763	6.7674	6.58911	6.46506	6.6026	6.82503	6.29168	7.22053	7.40381	7.66273	7.20457	7.62089	6.9721	6.8567	6.44114	7.00833	7.29688	6.30909	5.9685	6.80954	4.91225	6.58576	6.49127	6.37946	5.77708	6.23321	6.8402	6.24773	6.50719	6.43104	6.266	5.44041
292	CCGTTTCGTTACTCTCACTACTCTCTGACATTTTATTCGA	AT4G32800	encodes a member of the DREB subfamily A-4 of ERF/AP2 transcription factor family. The protein contains one AP2 domain. There are 17 members in this subfamily including TINY.	ETHYLENE RESPONSE FACTOR 43 (ERF043)	2.8854	4.18395	4.5136	3.52866	1.81362	6.58087	7.48512	5.94309	6.69245	7.1849	5.08269	5.81589	2.10214	5.73711	5.86597	5.52006	5.44668	6.04072	6.84625	5.24438	6.81391	6.17152	5.26064	7.10147	6.13721	5.51838	6.79035	6.85161	5.82145	6.39945	5.26727	5.59235	4.67489	3.43832	3.6896	6.42853	5.97035	5.61043	5.69435	5.25524	5.70886	5.97215	5.02224	5.07697	5.36024
293	GGCCACTAAAGTACCATCAGCTAACCGTCCTTTATAAACT	AT4G33430	Leu-rich receptor Serine/threonine protein kinase. Component of BR signaling that interacts with BRI1 in vitro and in vivo to form a heterodimer. Brassinolide-dependent association of BRI1 and BAK1 in vivo. Phosphorylation of both BRI1 and BAK1 on Thr residues was BR dependent. Although BAK1 and BRI1 alone localize in the plasma membrane, when BAK1 and BRI1 are coexpressed, the heterodimer BAK1/B…	BRI1-ASSOCIATED RECEPTOR KINASE (BAK1)	6.36848	6.36328	5.62322	6.25905	6.53244	5.96114	5.73221	5.77644	5.96498	5.96251	6.54609	6.70897	5.80258	4.88911	6.16041	6.22268	6.53632	6.53918	6.052	6.54694	6.74519	6.53795	5.91271	6.25347	6.91277	7.56467	8.12916	8.01388	8.04165	7.76045	7.5892	7.78596	7.51765	8.00311	7.59649	7.0452	7.70495	7.21489	7.48213	6.8402	7.38182	7.55711	7.59888	7.83399	7.74666
294	TTATCACCAAGACAAAGACTAAGCAGAATCGAACTAATTT	AT4G34131	UDP-glucosyl transferase 73B3;(source:Araport11)	UDP-GLUCOSYL TRANSFERASE 73B3 (UGT73B3)	1.7479	1.68145	1.85063	3.23915	2.55059	2.92552	4.43676	2.96908	3.20416	6.69948	2.84565	3.00853	2.10214	2.56719	1.72301	2.16957	3.62071	1.64841	1.33318	1.33749	5.4751	2.96641	4.03824	4.66851	0.254563	3.80217	3.18832	2.94472	3.43678	3.04895	4.88025	5.71019	5.36078	5.69466	5.37765	5.69156	6.63953	6.2995	6.44216	6.33324	6.87576	7.09891	7.54796	6.90885	7.41087
295	TCTCCATCAGAAACATAGGAGCTCTCATCACATTCACTAC	AT4G34390	extra-large GTP-binding protein 2;(source:Araport11)	EXTRA-LARGE GTP-BINDING PROTEIN 2 (XLG2)	6.80967	6.86468	6.80483	6.60839	6.70439	7.07932	7.08585	6.27025	6.77571	7.54747	7.07172	7.53209	6.1896	6.65465	7.21486	7.71182	7.86864	7.95219	8.05655	7.48724	8.42106	7.61026	6.8456	6.59451	7.26579	11.5523	10.5345	10.4694	10.3126	10.923	10.1369	10.0136	10.4402	10.4668	10.2895	10.4104	10.7357	10.7363	11.1028	10.6889	10.9632	10.4462	9.5458	11.4658	10.0654
296	CCACAAACCGAACCTTACTTCCCGACTACAGAATATATTA	AT4G34460	Encodes the heterotrimeric G-protein beta subunit and is involved in organ shape. A significant fraction of the protein is found in the ER. Mutants carrying null alleles express similar fruit phenotypes, as seen in er plants, but differ from er in that the stem is only slightly shorter than that in the wild type, the pedicel is slightly longer than that in the wild type, and the leaves are rounde…	GTP BINDING PROTEIN BETA 1 (AGB1);ERECTA-LIKE 4 (ELK4); (ATAGB1)	10.1273	10.0752	9.95042	10.093	10.2934	9.48317	9.91101	9.56474	9.60599	10.5674	9.9852	9.99722	9.94134	9.78635	9.59543	9.83774	9.90106	9.93535	9.99496	10.1287	10.5651	10.3578	11.0717	10.4499	10.3274	11.3731	11.1631	11.1268	10.8935	10.9997	10.57	10.3653	10.4286	10.791	10.6502	10.1041	10.4416	10.2892	10.2132	10.6514	10.6543	10.147	10.1228	10.9674	10.1602
297	AAGGGAGAGTTGTAAGAACTAGCTGGACGATACTTGTAAG	AT4G35090	Encodes a peroxisomal catalase, highly expressed in bolts and leaves. mRNA expression patterns show circadian regulation with mRNA levels being high in the subjective early morning. Loss of function mutations have increased H2O2 levels and increased H2O2 sensitivity. Mutants accumulate more toxic ions yet show decreased sensitivity to Li+. This decreased sensitivity is most likely due to an insen…	CATALASE 2 (CAT2)	14.8702	15.0414	14.8921	14.9555	15.0818	13.9588	13.8096	12.9785	13.9414	13.2136	11.2641	11.2033	11.488	11.9357	10.9749	11.4321	11.486	11.7114	10.7685	11.7856	12.6098	12.2151	12.8424	12.8152	12.9656	13.405	12.9853	12.9613	13.2727	13.662	10.744	10.2164	10.3981	9.78213	9.96469	10.0426	9.40375	8.70652	9.0352	10.7183	10.1496	8.59106	9.16707	10.0049	8.98918
298	GGTGTCACTCTTCCATTTCTTAGATATTCAGGTGGTGTAT	AT4G35230	Encodes BR-signaling kinase 1 (BSK1), one of the three homologous BR-signaling kinases (BSK1, AT4G35230; BSK2, AT5G46570; BSK3, AT4G00710). Mediates signal transduction from receptor kinase BRI1 by functioning as the substrate of BRI1. Plasma membrane localized.	BRASSINOSTEROID-SIGNALING KINASE 1 (BSK1)	11.0076	10.7926	11.0097	10.9465	11.0174	9.60077	9.88121	9.569	9.62483	9.587	9.52413	9.11706	9.11336	9.38736	9.65177	9.98078	9.96702	9.9838	9.99496	9.85712	10.4183	10.8673	10.5031	10.3409	10.5686	9.23799	9.82183	9.5189	9.74056	9.45834	9.8128	9.92499	9.5922	10.1526	9.93118	9.668	9.77939	9.61227	9.87782	9.98618	10.1446	10.0352	10.3676	10.5166	10.3118
299	GGAATTAGAAGACAAGTTGGTGGTAGAGGTTTTAGAGTAA	AT4G35310	calmodulin-domain protein kinase CDPK isoform 5 (CPK5)	CALMODULIN-DOMAIN PROTEIN KINASE 5 (CPK5); (ATCPK5)	7.26517	7.61219	7.48484	7.05791	7.14752	7.72253	8.1372	7.25976	7.7416	7.1849	8.05511	7.25646	6.85702	7.69647	8.2202	8.59918	8.55788	8.38086	8.6995	7.67734	8.68226	8.0108	8.33592	7.96129	8.20293	8.66015	8.68017	8.67264	8.83291	8.83031	8.74205	9.11191	9.02477	9.16018	8.87282	8.17508	8.30171	8.31313	8.47025	8.23506	8.76558	8.18399	7.92581	8.49381	7.91044
300	TGTTCTTTGCTACGAAACTGAACATAACCCTTCTTCATTT	AT4G35470	Encodes PIRL4, a member of the Plant Intracellular Ras-group-related LRRs (Leucine rich repeat proteins). PIRLs are a distinct, plant-specific class of intracellular LRRs that likely mediate protein interactions, possibly in the context of signal transduction.	PLANT INTRACELLULAR RAS GROUP-RELATED LRR 4 (PIRL4)	10.0922	9.4737	9.55799	9.75748	9.30814	8.41737	8.03261	9.17016	8.56172	8.62548	8.57357	7.40085	7.93503	7.85259	9.09515	8.6453	8.42337	8.40774	9.25005	7.56631	8.52719	9.36823	7.81083	8.17947	8.41947	6.87746	7.74728	7.53824	8.01505	7.52144	7.20217	7.50537	7.09384	7.16322	6.9954	6.14613	6.01689	6.22454	6.44216	5.25524	6.82643	6.76683	7.08312	6.7369	7.07645
301	AAGAACTCTTGCATCCATATTGTATTGTATTTCTCCATCG	AT4G37925	Encodes subunit NDH-M of NAD(P)H:plastoquinone dehydrogenase complex (Ndh complex) present in the thylakoid membrane of chloroplasts. This subunit is thought to be required for Ndh complex assembly.	NADH DEHYDROGENASE-LIKE COMPLEX M (NdhM);SUBUNIT NDH-M OF NAD(P)H:PLASTOQUINONE DEHYDROGENASE COMPLEX (NDH-M)	14.9657	14.9406	15.0291	14.8976	14.9919	13.8599	13.3341	13.7496	14.0553	13.9569	13.1476	13.566	13.6904	13.4763	13.1833	14.1036	14.0398	14.0545	13.9879	13.9968	14.392	14.4935	14.7442	14.5074	14.409	13.2389	13.5963	13.4367	13.4991	13.0854	11.8724	11.5735	11.4431	10.8354	11.2586	11.3765	11.2001	11.1359	11.6152	11.8452	12.0521	10.5875	11.0183	11.0976	10.3896
302	ATATGCGAAAATACTACAATTGATTCCTTTGACAACAGAC	AT4G38950	ATP binding microtubule motor family protein;(source:Araport11)	0	9.84065	9.84971	10.159	9.78862	10.0376	8.80816	8.09627	10.3989	9.43298	8.90111	7.91482	8.05293	8.87032	8.44983	8.40014	8.79308	8.74999	8.82832	8.77888	9.03098	8.96507	9.60866	9.61315	8.01901	9.05222	8.37852	6.48949	7.00773	8.7547	7.9267	7.44659	7.27617	6.97151	6.89775	7.67954	5.89087	6.01689	6.53488	5.84907	6.17278	7.20011	6.33472	6.79361	6.80815	7.10132
303	GCCTCGAATCTGAATATACTTATTAGCTGCAGGGACAATC	AT4G39030	Encodes an orphan multidrug and toxin extrusion transporter. Essential component of salicylic acid-dependent signaling for disease resistance. Member of the MATE-transporter family. Expression induced by salicylic acid. Mutants are salicylic acid-deficient.	ENHANCED DISEASE SUSCEPTIBILITY 5 (EDS5);SALICYLIC ACID INDUCTION DEFICIENT 1 (SID1);SUSCEPTIBLE TO CORONATINE-DEFICIENT PST DC3000 3 (SCORD3)	1.7479	0.0964912	0.265672	2.39116	1.81362	4.99591	5.8353	4.55405	4.42656	5.96251	3.73874	3.00853	2.10214	4.15215	4.22551	4.23996	4.68484	5.10784	4.6062	4.50741	5.77996	4.75068	2.45328	2.34658	5.38385	8.36114	9.15904	9.09446	7.9322	9.7242	10.1882	10.4755	10.5034	10.6788	10.3541	9.668	10.6028	10.2472	10.5635	10.2197	10.172	9.63124	8.95542	10.3888	9.47175
304	TTCCGTCATCACAACTTTCCTCATTTTCTTGAATTGGTCA	AT4G39950	Belongs to cytochrome P450 and is involved in tryptophan metabolism. Converts Trp to indo-3-acetaldoxime (IAOx), a precursor to IAA and indole glucosinolates. The mRNA is cell-to-cell mobile.	CYTOCHROME P450, FAMILY 79, SUBFAMILY B, POLYPEPTIDE 2 (CYP79B2)	7.92182	8.77949	8.37941	8.58098	8.55509	9.54903	9.71542	10.7077	9.38075	9.7351	9.00119	9.51633	8.70205	9.644	9.40717	9.57386	9.3925	9.52901	9.4676	9.21401	9.92292	10.4084	10.4701	10.9723	10.6629	10.2164	9.78823	10.2654	9.43929	10.5928	11.5029	12.3594	12.209	13.105	12.1765	12.3455	12.6398	12.6093	12.9179	12.4173	12.7243	12.6575	12.6275	13.1982	12.445
305	ATTCCATTAGTTTTCTCTTCTTCACTATGCTTCTCTGTCC	AT5G02810	PRR7 and PRR9 are partially redundant essential components of a temperature-sensitive circadian system. CCA1 and LHY had a positive effect on PRR7 expression levels. Acts as transcriptional repressor of CCA1 and LHY. Acts additively with EC, PRR5 and PRR9 to regulate hypocotyl growth under photoperiodic conditions.	(APRR7);PSEUDO-RESPONSE REGULATOR 7 (PRR7)	7.71599	8.0213	8.15442	7.80394	7.96337	12.7085	12.6467	12.3939	12.9002	12.0429	12.9427	11.9887	12.4934	11.9659	12.7608	9.97305	9.65513	10.1362	9.83965	10.089	7.9575	6.23943	7.94513	8.45511	6.6296	11.7472	11.272	11.0023	12.0986	11.4744	11.9305	12.1202	11.9413	11.6847	11.9412	9.74725	10.0068	9.60859	9.90747	10.2602	7.12049	7.07169	7.08312	6.80815	6.53474
306	TTTCTACACACACATACATATATCTACCATTCACACGACT	AT5G02840	Encodes RVE4, a homolog of the circadian rhythm regulator RVE8. rve4 rve6 rve8 triple mutants display an extremely long circadian period, with delayed and reduced expression of evening-phased clock genes. Involved in heat shock response.	LHY/CCA1-LIKE 1 (LCL1);REVEILLE 4 (RVE4)	15.34	15.2375	15.2711	15.3258	15.3675	12.1364	12.0018	12.3432	12.4166	12.3259	11.4931	11.7055	12.1369	11.8175	11.2693	11.4955	11.4062	11.3746	11.4024	11.4732	13.0328	13.4005	13.1649	12.5862	12.9099	11.7202	12.5221	12.1663	12.358	11.6028	10.3819	10.1632	10.1889	10.0048	9.94803	10.0268	10.2816	9.48155	9.84141	11.555	10.9788	10.1207	10.5273	10.409	9.81027
307	TTGCCTTTGCAACCCTAGAGACGAAGCATACATATTATTC	AT5G03730	Homologous to the RAF family of serine/threonine protein kinases. Negative regulator in the ethylene signal transduction pathway. Interacts with the putative ethylene receptors ETR1 and ERS. Constitutively expressed.	CONSTITUTIVE TRIPLE RESPONSE 1 (CTR1);SUGAR-INSENSITIVE 1 (SIS1); (AtCTR1)	7.25252	7.39111	7.71688	7.61612	7.74436	7.42377	8.19649	7.00722	7.59648	5.96251	7.13633	7.96273	6.96012	7.32207	7.46896	6.94567	7.28022	7.22332	7.48293	7.26823	7.86338	8.10482	8.28617	8.49633	8.09377	7.18464	8.25748	7.72982	7.71807	7.71571	7.65554	7.9744	7.77338	8.00311	7.69958	7.70486	7.78781	7.95572	7.79297	7.6399	8.25241	8.22163	8.38826	8.78626	8.77399
308	CCAGTAGTCAACAGAAGCACAGGTCATGAAGAATACTATA	AT5G05450	P-loop containing nucleoside triphosphate hydrolases superfamily protein;(source:Araport11)	RNA HELICASE 18 (RH18)	6.95735	6.86468	6.95217	6.88941	6.63805	6.53433	6.10661	6.50158	6.33802	4.37755	6.10439	6.46796	6.00903	5.37454	5.4956	6.25703	5.99417	5.94609	5.7255	5.86105	6.51692	6.20587	6.15372	6.87015	6.52135	6.1241	5.99567	5.69195	6.33295	5.25059	4.88025	5.24722	4.23879	5.31279	5.27456	4.63712	5.92226	4.7506	5.01082	5.9922	5.26635	5.31164	5.77897	5.79067	4.62328
309	ATCTAGTCTAATCCAGTGAATGACATATGCTTTCTTTTCC	AT5G05730	ASA1 encodes the alpha subunit of anthranilate synthase, which catalyzes the rate-limiting step of tryptophan synthesis. ASA1 is induced by ethylene, and forms a link between ethylene signalling and auxin synthesis in roots.	ANTHRANILATE SYNTHASE ALPHA SUBUNIT 1 (ASA1)	8.84593	8.89415	8.66228	8.69494	8.39356	10.0278	9.99691	10.3404	9.76725	8.90111	9.57939	9.0309	8.70205	9.2254	9.61175	9.59415	9.34367	9.44931	9.48123	9.32048	9.25183	9.74631	9.5301	10.1858	9.84889	9.8118	10.4591	10.4894	10.3477	10.1512	11.6008	12.3101	12.3605	13.0105	12.2101	12.5944	12.7034	12.7221	12.7884	12.5842	13.1	13.4586	13.4055	13.2391	13.6045
310	TCAAGCTCTTTAACTATTCCGTACTTCTTAGCTTTCTCAC	AT5G07340	Calreticulin family protein;(source:Araport11)	0	8.2301	8.46718	8.22567	8.10815	8.2002	9.38822	10.3846	9.5519	9.66177	9.587	9.01271	9.41792	8.70205	9.76686	9.05393	9.79162	9.83547	10.391	9.96132	10.0275	9.64031	8.9639	9.16753	9.6412	9.56062	9.88051	9.3028	9.61107	10.0334	10.6474	10.5483	10.8746	10.8664	10.4446	10.5211	10.5008	10.6047	10.1185	10.6884	10.9277	10.1471	9.97031	10.4134	9.8905	9.90515
311	CTCCCTAACCTTTGCCCAACCAGTTTTAACAACAAGCTTA	AT5G07350	RNA binding protein with nuclease activity essential for stress response. Involved in mechanisms acting on mRNAs entering the secretory pathway. Functionally redundant with TSN2.	TUDOR-SN PROTEIN 1 (TUDOR1);ARABIDOPSIS THALIANA TUDOR-SN PROTEIN 1 (AtTUDOR1);TUDOR-SN PROTEIN 1 (TSN1)	7.01842	7.40937	6.97992	7.12451	6.79851	6.79341	6.59203	7.40013	7.17379	6.69948	6.63821	7.09599	6.00903	6.65465	6.85229	6.7665	6.90274	7.02923	6.40643	7.22013	7.169	7.01565	6.97684	8.12794	7.02275	7.06091	5.73851	5.97025	7.23264	7.23482	7.0127	7.21767	6.99682	7.23418	6.96261	7.90246	7.47424	7.7705	7.35013	6.72917	7.38182	7.87314	7.2832	7.22753	7.54384
312	AAATAATTAGAAGTACCTCCTTTAATCCACGTGAAATTGC	AT5G08080	member of SYP13 Gene Family	SYNTAXIN OF PLANTS 132 (SYP132)	8.07343	8.18925	8.21404	8.12993	8.3424	7.70162	7.84769	7.76906	7.97088	8.46501	6.75254	6.46796	7.83006	8.29511	7.35721	7.79601	7.67698	7.59483	7.58742	7.71253	8.54751	7.91022	7.49767	7.96129	8.00276	7.56467	7.84857	7.72982	7.73446	7.84596	7.24589	7.6451	7.61893	7.44831	7.6177	7.92536	7.66167	7.44693	7.33275	7.81323	7.32967	7.57661	8.00346	7.4218	7.64881
313	CTTTCTATCACTCTCCGAAACAAATTAACGAGACCAAATA	AT5G08330	Circadian oscillator protein which interacts with bZIP63 and regulates a response of the circadian oscillator to sugar. Is not required for the sugar-induced circadian phase advance in the morning; regulates a response of CCA1 to sugars.	TCP DOMAIN PROTEIN 11 (TCP11); (AtTCP11);TCP DOMAIN PROTEIN 21 (TCP21); (ATTCP21);CCA1 HIKING EXPEDITION (CHE)	7.78791	7.51434	7.76552	7.84402	7.09902	6.94344	6.75868	8.60052	7.43512	7.1849	8.14159	7.86651	8.33096	7.92474	8.07468	8.25278	8.13282	7.75693	8.45212	8.59488	7.06007	7.91022	8.23464	7.39098	6.82442	6.1241	6.88876	6.47721	6.77465	6.39945	7.77972	6.83218	6.30108	6.64344	6.6282	5.79466	3.9465	5.66814	5.39269	4.89267	4.5045	4.05788	4.55657	5.07697	4.75452
314	GGCTCAAGAAGGTTTGTGGGATTACTAGTAGAAGGAACAT	AT5G09330	NAC domain containing protein 82;(source:Araport11)	NAC DOMAIN CONTAINING PROTEIN 82 (anac082);VND-INTERACTING 1 (VNI1);NAC DOMAIN CONTAINING PROTEIN 82 (NAC082)	9.52794	9.59434	9.43309	9.45077	9.50711	9.36846	9.7879	9.03517	9.29868	9.80381	9.09087	8.93927	9.48584	9.28143	8.37167	9.26338	9.13569	9.65028	9.21786	9.75112	10.0846	9.5227	10.4363	10.4073	9.81107	9.69872	9.26055	8.97341	9.72013	9.96782	9.96444	9.64694	9.81132	9.91045	10.1325	10.1679	9.87409	9.28804	9.85365	10.4296	9.98235	9.90626	9.8171	9.87813	9.96397
315	ATGTCCGTCTTTCCTAAAATATCTCAGTACCTTCCTATCA	AT5G09410	calmodulin-binding protein, similar to another ethylene-upregulated calmodulin-binding protein ER1 GI:11612392 from (Nicotiana tabacum)	ETHYLENE INDUCED CALMODULIN BINDING PROTEIN (EICBP.B)	10.3411	10.25	10.2671	10.2823	9.83043	10.2564	10.1696	10.5027	10.5917	9.23553	9.9316	8.78989	9.56974	8.97658	9.94701	9.46051	9.4304	9.38762	9.7692	9.03098	9.50138	9.82301	9.3958	9.33527	9.70371	9.41688	9.29684	9.29975	10.1812	9.67247	8.74205	9.19511	9.11422	8.64778	9.27121	8.54401	8.75042	8.6646	8.91187	8.9308	8.95536	8.91586	8.95542	8.62787	8.79701
316	TCGACAATACATAATAGCTGCATTGTCACCCGATACTTAA	AT5G09810	Member of Actin gene family.Mutants are defective in germination and root growth. The mRNA is cell-to-cell mobile.	ACTIN 2 (ACT2);ACTIN 7 (ACT7); (ATACT7)	7.56039	7.8312	7.34249	7.61612	7.83599	9.09143	8.86607	8.83061	8.95608	9.23553	8.14159	8.13781	7.31159	8.29511	8.07468	8.70251	8.57491	8.59092	8.38846	8.53716	8.10189	8.40751	8.64311	8.75597	8.73434	9.14964	8.3176	8.77036	8.42168	8.84077	8.59766	8.21269	8.15695	8.26275	8.1563	8.2313	8.47007	7.95572	8.09055	8.74352	7.72914	7.51731	8.1358	7.22753	7.52558
317	GTCGTCATAGAAAACACTAAAACAAACGGAGCGAGAGATA	AT5G11170	One of two genes encoding an ATP-dependent RNA helicase that localizes predominantly to euchromatic regions of Arabidopsis nuclei, and associates with genes transcribed by RNA polymerase II independently from the presence of introns. It is not detected at non-transcribed loci. It interacts with ssRNA, dsRNA and dsDNA, but not with ssDNA. Its ATPase activity is stimulated by RNA and dsDNA and its …	HOMOLOG OF HUMAN UAP56 A (UAP56A)	6.79229	7.23604	6.92388	7.32662	6.97012	7.5461	7.84769	7.57958	7.31036	8.76987	6.66765	8.05293	7.38754	8.58955	6.4779	6.83632	7.0561	7.26312	6.78164	7.17038	7.9575	7.31218	8.1812	8.41267	7.89119	7.56467	7.12243	7.46828	7.32214	7.96543	7.40862	6.57692	6.72118	7.42827	7.20617	7.50653	7.21952	6.84121	6.34146	7.29477	7.03623	7.04394	7.17548	7.3989	7.07645
318	TGTCTATATCTACAGCTCAAATCATAACAGAGGAACAGCT	AT5G11790	Plays a role in dehydration stress response.	N-MYC DOWNREGULATED-LIKE 2 (NDL2)	9.66557	10.0287	9.66014	9.97462	10.143	10.9666	10.9646	10.9779	11.1655	11.3888	10.0227	10.1481	10.1411	10.4314	10.1811	10.7821	10.7621	10.8041	10.4989	10.7742	10.7605	10.9057	11.2893	11.3773	11.1697	10.5203	10.1475	10.3698	10.0758	10.6885	10.1194	9.39751	9.35834	8.69046	9.46511	9.64748	9.67805	9.38589	9.32178	9.51994	9.54128	9.12231	8.66011	8.90479	8.72681
319	AACTCCAAATCCATTCTTAGCTGTTGTGTTAACTTTCTTG	AT5G12030	Encodes a cytosolic small heat shock protein with chaperone activity that is induced by heat and osmotic stress and is also expressed late in seed development.	HEAT SHOCK PROTEIN 17.6A (AT-HSP17.6A);HEAT SHOCK PROTEIN 17.6 (HSP17.6);HEAT SHOCK PROTEIN 17.6A (HSP17.6A)	1.7479	2.41842	3.07303	1.65419	1.81362	6.33151	6.33488	3.33165	5.52609	7.83698	4.68215	5.81589	4.42407	4.88911	3.59748	2.16957	3.3312	2.38537	2.91814	4.14484	5.9112	3.25591	4.03824	4.66851	4.89842	7.36986	7.32348	7.31727	7.54298	7.23482	8.52853	8.05457	8.30615	7.34521	7.90338	9.42452	9.34568	9.03738	8.09055	9.50317	8.24304	8.28226	10.2557	7.61302	8.77399
320	ACAGGTCGAGTGTTTTCTGTTCCAAAATCTAATCCTGATA	AT5G13010	Encodes a nuclear localized DEAH-box containing protein that is involved in miRNA biogenesis. Loss of function mutants are embryo lethal. Gene silencing experiments demonstrated its role in the localization of DCL-1 and HYL1 to the nuclear D-body. In silenced lines, miRNA production is suppressed and plants have developmental abnormalities and are hypersensitive to fungal pathogens.	FOREVER YOUNG (FEY);EMBRYO DEFECTIVE 3011 (EMB3011);CLUMSY VEIN (CUV);HOMOLOG IN YEAST PRP16 (PRP16);PSR1-INTERACTING PROTEIN 1 (PINP1)	7.44278	7.39111	7.2769	7.32662	7.55957	6.79341	6.53191	6.50158	7.11105	4.37755	6.69651	5.81589	7.14653	7.52138	6.82455	6.3868	6.31102	6.43848	6.78164	5.86105	6.34184	7.14521	7.09714	7.55604	7.14938	6.1241	5.73851	5.86528	6.41661	6.74939	6.30909	6.22759	6.41811	6.45822	6.1921	7.20346	6.18936	5.87836	6.07495	6.60887	6.58086	6.50719	6.27278	6.90885	6.3807
321	CTGATACTAAATTAGCAACTTCCAGAATGTAGCCTTCAAG	AT5G13050	5-Formyltetrahydrofolate cycloligase (5-CHO-THF cycloligase - AT5G13050.1) regulates/influences under photorespiratory conditions the activity of another gene product, i.e. serine hydroxymethyltransferase (SHMT) due to accumulating amounts of 5-Formyltetrahydrofolate	5-FORMYLTETRAHYDROFOLATE CYCLOLIGASE (5-FCL)	7.22687	7.35388	7.18454	7.30763	7.19444	7.37177	7.69157	7.03209	7.6267	8.07799	7.00408	6.70897	6.85702	7.21104	7.37645	7.14226	7.1725	6.88362	7.68485	6.82934	7.36492	7.72129	8.00787	7.70414	7.43447	6.66724	6.57079	6.90554	6.53365	6.65776	6.38926	5.9685	6.21742	5.82299	6.13438	5.46024	6.22944	5.87836	6.27021	6.17278	6.35598	6.02987	6.98443	6.10554	6.25333
322	ATGTTCCTTGAGCTTCTTATCCAATTCAGTAAAATGTTCC	AT5G13110	Encodes a plastidic glucose-6-phosphate dehydrogenase that is sensitive to reduction by DTT and whose mRNA is most highly expressed in root.	GLUCOSE-6-PHOSPHATE DEHYDROGENASE 2 (G6PD2)	8.94364	8.83458	8.48967	9.01467	9.14454	8.21092	8.52422	8.47914	8.48132	8.62548	7.78649	7.96273	7.71685	7.92474	7.80338	8.69626	8.27502	8.92453	8.53285	8.10567	9.73194	9.4742	9.27346	9.56575	9.56062	8.21399	8.6893	8.52538	8.39098	8.05794	8.45593	8.89885	8.79879	9.25424	8.99135	8.68487	8.9007	8.45104	8.59942	8.87973	9.35815	9.64515	9.62982	9.48024	9.76039
323	CACCTCTTTCATCCCGGTTTCTTCTACTATCATCTTTACT	AT5G13160	Mutant is defective in perception of Pseudomonas syringae avirulence gene avrPphB. Encodes a putative serine-threonine kinase.	AVRPPHB SUSCEPTIBLE 1 (PBS1)	11.5184	11.4688	11.2692	11.4685	11.2805	11.1084	11.2913	10.7607	11.3144	11.0069	10.5431	10.1684	10.3261	9.95089	10.6936	10.9198	10.7806	10.8505	10.8769	10.639	10.967	11.2138	10.8921	10.6087	10.9884	11.0915	11.4875	11.1239	11.4635	10.855	10.4583	10.5366	10.6159	10.5982	10.6321	10.365	10.6571	10.576	10.6521	10.6128	11.0192	11.172	11.2297	11.2413	11.1461
324	TGGCAGTATAGACTTTCGGTGTTGTTAGGGCATAAGATGA	AT5G13320	Encodes an enzyme capable of conjugating amino acids to 4-substituted benzoates. 4-HBA (4-hydroxybenzoic acid) and pABA (4-aminobenzoate) may be targets of the enzyme in Arabidopsis, leading to the production of pABA-Glu, 4HBA-Glu, or other related compounds. This enzyme is involved in disease-resistance signaling. It is required for the accumulation of salicylic acid, activation of defense respo…	(WIN3);HOPW1-1-INTERACTING 3 (WIN3);GRETCHEN HAGEN 3.12 (GH3.12);AVRPPHB SUSCEPTIBLE 3 (PBS3);GH3-LIKE DEFENSE GENE 1 (GDG1); (ATGH3.12)	6.94167	6.16258	6.74141	6.83741	6.79851	6.97863	6.9546	7.69311	7.08952	8.62548	6.80648	6.70897	6.96012	8.58955	7.19333	5.73028	6.46506	6.85786	6.40643	6.29168	9.03869	6.53795	6.8456	6.87015	6.23184	12.4558	12.2127	12.0729	11.615	12.8904	13.1893	13.4681	13.64	13.8009	13.6185	12.809	13.3441	12.8009	13.7237	13.2023	12.9483	12.6881	12.258	13.3929	12.3791
325	GGTGTTTGAAGACAGATATGTTGGGATCATTAAGTACAGC	AT5G14760	At5g14760 encodes for L-aspartate oxidase involved in the early steps of NAD biosynthesis. In contrary to the EC 1.4.3.16 (l-aspartate oxidase - deaminating) the enzyme catalyzes the reaction L-aspartate + O2 = iminoaspartate (alpha-iminosuccinate) + H2O2	L-ASPARTATE OXIDASE (AO);FLAGELLIN-INSENSITIVE 4 (FIN4)	8.50011	8.82101	8.48967	8.95493	8.94633	5.35848	6.18678	6.09247	6.01152	5.96251	1.62326	4.59349	4.90949	6.81511	3.59748	5.2739	5.29056	5.5553	4.6062	6.38188	7.31838	6.53795	6.36017	7.39098	6.79372	6.54941	6.44705	6.79557	6.33295	7.20276	6.73439	6.72427	6.97151	6.60825	6.07426	6.91396	7.80117	6.84121	7.76733	7.03951	7.63199	7.63357	7.63186	7.78184	7.24219
326	TTTTTTGAAACTTGTAGACCTGGATCATGATTCGAATAAG	AT5G14930	encodes an acyl hydrolase involved in senescence .	SENESCENCE-ASSOCIATED GENE 101 (SAG101)	7.88129	7.81759	7.94515	8.06358	7.61236	8.32469	8.90214	7.73916	8.23881	8.76987	8.82946	8.36608	8.40592	7.77664	8.60972	9.14455	8.98464	9.1953	9.42945	9.23836	9.80127	9.06092	9.29877	8.22923	8.9092	11.0994	10.0622	10.2182	10.3583	10.7369	10.8681	10.9379	11.0255	10.7692	10.9678	9.94511	10.4351	10.0685	10.541	10.146	10.2277	9.79831	9.48844	10.2988	9.56858
327	AACTGGAACAAGAATATTAGCAGCAGAATCGTCATTATCA	AT5G15410	'defense, no death' gene (DND1) encodes a mutated cyclic nucleotide-gated cation channel; Same as CNGC2 (article ID 229): Cyclic nucleotide gated channel, activated by cAMP, conducts K+ and other monovalent cations but excludes Na+, does not contain the GYG amino acid sequence found in other channels with this conductivity profile. Conducts Ca2+ into cells which is linked to the generation of NO …	DEFENSE NO DEATH 1 (DND1);CYCLIC NUCLEOTIDE-GATED CHANNEL 2 (ATCNGC2);CYCLIC NUCLEOTIDE GATED CHANNEL 2 (CNGC2)	7.67863	7.71854	7.38461	7.58493	7.61236	8.44279	8.89021	7.28067	8.26786	8.62548	7.04953	7.76342	7.5284	7.61158	6.95823	6.15142	6.2698	6.12953	6.25601	6.54694	7.31838	7.07261	7.58256	8.17947	7.24325	5.51838	7.06746	6.67652	7.06128	6.60967	4.63924	4.28569	5.28061	4.79196	4.7676	5.69156	4.56318	4.24364	4.82441	3.67028	5.11023	4.74976	5.83668	4.95668	4.47889
328	TACAAACCCATTTGCACAACAGTAGTAATACTTCTTGAAG	AT5G15840	Encodes a protein showing similarities to zinc finger transcription factors, involved in regulation of flowering under long days. Acts upstream of FT and SOC1.	CONSTANS (CO); (FG);B-BOX DOMAIN PROTEIN 1 (BBX1)	4.78352	4.34442	4.35314	5.68394	4.47658	0.603588	0.977324	2.96908	2.84159	5.96251	3.20822	3.00853	5.80258	5.37454	3.59748	5.77838	6.09201	5.61803	6.08807	5.86105	5.77996	5.81885	5.91271	5.51651	5.38385	3.31675	2.70289	2.45929	2.58879	2.31199	3.98716	2.84512	0.151328	3.07575	2.10463	4.63712	3.9465	3.16564	4.05389	2.08531	3.44037	3.1648	2.48618	4.13355	3.69039
329	CGATGCTCCATATATCTATTGCCGGTGTATACTTTGAGAA	AT5G19010	member of MAP Kinase	MITOGEN-ACTIVATED PROTEIN KINASE 16 (MPK16)	9.03884	9.16527	9.10172	9.24665	9.45507	9.38822	9.48115	8.93322	9.33573	8.76987	8.91174	8.50038	9.06792	8.71693	8.77104	9.05953	9.10672	8.91207	9.04971	9.03098	9.44834	9.31021	9.19475	9.4234	9.55606	8.00605	8.19474	7.83085	8.81761	8.02164	7.83802	7.47239	7.61893	7.46807	7.43853	7.37962	7.27802	7.21489	7.60305	7.57717	8.0737	7.39087	8.11262	7.98001	7.3499
330	TTAAAAATATGAGTTGTTTCTGGTAGATCAATCCCTCTTG	AT5G19210	P-loop containing nucleoside triphosphate hydrolases superfamily protein;(source:Araport11)	0	8.17751	8.10212	7.97303	8.09714	7.7285	7.37177	7.51648	7.86909	7.71372	8.07799	7.61573	6.46796	7.71685	7.52138	7.84541	6.41749	6.73113	7.16148	6.40643	6.9522	7.89544	7.96139	7.31126	7.10147	7.87661	5.8528	5.80723	5.86528	6.33295	5.77142	6.30909	6.01504	5.50888	5.31279	6.07426	4.84357	4.43193	4.51928	5.01082	4.40724	5.40721	5.11233	4.25172	4.68104	4.47889
331	TGAATCACACTTTCATACTTTATAACAGAGAAGAGTCGGA	AT5G19690	encodes an oligosaccharyl transferase involved response to high salt. Mutants are hypersensitive to high salt conditions The mRNA is cell-to-cell mobile.	STAUROSPORIN AND TEMPERATURE SENSITIVE 3-LIKE A (STT3A)	6.66437	6.40027	6.80483	6.47862	5.84337	6.09544	6.75868	7.00722	6.82865	7.1849	6.06067	7.40085	6.00903	6.26763	7.00841	6.66782	7.10379	7.00596	7.04284	6.46677	6.74519	7.0911	6.8456	7.96129	7.3526	6.1241	6.44705	6.20345	6.24414	6.55991	7.48359	8.08761	7.48225	6.92661	7.20617	6.6091	6.54741	6.62507	7.27931	6.8402	6.96963	6.86524	6.43104	6.84251	6.25333
332	TACCGACGAACTCCACATTCTTCAGTCTCAAATATCATTC	AT5G20730	Encodes an auxin-regulated transcriptional activator. Activates expression of IAA1 and IAA9 in the presence of auxin. Mutants affect blue light and gravitropic and auxin mediated growth responses. Together with AUX19, it is involved in the response to ethylene. In the arf7 arf19 double mutant, several auxin-responsive genes (e.g. IAA5, LBD16, LBD29 and LBD33) are no longer upregulated by auxin.	NON-PHOTOTROPHIC HYPOCOTYL (NPH4);MASSUGU 1 (MSG1);INDOLE-3-ACETIC ACID INDUCIBLE 21 (IAA21);AUXIN RESPONSE FACTOR 7 (ARF7);TRANSPORT INHIBITOR RESPONSE 5 (TIR5);BIPOSTO (BIP)	8.19746	8.44964	8.19048	8.33132	8.32141	7.98729	8.27194	8.15608	8.48132	6.69948	7.96311	7.53209	7.83006	8.12177	8.2202	8.21833	8.03779	8.08025	8.20354	7.84528	8.71856	8.54132	8.60303	8.32386	8.69335	8.51052	8.40887	8.28202	8.76271	8.57877	7.92127	8.47656	8.4321	8.71548	8.33345	8.15585	8.62081	8.62871	8.57745	8.06259	8.93223	8.90047	8.81889	8.75954	8.5929
333	ACCACTCACTTATCTCACCTCCACATACAAATCTCTTTTC	AT5G22470	PARP3 is one of three canonical PARPs in Arabidopsis.	POLY(ADP-RIBOSE) POLYMERASE 3 (PARP3); (ATPARP3)	1.7479	2.41842	0.265672	0.0692294	3.03601	2.18855	0.977324	1.74669	1.6192	4.37755	0.0382981	3.00853	2.10214	4.88911	2.45997	-0.152361	1.74624	0.0634438	-0.251785	1.33749	5.77996	-0.203518	2.45328	2.34658	1.83953	0.994818	1.96593	2.45929	2.58879	2.31199	2.76477	3.7382	1.73629	0.268398	0.519671	0.936677	0.0396143	2.31765	-0.0335745	2.08531	1.56591	0.357443	0.164255	0.433115	0.230958
334	CGGCTTTCTCCTTGTCTTTCTCTGATCTTATATCCACCAT	AT5G23060	Encodes a chloroplast-localized protein that modulates cytoplasmic Ca2+ concentration and is crucial for proper stomatal regulation in response to elevations of external Ca2+. Phosphorylation of this protein is dependent on calcium.	CALCIUM SENSING RECEPTOR (CaS)	15.5004	15.5967	15.5252	15.523	15.4508	14.3677	13.7114	14.4356	14.5603	13.5599	13.0416	12.8525	12.8925	13.1531	13.2506	13.7516	13.5486	13.5859	13.364	13.1412	13.7504	13.908	13.6075	13.4387	14.0895	13.2413	13.6622	13.8015	13.6933	13.0694	11.6505	11.8031	11.4454	10.895	11.3068	11.181	10.7112	11.0732	11.2338	10.971	11.0704	10.1632	10.4299	10.6068	9.90161
335	CGAACAATATCTCAAATCCAATCTCACCCGAAAAGACTTA	AT5G23860	beta-tubulin, preferentially expressed in endodermal and phloem cells of primary roots and in the vascular tissues of leaves, stems, and flowers. The mRNA is cell-to-cell mobile.	TUBULIN BETA 8 (TUB8)	10.6614	10.7029	10.8019	10.7248	10.7335	10.0066	9.76196	10.8244	10.0608	10.8533	9.84404	9.77672	10.5073	9.91591	10.1893	10.0753	10.0606	10.1037	10.1984	10.2712	9.85932	10.4574	10.4812	10.3522	10.1141	9.58353	9.43895	9.54463	9.38839	9.40298	9.63513	9.26418	9.13717	9.10445	9.21664	9.26311	8.42763	8.58443	8.47818	8.79956	7.90576	7.96477	8.1358	7.85097	7.95206
336	TGGCTTCACATCCTTGAGACTTTCTATACGTGCATCTATA	AT5G24110	member of WRKY Transcription Factor; Group III	ARABIDOPSIS THALIANA WRKY DNA-BINDING PROTEIN 30 (ATWRKY30);WRKY DNA-BINDING PROTEIN 30 (WRKY30)	2.59589	3.79693	3.07303	3.23915	3.68809	5.96114	6.9546	3.33165	6.74848	7.1849	6.14682	5.33046	5.27206	4.15215	4.89293	4.3712	5.58754	4.7073	5.58111	5.42495	7.86338	4.92576	4.03824	6.25347	5.20876	10.9707	10.4564	10.5221	11.1954	10.6112	7.74966	7.92651	8.0997	8.32909	7.81429	6.76957	6.44901	7.87223	6.62464	5.9922	9.05508	7.7753	7.97804	9.97033	8.03186
337	AGAATACAGCTCGTCCATTCTATACCTCTTAACTAACTTC	AT5G24360	IRE1A and IRE1B catalyze bZIP60 mRNA splicing, producing the active bZIP60 transcription factor.	INOSITOL REQUIRING 1-1 (IRE1-1); (AtIRE1b); (IRE1B)	8.1708	8.23092	7.9023	8.10815	8.00344	8.44279	8.23471	8.39535	8.54599	9.13244	7.93916	7.53209	7.98478	7.61158	8.41882	8.1003	8.01303	7.92763	7.99139	8.30327	8.60681	8.51416	8.47565	7.83844	8.61651	7.9835	8.01759	7.85846	8.47143	8.28927	8.25662	8.03212	7.96511	8.23994	8.0971	7.75686	8.16374	7.8599	7.89124	8.3521	8.26171	8.29408	8.10089	8.08417	7.82341
338	AAGGAGATTCTACTAATTTCCGGAGTGATTTGATGAGAGA	AT5G24400	Encodes a protein with 6-phosphoglucunolactonase activity that localizes to the chloroplasts and the peroxisome. However, mutant phenotypes observed in pgl3 mutant plants can be complemented with a chloroplast-targeted version of the protein. PGL3 likely functions in the oxidative branch of the pentose phosphate pathway. pgl3 mutant phenotypes suggest that it is important in pathogen defense and …	EMBRYO DEFECTIVE 2024 (emb2024);6-PHOSPHOGLUCONOLACTONASE 3 (PGL3)	3.12641	2.41842	4.35314	3.52866	4.47658	4.30403	3.29925	4.06862	3.49367	4.37755	1.62326	5.33046	4.42407	2.56719	2.9454	3.54808	3.86172	3.23337	3.99614	4.14484	4.55757	3.88394	2.45328	4.66851	3.42449	2.57978	3.18832	0.137361	3.43678	3.89695	4.34973	3.20769	3.32125	3.96884	2.8416	4.63712	2.36154	1.58068	3.42586	2.08531	3.15087	2.67937	4.07115	4.13355	3.03831
339	CGCACCTTTCAACATACACTTATACACAGTATTCACCGAG	AT5G24470	Encodes a pseudo-response regulator whose mutation affects various circadian-associated biological events such as flowering time in the long-day photoperiod conditions, red light sensitivity of seedlings during early photomorphogenesis, and the period of free-running rhythms of certain clock-controlled genes including CCA1 and APRR1/TOC1 in constant white light. Acts as transcriptional repressor …	PSEUDO-RESPONSE REGULATOR 5 (APRR5);PSEUDO-RESPONSE REGULATOR 5 (PRR5)	2.59589	2.90385	0.265672	3.23915	2.55059	5.35848	5.36964	2.48366	3.94113	7.83698	9.67673	9.34838	8.92232	9.57841	10.3966	6.58911	6.84778	7.14026	7.13192	6.46677	7.22053	7.14521	6.97684	6.04702	6.23184	4.45425	4.0814	3.8378	2.58879	3.53438	8.69551	9.19005	9.26767	8.73192	8.86397	6.22208	6.85979	6.47145	7.08537	6.60887	5.1904	4.74976	6.0469	5.79067	5.58851
340	GGTCCAGATTCCTACTCCAAAACTTCTTGTAATACTCTGC	AT5G24530	Encodes a putative 2OG-Fe(II) oxygenase that is defense-associated but required for susceptibility to downy mildew. The mRNA is cell-to-cell mobile.	(ATDMR6);DOWNY MILDEW RESISTANT 6 (DMR6)	9.79338	10.5384	10.5053	10.1447	9.2088	10.9644	11.978	10.7077	10.0663	9.99226	11.2797	11.5044	9.35952	11.5812	10.8514	10.5507	10.8024	10.7473	10.8665	10.9318	13.6113	12.1821	10.6773	10.5512	10.0044	11.338	11.4315	11.0238	11.9738	11.3353	12.2981	12.5284	12.2365	12.4523	12.4224	12.064	11.9774	11.7994	11.735	12.0322	12.712	12.5654	12.1583	12.2632	12.2122
341	ATATCATTTCATGGCCACTTAATTAATGACCCCTTTAAAG	AT5G24770	Has acid phosphatase activity dependent on the presence of divalent cations (Mg2+, Co2+, Zn2+, Mn2+) and anti-insect activity. Insects fed with the protein show a retarded development. Induced in response to abscisic acid, jasmonic acid, salt, water deficiency and wounding.	VEGETATIVE STORAGE PROTEIN 2 (VSP2); (ATVSP2)	-0.574033	0.0964912	0.265672	0.0692294	1.81362	7.07932	5.93152	6.22782	4.1217	7.1849	1.62326	5.81589	2.10214	5.37454	6.06878	4.97692	4.24874	4.31137	5.17448	4.14484	5.4751	4.1888	4.77521	5.15394	4.16145	3.80217	6.26361	6.54675	3.43678	3.89695	5.26727	4.12523	3.61076	2.59033	0.519671	6.14613	6.22944	4.24364	4.48999	5.25524	5.02534	4.05788	4.68782	3.24047	3.9314
342	TAGACCGGCTAAGTATAAAGATGATGTGAAAAGTTGTAGT	AT5G26340	Encodes a protein with high affinity, hexose-specific/H+ symporter activity. The activity of the transporter appears to be negatively regulated by phosphorylation. Importantly, microarray analysis, as well as the study of the expression of this gene in mutants involved in programmed cell death (PCD) demonstrated a tight correlation between this gene's expression and PCD.	SUGAR TRANSPORT PROTEIN 13 (ATSTP13);SUGAR TRANSPORT PROTEIN 13 (STP13); (MSS1)	2.59589	1.68145	2.5876	3.97612	3.03601	6.02985	7.84769	3.33165	4.67809	7.1849	7.81309	7.09599	6.35006	8.23961	7.33772	6.477	7.21656	7.57914	7.34067	7.22013	6.94223	4.65446	6.97684	6.04702	5.61212	7.43776	7.63835	7.75941	7.06128	8.39236	9.6186	9.83705	10.014	10.5128	9.6921	10.4661	10.0963	9.75227	9.70283	10.1781	9.84048	10.6417	10.503	10.3385	10.6414
343	CAAGTACCAAATACTCAACTTCTCCCAATTTAAGACTCCT	AT5G26742	DEAD box RNA helicase (RH3);(source:Araport11)	EMBRYO DEFECTIVE 1138 (emb1138); (RH3); (ATRH3)	11.5987	11.5222	11.7153	11.5874	11.4902	11.0413	10.7636	11.3971	11.0711	11.0069	10.4231	11.3259	11.4398	11.9745	10.8341	10.7387	10.8608	11.0285	10.6408	10.9795	11.2347	11.6002	11.3692	11.7833	12.0775	10.0474	10.164	10.6678	10.3477	11.1669	10.0532	9.88482	9.36322	8.92303	9.30431	9.12155	9.35929	8.73381	9.19765	9.60101	9.64094	8.58144	9.33668	9.40753	8.79701
344	AACTTTCTTGAATGTTAAGTTACGAGCTCTAAAGACACTG	AT5G26920	Encodes a calmodulin-binding protein CBP60g (calmodulin binding protein 60-like.g). The calmodulin-binding domain is located near the N-terminus; calmodulin binding is dependent on Ca(2+). Inducible by both bacterial pathogen and MAMP (microbe-associated molecular pattern) treatments. Bacterial growth is enhanced in cbp60g mutants. cbp60g mutants also show defects in salicylic acid (SA) accumulat…	CAM-BINDING PROTEIN 60-LIKE G (CBP60G)	4.47036	4.95447	4.35314	5.11362	3.68809	4.85152	6.02172	4.55405	5.24369	5.96251	5.81966	3.00853	2.10214	6.26763	4.66161	4.80184	5.44668	5.10784	5.93804	5.03793	7.86338	7.1274	4.03824	6.04702	6.48338	10.9152	10.9269	11.0253	10.443	11.129	8.91452	9.51147	9.81489	10.6489	9.75089	8.98653	9.47633	9.64138	9.93077	9.32372	10.0882	9.48415	9.12715	10.6987	9.16465
345	CGCGGGAGTGATATGACATTAGGTATTAGCCGATATTTGC	AT5G33320	Encodes a plastid inner envelope protein PPT (phosphoenolpyruvate/phosphate translocator) that catalyzes the transport of phosphoenolpyruvate and phosphate across the inner envelope membrane of plastids. The mRNA is cell-to-cell mobile.	CAB UNDEREXPRESSED 1 (CUE1);PHOSPHOENOLPYRUVATE/PHOSPHATE TRANSLOCATOR (PPT);ARABIDOPSIS THALIANA PHOSPHATE/PHOSPHOENOLPYRUVATE TRANSLOCATOR (ARAPPT);NITROUS OXIDE OVEREXPRESSOR 1 (NOX1)	9.31014	9.1866	9.24581	9.16989	9.23147	9.58373	9.76849	10.1716	9.92754	9.23553	8.64932	9.19836	9.13556	9.86181	9.2699	8.99484	9.27762	9.54524	9.33506	8.7887	9.08113	9.50901	9.61315	9.96864	9.81871	8.97781	9.43353	9.5361	8.88524	9.73545	8.96771	9.13843	8.99995	9.21384	9.16713	8.76323	8.77093	8.74726	8.98602	8.65517	8.70546	8.93864	8.86122	8.49381	9.07958
346	CTCTGATCAATCCGGCAAGTTAAAGTACTACTAATCATGT	AT5G35790	Encodes a plastidic glucose-6-phosphate dehydrogenase that is sensitive to reduction by DTT and whose mRNA is more prevalent in developing organs but absent in the root.	GLUCOSE-6-PHOSPHATE DEHYDROGENASE 1 (G6PD1)	10.2549	10.1313	10.3676	10.104	10.1036	10.2778	9.449	10.3577	10.3277	9.23553	9.38924	9.45147	9.78162	9.43755	9.63988	9.35345	9.42102	9.34189	9.45385	9.08568	9.5323	9.95003	9.65295	9.86228	9.51431	8.58728	9.42262	9.28965	9.28645	8.62789	8.54613	8.30923	7.81666	7.9895	7.85059	7.08642	7.07304	7.07253	7.29734	7.37072	7.89383	7.17762	7.17548	6.90885	6.1617
347	AGAACATTGAAGAGACTGTGTTTCTGAGTATAGCTTCTTC	AT5G37260	Encodes a MYB family transcription factor Circadian 1 (CIR1). Involved in circadian regulation in Arabidopsis.	REVEILLE 2 (RVE2);CIRCADIAN 1 (CIR1)	10.5338	9.83627	9.98506	10.4213	10.3515	4.85152	5.73221	5.58799	4.78913	9.02141	6.60815	9.54769	9.56974	10.2038	7.39543	9.39646	9.3925	9.76215	9.40106	9.2623	10.483	10.92	10.6081	10.9868	10.8591	6.28022	5.51025	4.89225	5.39614	5.48191	7.94799	6.69598	6.21742	6.29077	6.54204	6.6646	6.98213	6.59563	7.63176	8.56105	8.60665	7.32323	8.34913	8.01054	7.32899
348	ATCACACAGAAGGTCTTACATTAGCAGAGAGTATAGAACA	AT5G39950	encodes a cytosolic thioredoxin that reduces disulfide bridges of target proteins by the reversible formation of a disulfide bridge between two neighboring Cys residues present in the active site. Thioredoxins have been found to regulate a variety of biological reactions in prokaryotic and eukaryotic cells.	THIOREDOXIN 2 (ATTRX2);ARABIDOPSIS THIOREDOXIN H2 (ATH2); (ATTRXH2);THIOREDOXIN H2 (TRXH2);THIOREDOXIN 2 (TRX2)	10.8859	10.7484	10.8534	11.0022	10.9894	11.2447	11.3382	10.9667	11.1834	11.9244	11.2892	11.4721	11.0708	11.3387	11.0107	11.6359	11.5797	11.6489	11.6645	11.6807	11.8378	11.6034	11.9591	11.8324	11.4948	10.999	11.5301	11.2699	11.4172	11.2652	11.8898	11.9629	11.8763	12.1205	11.9755	11.8094	12.013	11.4951	11.9462	12.2788	11.9636	11.6889	11.8415	11.9255	11.7975
349	GCACGTCTTGATCATCTTGCATACAGAAGGATAAACAGAC	AT5G40760	Encodes a cytosolic glucose-6-phosphate dehydrogenase that is insensitive to reduction by DTT and whose mRNA is expressed ubiquitously. The mRNA is cell-to-cell mobile.	GLUCOSE-6-PHOSPHATE DEHYDROGENASE 6 (G6PD6)	7.38597	7.53112	7.42554	7.2291	6.97012	9.03404	9.9051	8.22243	8.7102	8.76987	7.96311	7.09599	8.03287	8.12177	8.20951	8.2697	8.41394	8.67447	8.45902	8.30327	8.78852	8.27626	8.23464	8.22923	8.35785	10.6114	10.5965	10.4077	10.6538	10.3251	9.42298	9.48278	9.36807	9.57446	9.53369	10.0268	9.34568	9.7355	9.52293	9.69264	9.9013	10.2897	10.0846	9.95078	10.8056
350	TTGCCGAGATTCAGAACACAATAATGACAACTCAAACAAC	AT5G40770	prohibitin 3	PROHIBITIN 3 (ATPHB3); (EER3);PROHIBITIN 3 (PHB3)	10.8188	10.9722	10.5453	11.0853	10.5244	11.5571	11.5763	11.7149	11.7255	11.8122	10.7957	10.9801	10.6139	10.9115	10.5357	11.7037	11.2009	11.7695	11.0853	11.4049	11.4551	11.1212	11.3929	11.6389	11.8154	11.6068	11.049	11.4394	11.513	11.6978	11.3435	11.2381	11.2722	10.858	11.1554	11.2324	11.413	11.1512	11.137	11.0012	11.1109	11.0708	10.7275	10.7629	10.9271
351	AAACCAATAGAGAGTAATGGATGGAGATTGAATAAAACCC	AT5G42650	Encodes a member of the cytochrome p450 CYP74 gene family that functions as an allene oxide synthase. This enzyme catalyzes dehydration of the hydroperoxide to an unstable allene oxide in the JA biosynthetic pathway. It shows a dual catalytic activity, the major one being a 13-AOS but also expressing a 9-AOS activity. CFA-Leu, CFA-Val, CFA-Met and CFA-Ala can induce the expression of AOS.	CYTOCHROME P450 74A (CYP74A);DELAYED DEHISCENCE 2 (DDE2);ALLENE OXIDE SYNTHASE (AOS)	7.77911	8.1244	8.32637	8.06358	8.49075	12.8261	12.8778	11.3032	11.5356	11.5967	9.74047	10.5708	9.95389	10.7321	10.8394	10.407	10.5949	10.6955	10.7615	10.4847	9.23939	9.24563	10.1186	10.7937	10.0211	10.3807	11.5898	12.0817	10.4077	12.0518	9.93803	10.403	10.3547	9.7421	9.70207	11.2709	10.5444	10.968	10.3426	10.0101	10.2253	10.4436	10.1852	9.78847	10.6914
352	TGATTTGATGAGTTTTCGAGTGATTATTCTTCTTCGTCTC	AT5G42980	encodes a cytosolic thioredoxin that reduces disulfide bridges of target proteins by the reversible formation of a disulfide bridge between two neighboring Cys residues present in the active site. Thioredoxins have been found to regulate a variety of biological reactions in prokaryotic and eukaryotic cells. The mRNA is cell-to-cell mobile.	THIOREDOXIN 3 (ATTRX3);THIOREDOXIN H-TYPE 3 (ATH3); (ATTRXH3);THIOREDOXIN H3 (TRXH3);THIOREDOXIN 3 (TRX3)	12.6935	12.7252	12.6163	12.7357	12.7283	12.6907	12.6868	12.7488	12.7847	12.7395	12.624	12.5991	12.6208	12.4205	12.5445	12.7889	12.689	12.9052	12.7357	12.9755	13.2398	13.0646	13.3639	13.3402	13.21	12.3507	12.3579	12.1964	12.2707	12.2403	12.6066	12.0416	11.8949	11.8177	12.015	12.561	12.289	12.0038	12.2111	12.5189	12.3708	12.174	12.3156	12.2401	11.9695
353	TAGTCTGTTGCTCTTAGGAAATGTCAATACCGATAAAAGA	AT5G43940	Encodes a glutathione-dependent formaldehyde dehydrogenase (also known as class III type alcohol dehydrogenase) reduces S-nitrosoglutathione (GSNO), the condensation product of glutathione and NO, that is a naturally occurring NO reservoir and also a reactive nitrogen intermediate. Gene expression is reduced by wounding and induced by salicylic acid. Is required for the acclimation of plants to h…	SENSITIVE TO HOT TEMPERATURES 5 (HOT5); S-NITROSOGLUTATHIONE REDUCTASE 1 (GSNOR1)	10.983	10.9381	10.8497	11.0629	10.9178	11.0393	11.0976	11.3108	11.2148	11.3888	11.3335	11.5124	11.1655	11.5644	11.4928	11.9663	11.7984	11.8411	11.8079	11.5842	11.8378	11.9484	11.8305	12.1874	11.8077	10.4967	10.8758	10.8897	10.8621	10.3509	11.1924	11.0978	10.9104	11.0989	11.054	11.2687	11.1976	11.1269	11.1181	11.0655	11.2646	11.0794	11.2773	10.9537	11.1265
354	CTCTCAATACACTGATCAAGAAGCTGAGTCAACTTACAAT	AT5G45110	Encodes NPR3, a paralog of NPR1. Involved in negative regulation of defense responses against bacterial and oomycete pathogens. npr3 mutants has elevated level of PR1 expression. Interacts with TGA2, TGA3, TGA5 and TGA6 in yeast two hybrid assays. NPR3 and NPR4 are receptors for the immune signal salicylic acid. The mRNA is cell-to-cell mobile.	NPR1-LIKE PROTEIN 3 (NPR3); (ATNPR3)	4.85223	5.38189	6.09856	5.27868	6.06155	5.35848	5.73221	4.40966	4.89222	7.1849	5.16758	5.33046	4.90949	6.26763	5.56431	5.77838	6.31102	6.17197	6.94789	5.42495	7.06007	5.5244	6.70121	6.99044	5.68083	7.26161	7.83217	8.21951	6.9811	8.24272	7.5892	8.23252	7.99053	8.55842	8.22703	7.65092	8.30171	7.96726	8.29285	8.19384	7.90576	7.55711	7.78631	8.38148	7.54384
355	AGGTTTAGGTTTCTTCTGTTGTTTCTTCCATTTCTCTGAG	AT5G45410	Plastid localized protein of unknown function. Mutants are more susceptible to P. syringae and produce less callose upon infection.	NON HOST RESISTANCE 2A (ATNHR2A)	11.4762	11.5554	11.3827	11.5864	11.403	11.356	11.6311	11.0543	11.4388	10.7174	10.4677	10.5084	10.3642	10.8572	10.4452	10.731	10.7283	10.6342	10.4495	10.3571	10.4456	10.5047	10.2542	10.4912	10.9952	10.9764	11.2257	11.5302	11.2348	11.7093	11.3206	11.4014	11.4636	11.716	11.3893	11.214	11.441	11.2724	11.3984	11.405	11.5225	11.71	11.7431	11.586	11.47
356	AGTGCAATGCCAAAGAAGAAGAAGGTGAGAGTTAATATCA	AT5G46330	Encodes a leucine-rich repeat serine/threonine protein kinase that is expressed ubiquitously. FLS2 is involved in MAP kinase signalling relay involved in innate immunity. Essential in the perception of flagellin, a potent elicitor of the defense response. FLS2 is directed for degradation by the bacterial ubiquitin ligase AvrPtoB. The mRNA is cell-to-cell mobile.	FLAGELLIN-SENSITIVE 2 (FLS2)	1.7479	2.90385	1.85063	2.87658	4.13555	3.77351	4.43676	3.62116	3.73468	6.69948	5.59289	4.59349	4.90949	2.56719	4.89293	4.23996	3.86172	3.76388	4.8775	4.14484	6.51692	5.46891	5.62321	4.66851	3.955	3.31675	4.0814	3.59679	3.07421	3.89695	3.98716	4.12523	3.85177	3.72783	3.9791	3.74403	3.20954	3.90261	1.55139	2.08531	4.6248	4.44491	4.07115	4.68104	4.31842
357	GAAAGTTAAGAAACCCCGTTAAATCCCAGTCACATAATTC	AT5G47230	encodes a member of the ERF (ethylene response factor) subfamily B-3 of ERF/AP2 transcription factor family (ATERF-5). The protein contains one AP2 domain. There are 18 members in this subfamily including ATERF-1, ATERF-2, AND ATERF-5. The mRNA is cell-to-cell mobile.	ETHYLENE RESPONSIVE ELEMENT BINDING FACTOR 5 (ATERF5); (ERF102); (ATMACD1);ETHYLENE RESPONSIVE ELEMENT BINDING FACTOR- 5 (ATERF-5);ETHYLENE RESPONSIVE ELEMENT BINDING FACTOR 5 (ERF5)	-0.574033	0.0964912	1.85063	1.65419	1.81362	0.603588	3.29925	2.48366	1.6192	4.37755	0.0382981	3.00853	2.10214	2.56719	1.72301	3.01756	1.74624	2.8708	3.83568	2.92245	6.34184	4.32004	4.03824	4.66851	1.83953	6.20427	6.35824	5.18175	5.39614	4.63391	1.17981	3.20769	2.95868	3.43832	2.8416	3.74403	3.49905	4.8537	2.28835	4.89267	3.44037	4.05788	4.91914	5.2911	2.55289
358	GTCAGCGAAGTCTTTAGATTCCTTATTCATTCCTAAGCAT	AT5G47910	NADPH/respiratory burst oxidase protein D (RbohD).Interacts with AtrbohF gene to fine tune the spatial control of ROI production and hypersensitive response to cell in and around infection site. The mRNA is cell-to-cell mobile.	RESPIRATORY BURST OXIDASE HOMOLOGUE D (RBOHD); (ATRBOHD); (DELT1)	9.84276	9.9278	9.68984	9.98062	9.67781	9.11534	9.40778	9.97391	9.38075	9.80381	8.63449	9.27532	8.03287	9.41268	8.75643	11.0219	10.678	11.0514	11.309	10.6344	10.948	10.8168	10.925	10.8344	10.8405	12.5393	12.2463	12.2488	12.093	12.2353	11.0548	11.4666	11.5226	11.3121	11.1298	11.4941	11.8165	12.365	12.1197	11.5137	12.0747	11.7524	11.4856	12.5459	11.7521
359	AACATAAACACACGTATACAGAGTCTTTTAACAAGTTGGG	AT5G48485	Encodes a putative apoplastic lipid transfer protein that is involved in systemic acquired resistance. Mutants in this gene exhibit wild-type local resistance to avirulent and virulent Pseudomonas syringae, but pathogenesis-related gene expression is abolished in uninoculated distant leaves and fail to develop SAR to virulent Pseudomonas or Peronospora parasitica. DIR1 protein is cell-to-cell mob…	DEFECTIVE IN INDUCED RESISTANCE 1 (DIR1)	12.088	11.3005	11.8398	11.795	11.5376	11.3425	10.9503	11.8695	11.2756	11.411	10.6722	9.72278	10.9817	10.051	10.2374	9.06438	9.25667	8.71808	9.28155	9.33184	10.0565	10.1195	10.1043	9.78121	9.18234	11.0296	11.3675	11.1296	11.3929	10.602	9.58495	9.39312	9.23081	9.88495	9.95221	8.46806	7.3525	7.61777	7.10598	8.38909	7.95249	7.84126	8.06512	7.746	8.25886
360	CCTCCATTAACATTGACCTTTTCCATATCCAGCTCTAACT	AT5G48880	Encodes a peroxisomal 3-keto-acyl-CoA thiolase 2 precursor. EC2.3.1.16 thiolases. AT5G48880.1 is named PKT1 and AT5G48880.2 is named PKT2.	PEROXISOMAL 3-KETO-ACYL-COA THIOLASE 2 (PKT2);3-KETO-ACYL-COENZYME A THIOLASE 5 (KAT5)	9.7912	9.33251	9.76352	9.30045	8.95317	12.3472	12.2187	12.7739	12.5958	12.2293	11.2176	11.6196	11.6965	11.3906	11.8162	10.9437	10.6917	10.7956	10.229	10.7362	10.1257	9.83677	10.2148	10.7173	11.378	11.2651	11.1827	11.6427	10.9734	11.4387	10.9726	11.0357	11.0393	10.4371	10.7521	11.1999	10.9367	10.7347	10.3007	10.1352	9.25007	9.29113	9.63796	8.77741	9.53702
361	GTCAGGGAAAGTTTGAGAATTTGAGATACAGTTACGAGAT	AT5G49980	auxin F-box protein 5;(source:Araport11)	AUXIN F-BOX PROTEIN 5 (AFB5)	5.69275	5.58834	5.62322	6.37301	6.20594	6.27601	5.36964	5.71632	5.58883	4.37755	5.08269	6.91542	6.35006	5.73711	5.56431	5.46235	5.51883	6.08581	5.85674	5.58542	6.5971	6.30428	5.91271	6.59451	6.32065	4.69526	5.23894	5.80979	4.17375	4.97495	4.63924	5.24722	4.23879	3.07575	3.9791	4.63712	4.12708	3.90261	3.66687	4.89267	5.11023	4.26433	4.55657	4.52058	3.03831
362	TTGAATTCCTTGACTAATCTCTGAAGCTTATAGGGTACAA	AT5G50210	Encodes an Fe-S binding protein with quinolinate synthase (QS) activity and cysteine desulfurase activator activity. The QS activity was demonstrated by functional complementation of corresponding E. coli mutants and complementation of embryo-lethal phenotypes of the QS homozygous null allele in Arabidopsis. The SufE domain of the protein also stimulates the cysteine desulfurase activity of CpNif…	QUINOLINATE SYNTHASE (QS);ONSET OF LEAF DEATH 5 (OLD5);SULFUR E 3 (SUFE3)	7.18752	7.08518	7.20819	7.30763	7.69626	7.44908	8.03261	6.42852	7.29163	7.54747	6.14682	5.33046	6.00903	7.32207	6.54744	6.718	6.87552	6.90893	6.82503	6.62289	7.86338	7.53119	8.06799	7.96129	7.67242	6.72274	7.34675	7.2563	6.95336	7.64589	6.60607	6.66712	6.8928	7.08858	6.78646	7.27653	7.27802	6.22454	6.95511	6.94329	7.07897	7.09891	7.45888	7.25329	7.24219
363	CTCATATCAATACCTCCAATACATAGCAACGACCTCAATG	AT5G51280	DEAD-box protein abstrakt;(source:Araport11)	0	6.58584	6.28632	6.67506	6.51217	6.88687	6.48623	6.64975	6.60467	6.50997	5.96251	5.3237	5.81589	6.1896	6.47408	6.20414	5.91373	6.09201	5.94609	6.28737	6.29168	6.74519	6.51073	6.8456	6.99044	6.66395	5.38714	5.99567	6.28711	5.62441	6.28161	5.93469	6.22759	6.21742	5.94082	6.13438	5.79466	6.18936	5.82861	6.23321	6.47763	6.28472	5.97215	6.39307	6.04782	6.29705
364	TGATAATACACTGTACATATACCATCCTTAACCCAACAGA	AT5G52660	Encodes RVE6, a homolog of the circadian rhythm regulator RVE8. rve4 rve6 rve8 triple mutants display an extremely long circadian period, with delayed and reduced expression of evening-phased clock genes.	REVEILLE 6 (RVE6)	8.40611	8.44079	8.56488	8.62765	8.41353	9.31439	9.52807	8.32664	9.56367	7.83698	8.62701	8.13781	8.1245	8.75701	8.51742	8.42129	8.35603	8.10236	8.21174	8.25635	7.98755	8.21855	8.28617	7.90117	8.17938	8.63144	9.24824	9.28457	9.0184	9.17411	8.12232	8.40845	8.19025	8.39252	8.33345	8.24956	8.52745	7.92053	8.03789	8.19384	8.23361	8.37425	8.47259	8.43874	8.52098
365	CACCCGGTAAAGAATCGTCATCCCATAAGAAATTTGTAGA	AT5G55090	member of MEKK subfamily	MITOGEN-ACTIVATED PROTEIN KINASE KINASE KINASE 15 (MAPKKK15)	2.23332	0.0964912	0.265672	0.0692294	0.228657	2.18855	0.977324	1.74669	1.6192	4.37755	0.0382981	3.00853	2.10214	2.56719	0.138046	-0.152361	1.74624	0.0634438	1.33318	1.33749	4.195	2.11841	4.03824	2.34658	1.83953	0.994818	0.380963	1.72232	0.266859	2.31199	1.17981	0.0377649	0.151328	1.85336	0.519671	0.936677	3.20954	2.31765	-0.0335745	2.08531	1.56591	2.67937	2.48618	2.01808	2.55289
366	TCTGATGAAGTATAATAATCCTCTCAGCGTTTGTCATGTG	AT5G55810	encodes a bi-functional enzyme that expresses both nicotinamide-nucleotide adenylyltransferase (2.7.7.1) and nicotinate-nucleotide adenylyltransferase (2.7.7.18)activity.	NICOTINATE/NICOTINAMIDE MONONUCLEOTIDE ADENYLTRANSFERASE (NMNAT)	7.66914	7.59634	7.08585	7.53683	7.64651	7.47395	6.81021	7.28067	7.27264	7.1849	7.73179	7.76342	7.45969	7.32207	7.7601	7.21396	6.92946	6.88362	6.86716	6.09238	7.86338	8.21011	8.12571	8.01901	7.89119	6.03921	7.12243	6.61309	6.80602	6.15329	6.03779	6.44716	6.21742	5.69466	5.87722	5.46024	6.22944	5.66814	6.53628	6.17278	6.96963	5.97215	6.50411	5.71852	6.20824
367	GAACTCCCTAGTAACAAAAGAATGAGACAGTACAACAGTA	AT5G56170	LORELEI-LIKE-GPI-ANCHORED PROTEIN 1;(source:Araport11)	LORELEI-LIKE-GPI-ANCHORED PROTEIN 1 (LLG1)	11.91	12.1663	11.758	12.0033	11.9527	11.1203	11.1233	11.2013	11.1077	11.8122	10.4926	10.8351	10.3358	10.7016	10.6429	11.1814	10.9549	11.2489	11.3871	10.9504	11.7463	11.6603	11.5058	11.3494	11.4125	11.9885	12.1404	12.125	12.0802	12.1859	11.6238	11.6483	11.7802	11.8799	11.7334	11.4175	11.5763	11.475	11.9469	11.8318	11.9771	11.4148	11.5113	12.1842	11.5319
368	TGCACTTACACCAAAATCTGAGATTTTCACTTCCCCTTTA	AT5G56580	Encodes a member of the MAP Kinase Kinase family of proteins. It can phosphorylate MPK12 in vitro and it can be dephosphorylated by MKP2 in vitro.	MAP KINASE KINASE 6 (MKK6);ARABIDOPSIS NQK1 (ANQ1);ARABIDOPSIS THALIANA MAP KINASE KINASE 6 (ATMKK6);SUPPRESSOR OF MKK1 MKK2 4 (SUMM4)	6.82685	6.89091	6.77347	6.57702	5.72051	4.99591	5.06479	6.87597	5.91688	5.96251	4.99249	6.46796	6.49445	4.15215	5.97094	6.07646	6.31102	6.04072	6.46246	6.19547	7.27028	6.97639	5.91271	6.87015	6.1853	7.06091	7.22645	7.12605	6.53365	6.50838	5.42773	6.44716	6.03397	6.15104	5.37765	6.06596	5.76753	6.56557	5.52101	4.89267	6.63915	5.78371	4.55657	6.87606	6.33948
369	CGATGGAATTTAGGGATTTTGTAGGGGTTTTATTGTGAGA	AT5G57000	DEAD-box ATP-dependent RNA helicase;(source:Araport11)	0	5.80101	5.45404	5.9381	5.62382	5.84337	5.12715	5.22525	4.80559	4.78913	5.96251	4.28623	5.33046	2.10214	5.37454	4.04494	3.54808	3.62071	4.15091	5.03362	4.50741	5.77996	5.57784	5.62321	4.66851	5.68083	4.69526	4.0814	5.26664	4.65918	4.42746	3.98716	2.84512	4.67489	4.66072	4.22011	3.2586	4.43193	3.45515	4.48999	3.67028	4.83892	3.1648	4.41218	4.34001	4.31842
370	CATTTTCTTATCTCGGAAACAACCATAGAGTCAACTAATG	AT5G57360	Encodes clock-associated PAS protein ZTL; Also known as FKF1-like protein 2 or ADAGIO1(ADO1). A protein containing a PAS domain ZTL contributes to the plant fitness (carbon fixation, biomass) by influencing the circadian clock period. ZTL is the F-box component of an SCF complex implicated in the degradation of TOC1.	ZEITLUPE (ZTL);LOV KELCH PROTEIN 1 (LKP1);ADAGIO 1 (ADO1);FKF1-LIKE PROTEIN 2 (FKL2)	8.22363	8.32049	8.51834	8.26399	8.52786	8.0548	7.96601	7.89644	7.71372	7.83698	7.35118	7.53209	6.96012	7.61158	7.45093	6.66782	7.1947	7.203	7.45557	7.00991	8.12911	7.72129	7.73868	7.55604	7.93404	7.18464	7.81559	7.89891	6.95336	7.23482	6.85223	7.00355	6.59427	6.64344	6.01152	6.14613	6.48256	6.2625	6.53628	6.8402	6.66744	6.58626	6.63999	7.06247	5.95888
371	GCCGCAAGACGGATATTACTAACACCACGCAAAACAATAT	AT5G57460	TPLATE complex subunit involved in clathirin mediated endocytosis.	TPLATE COMPLEX MUNISCIN-LIKE (TML)	8.61332	8.36795	8.56488	8.28355	8.27851	8.0548	8.3782	8.57536	8.34258	7.54747	7.77301	8.05293	7.93503	8.12177	8.32292	7.58235	8.00048	7.7145	7.94297	7.48724	8.33016	8.63253	8.28617	8.0745	8.1912	7.88964	8.69838	8.5425	8.35962	8.07575	7.89405	8.64879	8.41342	8.64778	8.18501	7.41241	8.12176	7.7705	7.94942	8.23506	7.9753	8.36307	8.278	8.28486	7.85301
372	CCGGAATTCAGGACAAGGGACACAACTATAATGGTACTTC	AT5G58620	Involved in control of defence gene expression post-transcriptionally through release from translation arrest within TZF9-PAB2-containing RNA granules. TZF9 shows phospho-mobility shift after flg22 treatment, inferred to be caused by phosphorylation through MPK3 and/or MPK6. The major MPK3/6-targeted phospho-sites are S181, S323, S343, S352, S356, S362 and S377.	TANDEM ZINC FINGER PROTEIN 9 (TZF9)	2.59589	3.55592	4.17256	2.87658	3.03601	3.77351	4.43676	2.96908	4.1217	4.37755	3.49773	3.00853	2.10214	2.56719	3.59748	1.4326	1.74624	3.23337	2.91814	4.14484	5.4751	4.1888	4.77521	5.51651	4.50249	5.24275	5.42536	4.22482	4.79042	4.18646	3.50173	5.08216	4.39926	5.82299	5.72912	4.1066	4.7945	5.125	4.82441	5.54474	5.11023	5.97215	5.29354	5.5624	4.47889
373	ATTCGACAAACACTTAAAGACCAGAACCATAGAATCATGT	AT5G60100	Encodes pseudo-response regulator 3 (APRR3/PRR3). PRR3 transcript levels vary in a circadian pattern with peak expression at dusk under long and short day conditions. PRR3 affects the period of the circadian clock and seedlings with reduced levels of PRR3 have shorter periods, based on transcriptional assays of clock-regulated genes. PRR3 is expressed in the vasculature of cotyledons and leaves w…	PSEUDO-RESPONSE REGULATOR 3 (PRR3)	-0.574033	0.0964912	0.265672	0.0692294	0.228657	0.603588	0.977324	0.161729	2.35617	5.96251	5.46456	3.00853	5.27206	6.02662	4.22551	4.60253	4.91616	4.81833	5.36293	5.24438	6.67304	2.60384	4.03824	2.34658	3.42449	2.57978	1.96593	0.137361	0.266859	0.727024	3.98716	1.62273	3.32125	1.85336	3.6896	4.39611	4.12708	4.08318	4.21435	4.89267	1.56591	0.357443	0.164255	2.01808	2.55289
374	CTGGCGAGATAGACCTGAGTAATGATCTTAACAACCTTTG	AT5G61010	A member of EXO70 gene family, putative exocyst subunits, conserved in land plants. Arabidopsis thaliana contains 23 putative EXO70 genes, which can be classified into eight clusters on the phylogenetic tree.	EXOCYST SUBUNIT EXO70 FAMILY PROTEIN E2 (ATEXO70E2);EXOCYST SUBUNIT EXO70 FAMILY PROTEIN E2 (EXO70E2)	7.86476	8.07948	7.73328	7.87013	7.83599	9.04238	9.449	8.29616	8.93208	8.76987	8.88692	7.53209	8.25188	8.63328	8.66552	8.79308	8.93935	8.65963	9.27765	8.59488	8.96507	7.9206	8.86267	8.32386	8.05546	10.9241	10.785	10.5584	10.8714	10.6739	10.4675	10.5064	10.6281	10.9293	10.7993	9.93386	10.1932	10.0083	10.3748	10.2602	10.2629	10.616	10.3127	10.6316	10.4513
375	TTTTGCAACTCTAACTTCTTCCCGGAAATGCTTATATTAT	AT5G61140	Encodes a predicted protein with 30% identity with MER3/RCK. Similar to yast Brr2p DEAD/DExH box ATP-dependent RNA helicase.	(BRR2C)	6.94167	6.7547	6.67506	6.96405	7.14752	6.83241	6.64975	6.63746	6.69245	6.69948	6.26712	5.81589	6.00903	6.47408	6.36686	6.3868	6.31102	6.29226	6.46246	5.98134	7.22053	6.91542	6.8456	7.63199	7.24325	5.51838	5.80723	5.62921	6.83671	6.28161	5.93469	5.24722	5.87925	5.99632	5.94594	5.89087	5.71204	6.14546	5.98879	7.03951	6.13069	6.19033	6.82247	6.62294	5.65722
376	CTAAGGACAGTAGATTTGACATATGTAAAGAAAGCAGAGG	AT5G61380	Pseudo response regulator involved in the generation of circadian rhythms. TOC1 appears to shorten the period of circumnutation speed. TOC1 contributes to the plant fitness (carbon fixation, biomass) by influencing the circadian clock period. PRR3 may increase the stability of TOC1 by preventing interactions between TOC1 and the F-box protein ZTL. Expression of TOC1 is correlated with rhythmic ch…	TIMING OF CAB EXPRESSION 1 (TOC1); (APRR1);PSEUDO-RESPONSE REGULATOR 1 (PRR1);TIMING OF CAB EXPRESSION 1 (AtTOC1)	4.38016	4.00338	5.02056	4.71309	5.35794	4.69105	5.22525	4.55405	4.67809	6.69948	8.03265	7.40085	7.71685	8.05904	7.84541	8.39839	8.13282	8.37178	8.64	8.23231	7.00235	6.5909	6.36017	6.43405	7.22035	5.94901	5.02482	5.42276	6.24414	5.77142	7.36963	7.48898	7.24936	7.40795	7.46219	7.44447	7.47424	6.7639	7.70114	8.01605	6.17077	6.28818	6.314	6.84251	5.44041
377	TAAACTACTTATTTGATATTTGCACACTACCGCTACCTTT	AT5G61600	encodes a member of the ERF (ethylene response factor) subfamily B-3 of ERF/AP2 transcription factor family. The protein contains one AP2 domain. There are 18 members in this subfamily including ATERF-1, ATERF-2, AND ATERF-5. Involved in regulating root architecture.	ETHYLENE RESPONSE FACTOR 104 (ERF104)	9.25093	9.57425	9.61661	9.64855	9.66953	9.53137	9.99134	9.569	9.63972	10.2602	8.80317	9.97432	9.67957	10.2038	9.16871	11.8971	11.9602	12.1204	12.5682	11.6605	11.5079	12.5748	11.0193	11.2862	11.8559	13.3847	13.1193	13.1127	13.3162	12.6047	9.35473	10.056	9.95061	9.84015	10.2184	11.936	10.1231	11.5689	10.6166	10.4905	10.4957	10.1273	11.1607	11.6981	9.55963
378	TTTGCATGCTTCCATACACCTTCGTAATCACTATTCTTCG	AT5G61790	calnexin 1;(source:Araport11)	CALNEXIN 1 (CNX1); (ATCNX1); (CNX1)	12.1481	12.0798	11.8577	12.1728	11.8837	12.9919	13.9483	13.2454	13.1119	13.1881	12.7596	12.8046	12.2481	12.8445	12.8814	14.0924	14.0369	14.2944	13.9012	13.8788	13.7311	12.8791	12.5368	12.6898	13.2823	13.6573	13.1448	13.4427	14.0156	14.3022	14.5081	14.7115	14.8655	14.3957	14.4839	14.2449	14.5808	14.2607	14.6855	14.7026	13.9281	14.0942	14.2706	13.8713	14.0297
379	GGGTTCCAACTACAATGTCAACACCTCTCTTTAATTTACC	AT5G62190	DEAD/DEAH box RNA helicase PRH75	(ATRH7); (PRH75)	11.8743	11.6516	11.5319	11.9392	11.1937	9.82518	10.1892	10.3602	10.1802	10.4861	10.4864	9.51633	10.0505	10.1596	10.38	10.6412	10.258	10.6955	10.4753	10.2171	11.3777	11.6353	11.6005	11.2384	11.6928	10.1471	9.41714	9.74284	9.92328	10.1215	9.93135	10.0698	9.88095	9.58355	9.39925	10.0373	10.1599	10.2753	10.0419	9.97406	10.3956	10.4932	9.96354	10.2194	10.1121
380	AGCCTCATCCAGTACAAGGTAAGTCACTCTCTTCAAATTA	AT5G63120	P-loop containing nucleoside triphosphate hydrolases superfamily protein;(source:Araport11)	RNA HELICASE 30 (RH30)	7.92979	7.46281	7.2769	7.83078	6.97012	8.86568	8.77822	7.92328	8.8254	7.54747	7.89005	7.86651	7.5284	7.92474	7.88624	7.19637	7.64509	7.79815	7.49641	7.64127	7.69142	8.17586	8.06799	8.01901	8.27137	7.65303	7.81559	8.29218	8.47143	8.43438	7.48359	7.68882	7.56918	7.68625	7.67954	7.1655	7.69067	7.41357	7.57376	7.12971	7.91758	7.75832	8.34913	7.76403	7.68217
381	CATACCAGTAACCTTATATTTCTCCACCGCCTTAAACATC	AT5G63380	Encodes a peroxisomal protein involved in the activation of fatty acids through esterification with CoA. At5g63380 preferentially activates fatty acids with increased chain length (C9:0 to C8:0) and thus shares characteristics with long-chain fatty acyl-CoA synthases. Also able to catalyze the conversion of OPDA to its CoA ester and is therefore thought to be involved in the peroxisomal &#946;-ox…	0	6.34483	6.40027	6.3742	6.47862	6.1113	6.66968	6.33488	6.1841	6.54203	4.37755	4.28623	6.91542	6.49445	6.26763	5.97094	4.89203	4.24874	5.89633	4.95767	5.86105	5.63557	4.65446	6.15372	4.66851	4.89842	5.24275	5.66636	6.44114	5.47631	5.25059	3.98716	3.94466	4.39926	3.07575	4.7676	5.32899	3.20954	3.45515	4.48999	4.89267	4.22887	1.94241	4.91914	3.89255	3.40088
382	AATACCAACACCTTATAGATACAATTTTCATCAACCCACT	AT5G64120	Encodes a cell wall bound peroxidase that is induced by hypo-osmolarity and is involved in the lignification of cell walls.	PEROXIDASE 71 (PRX71); (ATPRX71)	6.22038	6.50588	5.9381	7.12451	6.63805	9.98513	11.9851	6.92991	8.92602	10.3083	9.83758	8.21798	7.31159	8.05904	8.32292	8.10973	8.35603	8.02345	9.61085	8.1319	8.9801	8.88129	8.28617	8.88574	8.34732	11.22	11.8046	11.924	11.9184	11.4507	9.87677	9.9004	10.0385	10.5619	10.3027	10.0426	9.61515	10.1892	9.94514	9.79267	10.3808	11.2948	10.8673	11.1905	11.183
383	CATTGAAACCATGATCTGAAGTATTTGTATCCTCCAATGT	AT5G64170	LNK1 is a member of a small family (4 proteins) in Arabidopsis that have some overlap in function. LNK1 functions in the integration of light signaling and circadian clock. It is regulated by the clock TOC1 complex.Functions as a transcriptional coactivator.	NIGHT LIGHT-INDUCIBLE AND CLOCK-REGULATED 1 (LNK1)	8.59839	9.08801	9.10172	8.70947	8.92562	10.7056	10.4223	10.5138	10.8082	8.90111	9.06344	7.76342	8.29196	8.05904	8.82104	7.58235	6.95569	7.56329	7.0611	7.67734	7.49617	5.86257	8.12571	7.90117	6.03592	10.2164	9.70514	9.62319	10.3556	10.3251	8.83086	9.17476	8.71738	8.53986	8.6946	7.78217	8.01116	7.13527	7.60305	8.06259	5.4728	4.74976	5.65611	5.85938	5.58851
384	TCGTTGTCCATAATCTCTTTCTTCTTTCCCTTGAGTTTTC	AT5G64930	Regulator of expression of pathogenesis-related (PR) genes. Participates in signal transduction pathways involved in plant defense (systemic acquired resistance -SAR).	CONSTITUTIVE EXPRESSION OF PR GENES 5 (CPR5);ONSET OF LEAF DEATH 1 (OLD1);HYPERSENESCENCE 1 (HYS1); (OLD1)	9.45249	9.40255	9.48242	9.39341	9.35019	8.03822	8.3782	8.28585	8.24856	6.69948	7.13633	6.91542	5.80258	7.21104	7.08056	7.78428	7.61249	7.37633	7.49641	7.22013	8.017	8.40011	7.73868	8.27732	7.9199	7.70906	8.39777	8.20882	8.06776	8.02164	7.20217	7.90195	7.91288	7.736	7.81429	7.50653	8.06752	7.46332	7.71462	7.44287	8.29836	7.88882	8.20317	8.346	7.7932
385	GCCTCCCACAAAGTAATATATACGTAATCACACCAATGCT	AT5G66210	Calcium Dependent Protein Kinase. Functions in the BIK1 innate immune response pathway.	CALCIUM-DEPENDENT PROTEIN KINASE 28 (CPK28)	8.24933	8.13541	8.28248	8.07485	7.85071	7.49841	7.69157	7.41912	7.89842	8.62548	7.422	7.53209	7.14653	7.61158	7.45093	8.22702	8.03779	8.31611	9.13408	7.52731	8.77135	9.10254	8.64311	8.41267	8.89481	10.5741	10.2863	10.4285	10.337	10.3026	8.12232	8.90504	8.67881	8.83445	8.50266	8.42049	8.83728	9.59749	8.83987	8.65517	9.40511	9.0334	9.18939	9.81466	9.11054
386	TGAAGGACATGGATATACAGAAAATTCAAGATCTTAGGCA	AT5G66570	Encodes a protein which is an extrinsic subunit of photosystem II and which has been proposed to play a central role in stabilization of the catalytic manganese cluster. In <i>Arabidopsis thaliana</i> the PsbO proteins are encoded by two genes: <i>psbO1</i> and <i>psbO2</i>. PsbO1 is the major isoform in the wild-type. In plsp1-1 mutant plastids, the nonmature form of the protein localizes in the…	PS II OXYGEN-EVOLVING COMPLEX 1 (PSBO-1);33 KDA OXYGEN EVOLVING POLYPEPTIDE 1 (OEE1);OXYGEN EVOLVING ENHANCER PROTEIN 33 (OEE33);OXYGEN EVOLVING COMPLEX 33 KILODALTON PROTEIN (OE33);PS II OXYGEN-EVOLVING COMPLEX 1 (PSBO1);MANGANESE-STABILIZING PROTEIN 1 (MSP-1)	11.562	11.6978	11.6671	11.7439	11.9112	12.3911	11.5462	12.1185	12.1174	11.955	11.8019	12.0281	11.9398	12.0205	11.8372	11.0614	11.3343	10.9128	11.126	11.14	11.3635	11.3687	11.9188	11.7324	11.1133	11.3156	11.6635	11.49	11.6725	11.379	11.1756	10.915	10.7706	10.7041	11.0045	9.81012	8.84375	9.01531	9.46028	9.72194	8.97246	8.70174	8.64404	8.83826	8.50242
387	TCTGTTTCTCGGACTAAAATCTTGATATGACGAATTCTCC	AT5G66850	Encodes a member of the MEKK subfamily that functions redundantly with MAPKKK3 to activate MPK3/6 downstream of multiple pattern recognition receptors and confer resistance to both bacterial and fungal pathogens.	MITOGEN-ACTIVATED PROTEIN KINASE KINASE KINASE 5 (MAPKKK5)	9.62687	9.31808	9.35048	9.37984	9.20307	9.53728	9.54338	9.31908	9.71196	9.42194	9.05789	9.0309	8.87032	9.07498	9.25439	8.9483	8.95244	8.96129	9.02201	8.68622	9.85117	9.60545	9.69169	9.11477	9.2797	11.0433	10.8208	10.6342	11.075	10.9903	9.46058	9.63954	9.73817	9.58807	9.55584	9.31605	9.52141	9.46536	9.69605	9.30448	9.87728	9.84729	9.45658	9.67867	9.71679
388	GAGAGTTTGTGACAACTAAATCTTTGCTACCAACAGAAAC	AT5G67160	Encodes a member of the BAHD acyltransferase superfamily. Mutants have enhanced susceptibility to virulent and avirulent pathogens and are defective in pathogen induced SA biosynthesis. EPS1 may act upstream of SA biosynthesis as application of SA can rescue the mutant phenotype.	ENHANCED PSEUDOMONAS SUSCEPTIBILTY 1 (EPS1)	5.61579	5.58834	5.31007	5.62382	6.15939	6.62596	6.18678	5.88965	6.30103	7.1849	5.59289	4.59349	3.6871	5.73711	4.38597	4.70562	4.4092	5.10784	4.5031	5.58542	6.43204	5.35107	5.91271	6.43405	5.29896	5.94901	5.73851	6.11464	5.69312	5.77142	4.34973	3.7382	4.23879	3.96884	4.7676	5.02414	5.5942	5.35327	5.89716	5.54474	5.11023	6.1388	6.57365	5.38731	5.18515
389	TGAACTGTTTATACTGAAGCTCCAAGGTGTAAGAAAGAAG	AT3G05630	Encodes a member of the PXPH-PLD subfamily of phospholipase D proteins. Regulates vesicle trafficking. Required for auxin transport and distribution and hence auxin responses. This subfamily is novel structurally different from the majority of plant PLDs by having phox homology (PX) and pleckstrin homology (PH) domains. Involved regulating root development in response to nutrient limitation. Play…	PHOSPHOLIPASE D P2 (PLDP2);PHOSPHOLIPASE D ZETA 2 (PDLZ2);PHOSPHOLIPASE D ZETA 2 (PLDZETA2)	-0.574033	2.41842	0.265672	2.39116	0.228657	2.18855	2.56229	1.74669	3.20416	4.37755	2.84565	3.00853	4.90949	2.56719	1.72301	3.30707	0.161277	2.38537	1.33318	1.33749	3.70957	-0.203518	4.03824	2.34658	2.57649	2.57978	3.18832	2.45929	1.85182	3.89695	1.17981	1.62273	2.47326	0.268398	2.10463	4.84357	4.12708	3.69616	3.66687	5.25524	4.6248	4.881	5.20865	3.60304	4.31842
390	TTCAGCGGGAGAGAAATCTGGTAATATATCATATTGCTTC	AT3G02260	Calossin-like protein required for polar auxin transport. Involved in regulating sugar response and C/N balance.	LOW PHOSPHATE-RESISTANT ROOT 1 (LPR1);DARK OVER-EXPRESSION OF CAB 1 (DOC1);CORYMBOSA1 (CRM1);UMBRELLA 1 (UMB1);TRANSPORT INHIBITOR RESPONSE 3 (TIR3);BIG (BIG);ATTENUATED SHADE AVOIDANCE 1 (ASA1)	7.66914	7.99736	7.97303	8.23414	8.16529	7.93451	7.82281	8.28585	8.07316	7.1849	7.64563	7.25646	7.93503	7.92474	7.80338	7.36334	7.81233	8.09135	7.73121	7.87665	8.07414	7.96139	8.1812	7.96129	8.29348	6.82771	6.98088	7.27691	7.52425	7.66954	7.71896	7.81255	7.68271	8.23994	8.00349	7.59489	7.96443	7.3966	7.90306	6.94329	7.85746	7.80865	7.92581	7.83399	7.68217
391	AAACAAGTTTCTTACCGTCATACTCCTTCAATTGTCCAAC	AT5G52640	Encodes a cytosolic heat shock protein AtHSP90.1. AtHSP90.1 interacts with disease resistance signaling components SGT1b and RAR1 and is required for RPS2-mediated resistance. The mRNA is cell-to-cell mobile.	HEAT SHOCK PROTEIN 81-1 (HSP81-1); (ATHS83); (HSP81.1);HEAT SHOCK PROTEIN 83 (HSP83);HEAT SHOCK PROTEIN 90.1 (ATHSP90.1);HEAT SHOCK PROTEIN 90-1 (AtHsp90-1);HEAT SHOCK PROTEIN 90.1 (HSP90.1)	6.84382	6.36328	6.97992	6.21898	7.38853	9.39475	10.0025	7.82707	9.21663	8.90111	7.35118	8.62324	6.6257	8.54447	7.05691	10.3505	10.4639	9.26557	9.74115	10.2048	8.88749	7.37391	6.8456	7.90117	8.78984	12.6931	12.4002	11.9643	12.88	12.9865	12.6129	11.9644	12.9172	12.251	13.1561	12.9497	12.3403	12.6851	11.9064	13.0004	10.5966	10.7205	10.6144	8.96839	11.4386
392	TCCAATTCCGATGTAGATCCATTTGTGAGAAGAAGAAGAT	AT2G33580	Encodes a putative LysM-containing receptor-like kinase. LYK5 is a major chitin receptor and forms a chitin-induced complex with related kinase CERK1. Based on protein sequence alignment analysis, it was determined as a pseudo kinase due to a lack of the ATP-binding P-loop in the kinase domain.	LYSM-CONTAINING RECEPTOR-LIKE KINASE 5 (LYK5); (ATLYK5)	1.01093	3.79693	3.96611	3.52866	1.81362	2.18855	4.43676	3.62116	3.20416	4.37755	4.12576	4.59349	3.6871	4.88911	2.9454	4.3712	4.55359	4.15091	4.8775	4.14484	5.77996	3.70337	2.45328	2.34658	4.16145	5.51838	4.77328	4.22482	5.12484	6.45494	4.88025	6.22759	6.12861	6.33449	6.1921	5.89087	6.57877	5.20517	5.98879	5.25524	5.26635	5.11233	5.11845	5.92497	5.36024
393	TATTATTGTTATTCCCCGGATTATTATAATGGTTTCGAGC	AT3G01080	member of WRKY Transcription Factor; Group I	WRKY DNA-BINDING PROTEIN 58 (WRKY58);WRKY DNA-BINDING PROTEIN 58 (ATWRKY58)	1.7479	3.26642	3.4356	2.39116	1.81362	4.30403	0.977324	1.74669	2.35617	5.96251	3.73874	6.17846	2.10214	4.88911	3.59748	6.98719	6.42806	6.72166	6.714	6.62289	6.34184	5.41119	5.26064	2.34658	5.11254	2.57978	4.77328	3.8378	1.85182	3.89695	5.26727	5.65247	4.54365	5.76025	4.60713	6.36294	6.41465	6.22454	6.07495	5.78575	6.45668	6.02987	6.39307	6.21447	5.95888
394	ATATGATAAAACAATTGCTGAATTCACAACTTCACGGAAC	AT4G30010	ATP-dependent RNA helicase;(source:Araport11)	0	10.8961	10.9537	10.7424	10.7496	10.7707	10.8551	10.7171	10.9357	11.0194	11.1977	10.2969	10.6452	10.3261	10.6599	10.4611	10.7002	10.7302	10.6171	10.3984	10.7234	11.0405	11.1324	11.2182	11.0779	11.1364	10.1822	10.5446	10.6929	10.5854	10.3251	10.6165	10.429	10.3049	10.4245	10.443	10.4265	10.6626	10.2257	10.5027	10.8634	10.7549	10.5436	10.8018	10.6365	10.5313
395	AGGATCTGTCATAAGATCAACCAAGTACTCTCTTTCATCT	AT1G08720	enhanced disease resistance 1 (EDR1) confers resistance to powdery mildew disease caused by the fungus Erysiphe cichoracearum The mRNA is cell-to-cell mobile.	ENHANCED DISEASE RESISTANCE 1 (EDR1); (ATEDR1)	4.47036	3.79693	3.96611	3.97612	5.08664	4.30403	4.43676	3.86217	4.5578	4.37755	2.84565	5.33046	2.10214	4.88911	3.59748	3.75453	4.06817	4.15091	2.55557	4.50741	4.84707	4.32004	5.26064	4.66851	3.955	3.31675	4.46843	3.8378	3.9673	3.04895	3.98716	3.94466	4.05822	3.43832	5.16353	4.1066	2.84697	2.31765	3.42586	3.67028	3.15087	2.67937	3.8647	4.34001	3.9314
396	AAGCTTAACTACGTTTGGATGCTCAGGTAAAGTAGACATA	AT1G18890	encodes a calcium-dependent protein kinase whose gene expression is induced by dehydration and high salt. Kinase activity could not be detected in vitro.	CALCIUM-DEPENDENT PROTEIN KINASE 1 (ATCDPK1); (CPK10);CALCIUM-DEPENDENT PROTEIN KINASE 1 (CDPK1); (AtCPK10)	5.69275	6.07377	5.75753	5.79715	5.51406	5.73287	5.62118	4.55405	5.31964	7.1849	4.12576	4.59349	3.6871	4.88911	4.66161	5.2739	5.65313	5.01764	6.052	5.72981	7.00235	6.0253	4.77521	5.51651	5.53997	7.59473	7.60013	7.46828	7.59778	8.21084	7.0127	7.15671	7.29088	7.84583	7.46219	7.20346	7.58651	7.09375	7.78021	7.37072	7.34727	7.20293	7.26229	8.08417	7.14982
397	ATGTCATATTCTGACTGTTAGCCAAGATAATTCCTCCATT	AT4G23310	Encodes a cysteine-rich receptor-like protein kinase.	CYSTEINE-RICH RLK (RECEPTOR-LIKE PROTEIN KINASE) 23 (CRK23)	-0.574033	0.0964912	0.265672	0.0692294	0.228657	0.603588	0.977324	0.161729	0.0342386	4.37755	1.62326	3.00853	2.10214	4.15215	1.72301	3.30707	1.74624	2.8708	3.44866	3.65942	7.72749	3.70337	2.45328	4.66851	3.955	6.77618	5.99567	5.34681	5.93928	6.45494	3.50173	3.4972	2.47326	2.59033	3.32703	0.936677	2.84697	4.08318	3.66687	5.54474	4.5045	4.44491	4.41218	4.52058	3.40088
398	TGTAATAAGTTAGATTGCTGGAGTTTACACATCTATGCTC	AT3G25040	Encodes ERD2b. a homolog of the yeast endoplasmic reticulum retention receptor ERD2. Mutations in ERD2b compromise EFR but not FLS2 signaling. The mRNA is cell-to-cell mobile.	ENDOPLASMIC RETICULUM RETENTION DEFECTIVE 2B (ERD2B)	7.88129	7.71854	7.13604	7.50386	7.55957	7.89821	7.20614	7.79835	7.69957	7.54747	7.21821	6.91542	6.35006	6.65465	7.39543	7.51297	7.47416	6.93381	7.4277	6.89208	7.61646	7.68523	6.97684	7.83844	7.75441	6.82771	7.43625	7.31727	7.44677	7.06687	7.40862	6.98028	7.14001	7.18726	6.85952	6.6091	6.75386	6.8159	6.88529	6.72917	7.18062	6.73248	7.32413	6.62294	6.9452
399	GAGCAATGTTATAGCAAACTCTAATAACTCCCAGCAATGG	AT3G43300	AtMIN7 is an immunity associated Arabidopsis protein targeted by HopM1, a conserved Pseudomonas syringae virulence protein. AtMIN7 encodes one of the eight members of the Arabidopsis adenosine diphosphate (ADP) ribosylation factor (ARF) guanine nucleotide exchange factor (GEF) protein family. The AFR GEF proteins are key components of the vesicle trafficking system in eukaryotic cells. HopM1 medi…	HOPM INTERACTOR 7 (ATMIN7);BFA-VISUALIZED ENDOCYTIC TRAFFICKING DEFECTIVE1 (BEN1); (MIN7);BREFELDIN A-INHIBITED GUANINE NUCLEOTIDE-EXCHANGE PROTEIN 5 (BIG5)	8.5475	8.60824	8.721	8.57306	8.80986	8.28307	8.44493	8.83061	8.63786	8.62548	7.8775	7.40085	7.77456	8.75701	8.52606	7.68684	8.03779	7.79815	8.13623	7.81322	7.98755	8.93347	8.47565	8.32386	8.64258	7.47055	7.47899	7.75941	7.98796	8.61577	8.12232	8.56524	8.29599	8.8496	8.44448	8.19406	8.32963	7.89658	8.31957	7.86667	8.50842	8.39636	8.69953	8.74145	8.35508
400	TTGCTTCACAACACTCTGCTTACTACTACTTCTTGATGTT	AT2G31230	encodes a member of the ERF (ethylene response factor) subfamily B-3 of ERF/AP2 transcription factor family. The protein contains one AP2 domain. There are 18 members in this subfamily including ATERF-1, ATERF-2, AND ATERF-5.	ETHYLENE-RESPONSIVE ELEMENT BINDING FACTOR 15 (ATERF15);ETHYLENE-RESPONSIVE ELEMENT BINDING FACTOR 15 (ERF15)	5.76582	6.89091	6.41542	6.69859	6.29475	8.21092	8.64266	7.97551	8.50591	8.07799	8.72129	7.53209	7.77456	8.40008	8.26217	7.58235	7.5276	7.81164	7.4417	7.40358	8.35343	7.8354	8.23464	7.63199	7.62089	8.94319	9.4551	9.64714	9.00495	9.2545	8.51072	8.94165	8.77704	8.64778	8.81888	8.83754	8.9435	9.10163	8.8337	8.77181	8.84203	9.49955	9.16143	8.84674	9.86939
401	TAGCATAAGTTGAAAATCTGTTAGTCGGTTTAGGCTGCTC	AT4G13920	receptor like protein 50;(source:Araport11)	RECEPTOR LIKE PROTEIN 50 (AtRLP50);RECEPTOR LIKE PROTEIN 50 (RLP50)	5.49206	5.65108	4.35314	5.49549	5.08664	4.30403	6.02172	4.55405	5.39179	5.96251	5.39585	6.70897	5.56157	6.65465	4.53036	6.35543	5.99417	6.36722	6.48968	5.42495	8.07414	6.99615	7.20817	6.87015	6.40431	7.50261	7.20114	7.05622	7.61559	7.69281	8.45593	8.61141	8.76235	9.12327	8.55859	9.08133	9.497	9.20761	9.76247	9.76479	9.80272	10.0837	9.84549	10.2517	9.78746
402	TCCAAATCTTGCCGGAGAATTCTTGTTGATATCAGATTCC	AT5G52300	Encodes a protein that is induced in expression in response to water deprivation such as cold, high-salt, and desiccation. The response appears to be via abscisic acid. The promoter region contains two ABA-responsive elements (ABREs) that are required for the dehydration-responsive expression of rd29B as cis-acting elements. Protein is a member of a gene family with other members found plants, an…	RESPONSIVE TO DESICCATION 29B (RD29B);LOW-TEMPERATURE-INDUCED 65 (LTI65)	2.23332	1.68145	0.265672	2.87658	0.228657	3.41094	0.977324	1.74669	1.6192	4.37755	0.0382981	3.00853	2.10214	2.56719	0.138046	3.30707	1.74624	3.97033	1.33318	1.33749	4.195	1.38144	2.45328	2.34658	0.254563	0.994818	1.96593	0.137361	3.07421	0.727024	2.76477	3.7382	2.95868	2.59033	3.6896	3.2586	2.36154	2.31765	2.77378	4.40724	-0.0190571	1.94241	0.164255	0.433115	2.55289
403	GCATCAATGAAATGAAGAGCTGCCTTTTGAACAAAGAAAG	AT2G41560	Encodes a calmodulin-regulated Ca(2+)-ATPase that improves salt tolerance in yeast. Localized to the vacuole. Lesion mimic phenotype when mutation in the gene is combined with a mutation in ACA11. Lesion mimic phenotype of double knockout can be suppressed by nutritional supplements that increase anion levels (e.g. 15 mM Nitrate, Chloride, or Phosphate).	AUTOINHIBITED CA(2+)-ATPASE, ISOFORM 4 (ACA4)	6.80967	7.35388	7.6144	7.30763	7.55957	6.62596	7.24411	5.11593	6.9046	7.1849	5.81966	6.46796	7.23142	7.52138	6.06878	5.2739	6.04392	6.17197	6.28737	6.89208	7.61646	7.31218	8.1812	7.83844	7.22035	5.63867	5.42536	5.09156	5.75871	5.11934	6.46521	4.99196	4.79518	4.35586	4.7676	4.63712	3.20954	3.90261	3.87332	2.08531	5.91168	4.74976	5.65611	6.16104	4.87481
404	TGGTGGCTATGGTAAGAGAGACAAAGATTATGGTTAGAGA	AT1G44350	encodes a protein similar to IAA amino acid conjugate hydrolase.	IAA-LEUCINE RESISTANT (ILR)-LIKE GENE 6 (ILL6)	1.01093	3.26642	4.78923	4.15669	3.68809	5.46157	6.46918	4.91662	4.67809	4.37755	4.12576	4.59349	3.6871	4.88911	4.89293	3.75453	5.29056	5.5553	4.8775	5.03793	5.63557	3.88394	2.45328	5.80602	3.06192	0.994818	4.28785	4.52968	4.51479	5.85631	5.42773	6.01504	6.08207	6.53518	5.87722	8.05562	6.72611	6.73718	6.07495	6.72917	6.17077	6.73248	6.8785	6.4992	7.07645
405	TATACTAGTAGCCAATAAACTATTACCGGAAAGAACAAGC	AT2G33060	receptor like protein 27;(source:Araport11)	RECEPTOR LIKE PROTEIN 27 (RLP27);RECEPTOR LIKE PROTEIN 27 (AtRLP27)	5.15389	4.00338	5.21987	5.11362	5.72051	5.12715	4.14725	2.96908	4.1217	5.96251	3.20822	3.00853	4.42407	2.56719	4.04494	4.09557	4.4092	4.15091	4.5031	3.65942	6.51692	4.92576	4.77521	4.66851	4.77812	4.45425	3.55089	2.94472	2.58879	4.42746	3.50173	3.20769	1.73629	3.07575	2.10463	3.74403	3.49905	2.31765	2.77378	2.08531	2.30287	1.94241	2.48618	3.89255	3.03831
406	TGGGATATAATTCATCCTTCAGACACCTCAAATCCTCTGT	AT2G44950	The gene encodes one of two orthologous E3 ubiquitin ligases in Arabidopsis that are involved in monoubiquitination of histone H2B. Regulates expression of disease resistance genes.	REDUCED DORMANCY 4 (RDO4);HISTONE MONO-UBIQUITINATION 1 (HUB1)	8.08775	8.21023	8.02722	7.89578	7.85071	7.74314	7.51648	7.82707	8.02859	7.54747	7.40462	7.53209	7.45969	7.21104	7.45093	7.56874	7.56216	7.09687	7.75384	6.76375	8.42106	7.89977	7.94513	7.55604	8.15543	6.48667	7.22645	7.03218	7.16168	6.91685	6.67166	6.63768	6.83783	6.64344	6.66942	6.14613	7.25878	6.14546	6.70789	6.47763	7.03623	6.50719	6.82247	7.11962	6.606
407	AAAACAGAACTTGAAAGATAACATGAAACATGCGGATTAC	AT3G53280	cytochrome P450 monooxygenase The mRNA is cell-to-cell mobile.	CYTOCHROME P450 71B5 (CYP71B5)	7.45387	7.67392	7.88772	7.69128	8.06786	7.49841	7.63554	7.10424	7.84802	8.07799	7.47293	7.09599	7.38754	6.9595	7.41417	7.16052	7.28022	7.24335	7.69658	6.69504	8.28246	7.8354	8.56181	8.45511	8.22611	7.47055	7.32348	7.88555	7.42673	7.66954	7.11054	6.60762	6.34115	6.45822	6.01152	6.29423	6.26843	5.66814	5.69435	7.29477	6.39033	5.71499	6.35408	6.10554	5.95888
408	GAGGTCTAAGAGTAGGGTTGTTTTGAGATGGATTGTTAGA	AT1G68690	Encodes a member of the proline-rich extensin-like receptor kinase (PERK) family. This family consists of 15 predicted receptor kinases (PMID: 15653807).	PROLINE-RICH EXTENSIN-LIKE RECEPTOR KINASE 9 (PERK9);PROLINE-RICH EXTENSIN-LIKE RECEPTOR KINASE 9 (AtPERK9)	5.09839	4.95447	4.35314	5.42678	5.27305	4.85152	5.36964	4.24919	4.5578	5.96251	4.43062	4.59349	2.10214	2.56719	4.22551	5.52006	4.06817	5.01764	5.10577	3.65942	6.74519	5.5244	6.15372	6.43405	5.86927	8.09285	7.52051	7.00773	7.40641	7.20276	6.53736	6.01504	6.49118	6.74413	6.74849	6.86741	7.05084	6.47145	7.68752	8.3521	7.74249	7.49699	7.2832	8.30963	7.41087
409	CTTCTTTAGACATTCTTCAGACTTCAACATGTAATCAGGG	AT4G02570	Encodes a cullin that is a component of SCF ubiquitin ligase complexes involved in mediating responses to auxin and jasmonic acid. Homozygous auxin-resistant mutants arrest growth soon after germination, lacking a root and hypocotyl. Heterozygotes display a variety of phenotypes consistent with impaired auxin response.	CULLIN 1 (ATCUL1);CULLIN 1 (CUL1);AUXIN RESISTANT 6 (AXR6);INCURVATA 13 (ICU13); (ETA1)	12.0973	11.9107	11.8464	12.0433	11.863	11.8438	11.7919	11.5738	11.937	11.6349	11.6228	11.5593	11.2845	11.1256	11.3854	11.7443	11.5216	11.7781	11.7187	11.6695	11.918	12.1745	12.0735	11.8877	12.0942	11.6031	11.308	11.2776	11.736	11.6511	11.9355	11.9047	11.8873	11.8435	11.8887	11.9232	12.0272	11.6553	12.1012	12.2287	12.1411	12.1177	12.1108	12.2433	12.0242
410	TAGCCTTTACTTTCCTAAACATCTTAGTCGCACCATTCTC	AT5G52310	cold regulated gene, the 5' region of cor78 has cis-acting regulatory elements that can impart cold-regulated gene expression The mRNA is cell-to-cell mobile.	COLD REGULATED 78 (COR78);LOW-TEMPERATURE-INDUCED 78 (LTI78);RESPONSIVE TO DESICCATION 29A (RD29A); (LTI140)	7.49743	7.8312	8.2713	8.3124	8.09284	14.6111	14.6318	12.1486	14.9456	14.1671	15.1256	14.2271	14.4328	14.1318	14.8713	13.4327	12.6317	13.6191	12.3117	12.3661	9.93839	9.65291	10.0155	10.7602	10.8423	13.2926	12.2432	12.7179	12.8116	13.3792	13.428	13.4777	13.1334	12.6626	13.5498	12.0743	11.9469	12.1156	12.0268	11.5711	9.72409	9.61247	10.9316	9.86147	9.45737
411	TCTTTGTCTCTAATATCACCTTGCCTTTACTTCCATCATA	AT4G32770	Tocopherol cyclase involved in tocopherol (vitamin E)synthesis. VTE1 over-expressing plants have increased tocopherol indicating VTE1 is a major limiting factor in tocopherol synthesis. Mutants defective in this gene accumulate high amounts of zeaxanthin in conditions of high light or low temperature. Plays a role in the adaptation to low temperature stress, notably phloem loading.	VITAMIN E DEFICIENT 1 (VTE1);SUCROSE EXPORT DEFECTIVE 1 (ATSDX1)	11.0703	11.083	11.1182	11.0125	11.1408	11.4278	11.034	11.2981	11.7937	10.8533	9.66948	9.48426	9.51999	9.30865	10.0434	9.95747	9.67895	9.90736	9.38303	9.59958	9.26416	9.70787	9.98466	9.81419	9.78789	10.9359	10.7085	11.1618	10.8971	11.4827	8.58068	9.07942	8.82021	8.59483	8.72424	7.87919	7.74697	7.49556	7.33275	7.75774	7.90576	7.55711	7.96516	7.37563	7.3499
412	AAACCATCTACCTCATTCTCTACTTTGCCATTTATCACAG	AT5G59430	Encodes a telomeric repeat binding protein with a DNA binding domain at its C terminus. The DNA binding domain has a preference for GGTTTAG sequences and at least five of these repeats are required for recognition by a nearly full-length TRP1 protein.	TELOMERE REPEAT BINDING PROTEIN 1 (ATTRP1);TELOMERIC REPEAT BINDING PROTEIN 1 (TRP1)	10.5623	10.4441	10.4617	10.5641	10.607	10.716	10.4591	10.54	10.8278	10.4436	9.08542	9.07462	8.60993	9.04292	9.08349	9.63064	9.18087	9.43631	9.13838	9.40895	9.55255	9.93475	9.88791	9.6775	9.90382	9.71249	9.54838	9.64317	9.79629	9.35273	8.71119	8.95961	9.06122	8.83445	9.10839	9.1703	9.17147	9.01531	8.75759	9.02783	9.07634	9.4581	9.31146	9.14392	9.56858
413	TCATCATAAACTCTCGTCAGTCTAATAAAACAGAGCACTC	AT4G11890	Encodes a receptor-like cytosolic kinase ARCK1. Negatively controls abscisic acid and osmotic stress signal transduction.	ABA- AND OSMOTIC-STRESS-INDUCIBLE RECEPTOR-LIKE CYTOSOLIC KINASE1 (ARCK1);CYSTEINE-RICH RECEPTOR-LIKE PROTEIN KINASE 45 (CRK45)	5.15389	5.45404	4.35314	5.35463	4.75222	8.98297	10.0353	6.39055	8.27741	9.587	9.66948	9.41792	7.8835	9.2254	8.86256	8.85045	9.14712	9.08303	9.15548	8.55666	11.5713	9.4742	8.75706	9.26545	8.9994	12.1591	12.1363	11.9981	11.5769	11.8736	11.8191	11.9784	12.0661	12.5154	12.3418	10.516	10.8119	10.7531	10.613	10.8234	11.2576	11.672	12.2971	11.3302	11.5847
414	AAATGCTTTAGTCATCGGCCAATCAATCATAATACATTTG	AT3G17700	cyclic nucleotide-binding transporter 1, member of a family of cyclic nucleotide gated channels. The mRNA is cell-to-cell mobile.	CYCLIC NUCLEOTIDE-BINDING TRANSPORTER 1 (CNBT1);CYCLIC NUCLEOTIDE GATED CHANNEL 20 (CNGC20);CYCLIC NUCLEOTIDE-GATED CHANNEL 20 (ATCNGC20)	7.64029	7.71854	7.88772	7.88301	7.55957	7.61482	7.69157	7.82707	7.72773	7.1849	8.86802	8.78989	7.31159	8.34855	8.66552	9.4933	9.25667	9.309	9.48123	8.97411	9.08113	8.6262	8.86267	8.5754	8.22611	8.94319	8.97715	8.64119	9.15864	9.22288	9.79819	9.99341	10.0894	9.87017	10.1472	9.28982	10.0011	9.7355	9.89272	9.75065	9.61575	9.40457	9.11554	9.51792	9.11665
415	TTGGTACATCAAGAATCATCACTTCAAGACAAATCGGATC	AT3G50470	Homolog of RPW8	HOMOLOG OF RPW8 3 (HR3);INTRACELLULAR MILDEW A 10 (MLA10)	6.36848	6.53943	5.9381	6.0916	5.35794	7.11138	7.42027	5.65358	6.40928	8.07799	7.56968	5.81589	6.6257	7.09075	7.14927	9.36137	9.55574	9.45361	9.79124	9.27413	8.73637	8.46537	8.28617	6.99044	7.10005	9.42527	10.114	9.81155	9.41406	9.39591	8.47443	8.68522	8.56496	9.2255	9.18856	8.51411	8.82425	8.69962	8.98602	8.90549	9.01161	8.82097	8.61958	9.28174	8.40588
416	TTGGAGAATAGAAGTCAGCTCCACCATATAAAGAGTCAAT	AT5G02490	Heat shock protein 70 (Hsp 70) family protein;(source:Araport11)	(Hsp70-2); (AtHsp70-2)	-0.574033	4.00338	3.7251	2.39116	3.39858	5.81304	5.73221	5.20612	4.78913	4.37755	4.56186	4.59349	3.6871	5.73711	4.66161	5.57556	6.09201	5.48971	4.79261	4.50741	6.34184	2.96641	5.62321	4.66851	4.34203	9.45834	9.27881	9.04124	8.9215	10.1172	9.89748	9.61708	9.78976	10.1372	10.1214	9.46415	9.26603	8.73381	9.52676	9.45164	7.9753	7.74115	7.38342	8.14047	7.64881
417	TTCCCACTTTGTCCTTTCATTTACACCATTTCTCATCTTG	AT1G70690	Encodes a plasmodesmal protein that may be involved in the intercellular movement of molecules through the plasmodesmata. The protein has two DUF26 domains and a single transmembrane domain.	HOPW1-1-INDUCED GENE1 (HWI1);PLASMODESMATA-LOCATED PROTEIN 5 (PDLP5)	8.56296	8.47587	8.38979	8.75222	8.1174	7.91647	8.32605	8.4049	7.6267	7.83698	8.39144	9.11706	7.23142	8.49792	8.68879	8.95355	9.08312	8.65216	9.23806	8.57589	9.99127	9.06092	9.02314	7.96129	8.6597	8.96636	9.99751	9.88051	9.12795	10.5647	12.302	12.6522	12.9713	12.8952	12.6986	12.1923	13.0611	12.2986	13.1824	12.6637	12.4267	11.9429	12.0226	12.9803	12.0419
418	TCAGCTACTGGTTCCTTCTCATTAAGCGTCCTCTTATTTT	AT4G23270	Encodes a cysteine-rich receptor-like protein kinase. The mRNA is cell-to-cell mobile.	CYSTEINE-RICH RLK (RECEPTOR-LIKE PROTEIN KINASE) 19 (CRK19)	9.02774	9.35623	9.0239	9.48497	9.60152	10.8432	11.3814	9.56047	10.5917	10.5674	11.3483	10.9915	10.3548	10.5156	11.1556	11.7091	11.4298	11.325	11.7605	11.0603	10.5601	10.4066	10.5774	8.82232	9.87844	11.8473	11.6425	11.6367	12.085	11.9468	11.605	12.0507	12.1566	11.8734	12.164	11.3258	12.0115	11.903	12.1171	11.4926	11.9714	11.9077	11.5202	12.2711	11.7628
419	ATCCATCTTGTTACTAGGCAAAGCTCCATATGTAAACAAC	AT2G27040	AGO4 is a member of a class of PAZ/PIWI domain containing proteins involved in siRNA mediated gene silencing.Loss of function mutations have reduced site specific CpNpG and CpHpH methylation and increased susceptibility to bacterial pathogens including Tobacco rattle virus.	ARGONAUTE 4 (AGO4);OVEREXPRESSOR OF CATIONIC PEROXIDASE 11 (OCP11)	8.71829	8.50163	8.38979	8.51631	7.86528	8.40449	8.25345	9.15891	8.40493	8.28444	8.10976	7.53209	8.25188	7.69647	8.55167	8.21833	7.94918	8.03499	8.38121	7.60427	8.39887	9.07957	8.00787	8.41267	8.88027	6.9721	7.45778	7.55521	7.52425	6.91685	7.24589	7.29515	6.56072	6.19914	6.35256	6.06596	5.97035	6.50351	6.50558	5.78575	6.42389	5.78371	5.83668	6.21447	6.64035
420	TGATCGATAGTACTGATATCTCCCGGTTTGTTATCCATAT	AT3G23250	Member of the R2R3 factor gene family.	MYB DOMAIN PROTEIN 15 (ATMYB15);MYB DOMAIN PROTEIN 15 (MYB15); (ATY19)	1.01093	1.68145	2.5876	3.52866	1.81362	8.39149	9.15225	5.77644	6.26306	8.76987	7.17785	6.17846	3.6871	6.02662	5.97094	5.20519	6.90274	5.99418	7.07913	7.06541	8.52719	5.67912	7.31126	6.25347	6.48338	13.2472	12.7552	12.7003	12.6192	12.9245	9.33462	9.10116	9.77155	9.50919	9.19563	11.1351	9.71027	12.2946	9.5719	9.58516	10.279	10.8322	10.737	11.5656	11.0246
421	CCATCACCGACAACTTCATGACTCTTTTGACTACTATTAT	AT5G46350	member of WRKY Transcription Factor; Group II-c	WRKY DNA-BINDING PROTEIN 8 (WRKY8);ARABIDOPSIS THALIANA WRKY DNA-BINDING PROTEIN 8 (ATWRKY8)	5.3567	4.62005	4.78923	5.27868	4.87251	6.75334	7.16715	5.51928	5.58883	6.69948	5.76622	6.17846	4.90949	5.73711	5.4956	4.70562	5.99417	4.45576	5.3028	1.33749	6.0315	5.77376	5.26064	4.66851	5.20876	7.65303	7.25133	8.21951	7.32214	7.86658	8.05017	8.7826	8.90955	8.74818	8.42054	9.29862	10.1017	9.13782	9.92788	9.72194	10.2419	9.65894	9.7808	10.5892	9.70466
422	CCGAGAGGAGGACTTTAGAATTGTGTTTGGGGAAATTATC	AT3G50260	Encodes a member of the DREB subfamily A-5 of ERF/AP2 transcription factor family. The protein contains one AP2 domain. Involved in defense and freezing stress responses. There are 16 members in this subfamily including RAP2.1, RAP2.9 and RAP2.10. The mRNA is cell-to-cell mobile.	(ATERF#011);DREB AND EAR MOTIF PROTEIN 1 (DEAR1);COOPERATIVELY REGULATED BY ETHYLENE AND JASMONATE 1 (CEJ1)	1.01093	0.0964912	0.265672	1.65419	0.228657	4.69105	5.06479	1.74669	3.94113	5.96251	5.87119	5.33046	5.27206	5.37454	4.22551	4.80184	5.20567	4.15091	4.95767	2.92245	7.31838	4.55137	5.26064	3.93155	4.50249	7.14457	6.68474	6.28711	6.7098	7.35638	8.61443	7.58466	8.02785	7.86085	8.00349	8.90822	8.50314	8.56177	8.25644	8.98013	8.70546	8.13223	8.66808	8.82972	8.48362
423	GCAGTAATTGGTCCTTTCATCACTCTCATAAATTTCAGGG	AT1G32230	Encodes a protein belonging to the (ADP-ribosyl)transferase domain-containing subfamily of WWE protein-protein interaction domain protein family. Superoxide radicals are necessary and sufficient to propagate cell death or lesion formation in rcd1 mutants. Without stress treatment, RCD1 is localized in the nucleus. Under high salt or oxidative stress, RCD1 is found not only in the nucleus but also…	RADICAL-INDUCED CELL DEATH1 (RCD1); (CEO); (CEO1);ARABIDOPSIS THALIANA P8 (INTERACTING PROTEIN) (ATP8); (AtRCD1);REDOX IMBALANCED 1 (RIMB1)	12.2447	12.1268	12.1202	12.23	12.3231	11.9803	12.2199	11.4361	12.0353	11.4756	12.1679	11.7193	11.5636	11.3842	11.8791	11.7021	11.7135	11.6905	11.8932	11.5335	12.5124	12.552	12.3855	12.1329	12.3284	12.075	11.6032	11.4508	12.2756	12.0961	12.5045	12.5983	12.7709	12.8644	12.7673	11.9317	12.4274	12.0045	12.5624	12.5641	12.2052	12.2715	12.4632	12.41	12.1768
424	AAGGACCATTGATGAACAGAGTTAGGATAGAGAGTAGAAC	AT1G79670	Encodes a receptor-like kinase that does not contain an extracellular leucine-rich repeat domain. A novel type of dominant disease-resistance protein that confers resistance to a broad spectrum of Fusarium races.	RESISTANCE TO FUSARIUM OXYSPORUM 1 (RFO1); (WAKL22)	4.78352	4.74035	4.78923	4.82412	4.75222	4.99591	5.06479	4.80559	5.39179	6.69948	4.79319	3.00853	4.42407	4.88911	4.66161	4.80184	4.4092	5.421	4.6062	4.79692	6.34184	3.70337	4.77521	5.51651	5.00945	5.63867	5.51025	6.0681	5.62441	5.11934	5.26727	5.08216	4.54365	5.99632	4.42656	2.52164	4.43193	3.90261	4.61028	4.89267	4.73583	5.0013	5.02224	5.38731	4.47889
425	TTGTGTTTCAAAGAAGAGCAGATTTAAGAGACTTGGTTAG	AT3G54640	Catalyzes the conversion of indole-3-glycerolphosphate to indole, the penultimate reaction in the biosynthesis of tryptophan. Functions as a heterocomplex with tryptophan synthase beta subunit (TSA2).	TRYPTOPHAN-REQUIRING 3 (TRP3);TRYPTOPHAN SYNTHASE ALPHA CHAIN (TSA1)	7.8396	8.25131	8.19048	8.05222	8.33194	10.1408	10.6302	9.49488	9.30337	9.99226	8.90558	9.31231	8.94763	9.38736	8.43725	8.26127	8.2854	8.34421	8.49976	9.03098	9.06712	8.61347	9.32365	9.73029	8.93756	10.106	9.8135	10.2576	9.63972	10.2758	11.2739	11.1945	11.2221	12.3615	11.5302	12.0314	11.3822	11.3571	11.5733	11.865	11.5841	11.5129	11.5496	11.4436	11.6991
426	CTTTCAGTATGCATGCTATCTTTCGTTTCTGTATCTCTTT	AT4G19600	Encodes a cyclin T partner CYCT1;4. Plays important roles in infection with Cauliflower mosaic virus (CaMV). The mRNA is cell-to-cell mobile.	(CYCT1;4)	10.4914	10.0894	10.2126	10.441	10.0631	9.61761	9.82595	9.73348	9.72947	9.02141	9.68396	9.31231	9.60198	9.53297	9.62789	9.80619	9.55145	9.82666	9.71256	9.46161	10.3447	10.2773	10.546	9.89348	10.346	9.53009	9.04274	8.88219	9.65703	9.51166	9.73055	9.35291	9.54579	9.52343	9.53926	9.68151	9.71381	9.43659	9.66165	9.9982	9.68658	9.70838	9.4427	9.45271	9.69244
427	TCTGCCGTATATAACTTACAACATCCACAAGCTTCTCAAT	AT1G30755	elongation factor G, putative (DUF668);(source:Araport11)	PSK SIMULATOR 2 (PSI2)	7.0913	6.57222	6.95217	6.75573	6.73645	7.2035	8.03261	7.21701	7.13227	6.69948	7.554	7.40085	6.96012	6.65465	7.10383	7.555	7.69266	7.87723	8.1189	7.87665	7.98755	7.68523	7.66273	8.01901	7.51195	11.2463	10.7219	10.7176	10.656	10.7998	9.46982	9.6246	9.82198	9.9671	9.41145	9.48742	9.56121	10.0415	9.68923	9.22486	10.0855	9.61247	9.49293	10.4843	10.078
428	TGTTGTTTTCGTCATTGATTGGTGTCTGAATGTTAATCTC	AT1G17380	jasmonate-zim-domain protein 5;(source:Araport11)	JASMONATE-ZIM-DOMAIN PROTEIN 5 (JAZ5); (tify11a)	3.33286	4.00338	4.65799	3.76967	3.03601	5.81304	6.33488	5.94309	4.5578	6.69948	3.20822	4.59349	2.10214	6.02662	5.69264	6.718	6.87552	6.93381	6.25601	6.29168	5.77996	5.57784	5.91271	6.87015	6.13721	6.9721	7.78184	8.21951	6.74259	8.33435	7.62275	8.5808	8.81311	9.38474	8.68458	9.09149	9.32733	10.0278	9.14385	8.71467	9.17324	9.54974	9.58842	9.71156	9.79891
429	AGGCTTTAGCTGATCTTCATGAAATCCTAGCCCTAATAGA	AT2G29100	member of Putative ligand-gated ion channel subunit family	GLUTAMATE RECEPTOR 2.9 (GLR2.9);GLUTAMATE RECEPTOR 2.9 (GLR2.9);GLUTAMATE RECEPTOR 2.9 (ATGLR2.9)	-0.574033	1.68145	0.265672	0.0692294	0.228657	0.603588	0.977324	0.161729	1.6192	4.37755	0.0382981	3.00853	2.10214	2.56719	0.138046	-0.152361	1.74624	0.0634438	1.33318	1.33749	4.55757	-0.203518	2.45328	2.34658	0.254563	3.80217	2.70289	3.8378	3.07421	3.04895	1.17981	1.62273	0.151328	3.07575	2.10463	0.936677	2.36154	2.31765	1.55139	2.08531	2.7883	0.357443	2.97161	3.60304	2.55289
430	ATCGAAAATACCAAAGGAAGAAGAGTCATCGATGTACTTG	AT2G41010	Encodes a novel calmodulin binding protein whose gene expression is induced by dehydration and ionic (salt) and non-ionic (mannitol) osmotic stress. Lines over-expressing this gene are more sensitive and anti-sense lines are more tolerant to osmotic stress, suggesting this gene may be a negative regulator of response to osmotic stress.	CALMODULIN (CAM)-BINDING PROTEIN OF 25 KDA (ATCAMBP25);CALMODULIN (CAM)-BINDING PROTEIN OF 25 KDA (CAMBP25)	8.69976	8.78649	8.7695	8.86039	8.67574	6.90737	7.60668	6.50158	6.10033	8.46501	5.08269	5.33046	5.56157	5.37454	4.22551	6.79015	6.3511	6.66336	6.15761	6.89208	8.25801	7.32786	7.20817	7.30078	7.49297	10.2825	9.67328	9.85332	9.57747	10.147	7.32955	7.15671	7.50006	7.61713	7.57495	7.1655	6.60947	7.3966	6.34146	7.6399	7.41557	7.15186	7.19768	7.6905	7.17347
431	TTGCGATCTGAACCACCCTGTCATTGTAAGAGTATACTAT	AT4G11280	encodes a a member of the 1-aminocyclopropane-1-carboxylate (ACC) synthase (S-adenosyl-L-methionine methylthioadenosine-lyase, EC 4.4.1.14) gene family The mRNA is cell-to-cell mobile.	1-AMINOCYCLOPROPANE-1-CARBOXYLIC ACID (ACC) SYNTHASE 6 (ACS6); (ATACS6)	7.52926	8.23092	7.25436	7.89578	7.44783	7.56937	7.77174	7.25976	7.46887	8.07799	6.93312	6.17846	6.6257	7.32207	6.7079	9.76799	9.18087	9.65403	9.93433	8.72119	8.91902	8.94877	7.20817	7.63199	8.54458	11.0046	10.7352	10.5499	10.6233	10.3436	9.80551	10.0079	10.164	10.5457	10.0175	10.7032	10.2744	10.831	10.4083	10.2996	10.6788	10.791	10.9133	11.5771	10.8411
432	TACAGAATGGTTAGGAGGGTGGAGTCGGTATGAGCTGCTA	AT1G15550	Involved in later steps of the gibberellic acid biosynthetic pathway. Activated by AGAMOUS in a cal-1, ap1-1 background. Deletion of 208 bp from -1016 to -809 (&#916;-808) resulted in loss of GA-negative feedback (this sequence, which contains a 43-bp sequence GNFEI, was shown to be sufficient for GA-negative feedback).	GA REQUIRING 4 (GA4);ARABIDOPSIS THALIANA GIBBERELLIN 3 BETA-HYDROXYLASE 1 (ATGA3OX1);GIBBERELLIN 3-OXIDASE 1 (GA3OX1)	5.69275	6.16258	5.47513	5.19851	5.90108	6.94344	6.64975	6.39055	7.34712	6.69948	5.3237	4.59349	6.1896	4.88911	3.59748	3.75453	4.24874	5.01764	1.33318	4.50741	6.67304	6.8733	6.8456	6.59451	6.48338	5.63867	4.90452	4.04425	4.35432	3.53438	4.34973	1.62273	3.32125	3.72783	2.10463	0.936677	1.62458	-0.00428277	-0.0335745	3.67028	1.56591	0.357443	2.97161	2.75504	3.03831
433	TATGACCTACTTATACAGCCAATTTAAAAGGGTTTACTCC	AT3G48360	Encodes a protein (BT2) that is an essential component of the TAC1-mediated telomerase activation pathway. Acts redundantly with BT3 and BT1 during female gametophyte development and with BT3 during male gametophyte development. BT2 also mediates multiple responses to nutrients, stresses, and hormones.	BTB AND TAZ DOMAIN PROTEIN 2 (bt2); (ATBT2)	11.8692	11.5441	11.7174	11.7377	11.8028	6.33151	8.11688	6.09247	7.06766	10.9474	7.66035	9.97432	10.2263	10.381	9.38834	11.4046	11.7993	11.9639	12.1878	11.6171	11.1002	11.9229	11.339	12.0066	11.6908	7.36986	6.21385	6.20345	6.28923	7.8869	8.9009	7.17732	7.3705	7.91945	7.33985	9.0608	8.10031	8.9235	8.80248	9.36144	9.93077	8.86127	10.03	10.6217	9.88738
434	CCAACTTCATATTTACCTACTCTACGTTTCACTTGCTGTC	AT2G26980	encodes a serine-threonine protein kinase whose expression increases in response to abscisic acid, cold, drought, high salt, and wounding conditions. The gene is expressed in developing seeds and seedlings. Lines carrying a T-DNA insertions have reduced germination efficiency and expression of cold, high-salt, and abscisic acid marker genes are altered, but not drought-response markers.	CBL-INTERACTING PROTEIN KINASE 3 (CIPK3)	13.4502	13.5145	13.1447	13.4964	13.4645	11.0944	11.4067	10.4085	11.1104	10.8853	10.7789	10.2659	10.6909	10.1446	10.9414	11.6129	11.8438	12.0041	11.6889	11.5554	13.0534	13.0018	12.3943	12.6192	12.7432	10.559	10.5769	10.4672	10.877	10.3362	10.513	10.1964	10.1612	10.5175	10.1903	10.2473	10.0689	9.91607	10.0122	10.3285	11.1652	11.0325	11.6004	11.5733	11.2719
435	TTCACCATATCAATCTCTCCATCCAAACGCTATTATCATC	AT1G48270	encodes a protein similar to G-coupled receptor with 7 transmembrane regions. Overexpression studies suggest this gene is involved in dormancy and flowering. Reduction of expression results in decreased sensitivity to cytokinin.	G-PROTEIN-COUPLED RECEPTOR 1 (GCR1); (ATGCR1)	7.59087	7.23604	7.32095	7.58493	7.61236	6.75334	6.53191	7.40013	7.04547	6.69948	6.10439	6.70897	6.85702	6.47408	6.51309	6.64205	6.79063	6.83163	6.25601	7.00991	6.67304	7.46182	7.58256	6.04702	7.45424	5.63867	6.756	6.82386	7.08704	6.74939	5.57212	5.59235	5.87925	5.76025	5.64895	5.46024	5.8725	6.10424	6.19524	4.40724	6.17077	5.97215	6.53929	6.41039	6.1136
436	GGAGGAGACCAAGTAGTAGTAGTAGTAGTAGTAACGGGTA	AT5G52830	Encodes a WRKY transcription factor WRKY27. Mutation in Arabidopsis WRKY27 results in delayed symptom development in response to the bacterial wilt pathogen Ralstonia solanacearum.	WRKY DNA-BINDING PROTEIN 27 (WRKY27);ARABIDOPSIS THALIANA WRKY DNA-BINDING PROTEIN 27 (ATWRKY27)	3.81828	5.58834	3.7251	5.02343	5.58621	5.88899	6.81021	2.96908	6.22406	4.37755	4.79319	3.00853	5.56157	4.88911	3.59748	5.20519	4.55359	6.33023	4.6062	6.38188	7.31838	6.0253	6.8456	7.10147	6.48338	5.94901	4.46843	4.78122	5.12484	5.585	3.98716	4.12523	4.39926	4.51633	4.22011	5.1846	3.49905	3.90261	4.72131	4.89267	4.6248	3.81687	5.20865	3.24047	4.62328
437	ACTTTTGGGTTTCTCTCATATCCTTTCTATTCTATTGGGT	AT5G39580	Peroxidase superfamily protein;(source:Araport11)	0	-0.574033	0.0964912	0.265672	0.0692294	0.228657	2.18855	3.78468	0.161729	0.0342386	4.37755	0.0382981	3.00853	2.10214	2.56719	0.138046	2.16957	3.3312	1.64841	4.39207	3.65942	4.55757	-0.203518	4.03824	2.34658	0.254563	4.90171	5.13585	5.34681	6.24414	2.31199	3.98716	4.89575	5.28061	6.45822	4.91199	6.14613	5.1689	7.051	5.69435	4.40724	7.44855	7.12563	7.78631	8.61799	7.93832
438	CTCTGTCATCATAACGTTTACATAAGCAGCCTAACTACAT	AT3G49530	Transcription factor that serves as a molecular link between cold signals and pathogen resistance responses. Undergoes proteolytic processing triggered by cold-induced changes in membrane fluidity.It relocates from the plasma membrane to the nucleus in response to ER stress. NAC062 is phosphorylated by SnRK2.8 at Thr-142.	NAC DOMAIN CONTAINING PROTEIN 62 (NAC062);NAC DOMAIN CONTAINING PROTEIN 62 (ANAC062);NTM1 (NAC WITH TRANSMEMBRANE MOTIF 1)-LIKE 6 (NTL6)	9.25093	9.35623	8.97648	9.51838	9.25932	8.81791	9.41612	9.0166	8.93812	9.33175	8.7422	8.93927	8.67199	9.04292	8.9804	10.3878	10.457	10.3661	10.5222	10.3403	10.2672	10.0877	9.83699	9.54626	9.68292	12.4791	11.8912	12.0544	11.9406	11.7816	10.7401	11.227	11.2487	11.493	11.4629	11.214	11.6307	11.5877	11.3289	11.186	11.2401	11.1248	11.1997	11.8651	11.464
439	TTTGAAGTTTTGCTCCTACTATCAATATCACAATCAAGGG	AT2G39200	A member of a large family of seven-transmembrane domain proteins specific to plants, homologs of the barley mildew resistance locus o (MLO) protein. The Arabidopsis genome contains 15 genes encoding MLO proteins, with localization in plasma membrane. Phylogenetic analysis revealed four clades of closely-related AtMLO genes. ATMLO6 belongs to the clade IV, with AtMLO2, AtMLO3 and AtMLO12. The gen…	MILDEW RESISTANCE LOCUS O 12 (MLO12);MILDEW RESISTANCE LOCUS O 12 (ATMLO12)	4.38016	3.26642	3.07303	2.87658	3.03601	8.37838	10.0135	4.24919	7.02292	8.07799	7.90248	6.17846	5.56157	4.15215	5.86597	5.20519	5.20567	5.10784	6.37757	5.72981	6.24562	4.44034	2.45328	2.34658	5.74642	9.70562	10.0831	9.59474	10.8546	8.9119	6.90773	5.71019	6.52637	6.86831	5.80507	7.00277	6.98213	7.49556	6.59578	7.75774	7.32967	8.91586	7.82959	8.11259	8.77399
440	ATGTCCAGTGAAGACAACAACTCCATAAATATACTCAGTG	AT1G13210	Autoinhibited Ca2+/ATPase II. ALA11 acts redundantly with ALA3, ALA4, ALA5, ALA9, ALA10 in root and shoot development as well as PIN trafficking and polarity .	AUTOINHIBITED CA2+/ATPASE II (ACA.l);AMINOPHOSPHOLIPID ATPASE 11 (ALA11)	5.9017	6.02723	5.69194	5.90212	5.58621	6.48623	7.63554	5.51928	6.69245	7.1849	8.16242	8.13781	6.6257	8.12177	7.84541	8.48063	8.27502	8.26801	8.82236	7.9374	8.017	8.02048	7.87955	7.70414	7.84702	9.9107	9.97529	9.99379	9.75671	10.0331	9.65148	9.65063	9.58804	9.97403	9.54481	9.08133	9.45957	9.55222	9.69264	9.24518	9.77048	9.53984	9.31654	10.5429	9.39838
441	CAGCGAAGATGATGCCTTAATGTTTCCTTTGTTCCTTTAC	AT1G31170	encodes a cysteine-sulfinic acid reductase (sulfiredoxin - EC 1.8.98.2) capable of reducing overoxidized plastidic 2-Cys-Prx involved in peroxide detoxification and response to oxidative stress	SULFIREDOXIN (SRX)	12.9287	12.8911	12.82	12.9386	13.0306	13.1176	13.0578	12.5919	13.2644	12.9959	12.6207	12.4327	12.4274	12.3002	12.5247	12.6123	12.5762	12.5404	12.5277	12.304	12.9485	12.7596	13.0597	12.9493	12.8036	12.5412	13.0829	13.0874	12.9653	12.7316	11.8566	11.9465	11.9972	11.7747	11.9857	11.576	11.7907	11.5489	11.8909	11.9634	11.8701	11.5015	11.996	11.6887	11.5813
442	GGTTCTGTCAAGTTCACCTTAACACCTCCATAATTATCTG	AT2G04450	Encodes a protein with NADH pyrophosphatase activity. Although this protein was also shown to have ADP-ribose diphosphatase activity in vitro, mutant analyses suggest that NUDX6 is involved in NADH metabolism in vivo.	NUDIX HYDROLASE HOMOLOG 6 (NUDT6);NUDIX HYDROLASE HOMOLOG 6 (ATNUDT6);NUCLEOSIDE DIPHOSPHATES LINKED TO SOME MOIETY X 6 (NUDX6);ARABIDOPSIS THALIANA NUCLEOSIDE DIPHOSPHATE LINKED TO SOME MOIETY X 6 (ATNUDX6)	6.64514	6.43634	6.33176	6.60839	6.53244	6.62596	7.7975	7.45635	6.9531	7.1849	9.57163	9.11706	8.07942	9.68613	9.37884	8.66462	9.65513	9.24086	8.83833	9.66392	10.8855	9.83677	8.60303	8.65036	8.79759	10.5741	9.95272	9.79736	9.6656	10.5198	13.8248	13.7145	13.6632	14.1049	14.1127	11.0014	11.4706	11.284	11.7292	11.2376	11.6661	10.9841	10.5339	11.586	10.9007
443	AAACAGTAGCAAAAGCTAAGATGACATAAAGAACAACTCC	AT2G15480	UDP-glucosyl transferase 73B5;(source:Araport11)	UDP-GLUCOSYL TRANSFERASE 73B5 (UGT73B5)	3.94953	4.62005	3.7251	4.71309	4.62097	4.30403	5.62118	4.24919	4.89222	6.69948	5.08269	6.17846	4.42407	6.26763	4.04494	5.52006	4.06817	5.61803	4.95767	4.50741	7.31838	5.41119	7.31126	5.51651	5.11254	9.00044	8.8688	8.33212	7.9322	7.94619	8.67965	8.88012	8.63917	9.08538	8.77234	9.36713	9.74525	9.5788	9.26334	9.3427	9.64094	10.0103	10.16	9.81898	10.4513
444	TTGGTCAAGCGTCAGATCGAAAACCTCTAAAGATTCTTTC	AT4G27260	encodes an IAA-amido synthase that conjugates Asp and other amino acids to auxin in vitro. Lines carrying insertions in this gene are hypersensitive to auxin. It is involved in camalexin biosynthesis via conjugating indole-3-carboxylic acid (ICA) and cysteine (Cys). The mRNA is cell-to-cell mobile.	(GH3.5); (WES1)	2.59589	4.34442	3.4356	4.71309	3.03601	3.41094	4.14725	5.11593	4.28217	4.37755	4.68215	4.59349	2.10214	2.56719	2.9454	2.16957	1.74624	2.8708	3.83568	2.92245	5.08808	3.49692	4.03824	3.93155	2.57649	3.31675	3.18832	3.8378	3.9673	3.89695	3.50173	3.20769	3.61076	3.07575	2.10463	4.1066	3.20954	4.08318	2.28835	2.08531	4.37326	5.11233	5.89218	4.34001	3.69039
445	GACTGGCCATTATTGCTGTTGTTATTAGTACTACTGTTGA	AT1G79000	Homologous to CREB-binding protein, a co-activator of transcription with histone acetyl-transferase activity. No single prior lysine acetylation is sufficient to block HAC1 acetylation of the H3 or H4 peptides, suggesting that HAC1, HAC5, and HAC12 can acetylate any of several lysines present in the peptides. HAM2 acetylates histone H4 lysine 5. A plant line expressing an RNAi construct targeted …	HISTONE ACETYLTRANSFERASE OF THE CBP FAMILY 1 (HAC1)	9.80643	9.89901	9.83363	9.82579	9.79281	9.578	9.3567	9.40728	9.57146	9.13244	9.38924	8.68096	8.6413	8.75701	9.21753	9.05953	8.74248	9.07187	9.01734	8.53716	9.56257	9.79789	9.59283	9.21695	9.75241	8.83402	7.60013	7.8027	9.05802	8.95103	8.21323	8.86113	8.90955	8.79587	8.73399	8.42049	8.57489	8.32215	8.62106	8.95568	8.97812	8.99769	8.73031	8.82113	9.09204
446	TCGTCACTTTCTTCGATTCAATCATATCTACGGTAGTCAC	AT1G80840	Pathogen-induced transcription factor. Binds W-box sequences in vitro. Forms protein complexes with itself and with WRKY40 and WRKY60. Coexpression with WRKY18 or WRKY60 made plants more susceptible to both P. syringae and B. cinerea. WRKY18, WRKY40, and WRKY60 have partially redundant roles in response to the hemibiotrophic bacterial pathogen Pseudomonas syringae and the necrotrophic fungal path…	WRKY DNA-BINDING PROTEIN 40 (WRKY40); (ATWRKY40)	6.11247	5.65108	5.21987	5.62382	5.51406	6.27601	7.54718	6.57112	5.70666	9.02141	6.57746	7.76342	6.49445	7.69647	6.4779	8.98975	9.41631	9.08303	9.7775	8.18298	9.43749	8.83814	8.00787	7.39098	8.14331	12.3962	12.3312	12.4539	12.1361	12.4201	11.388	12.2242	12.1981	12.5059	12.1219	13.0212	12.4408	13.63	12.3066	11.9166	12.488	13.2418	12.6787	13.237	13.7035
447	AATGATCTTTCAGTGTATGTCTAGAGGTATAGTTCCCATC	AT1G04510	Encodes MAC3A, a U-box proteins with homology to the yeast and human E3 ubiquitin ligase Prp19. Associated with the MOS4-Associated Complex (MAC). Involved in plant innate immunity. Regulator of flowering time.	MOS4-ASSOCIATED COMPLEX 3A (MAC3A);PLANT U-BOX 59 (PUB59)	9.71021	9.58634	9.39753	9.51424	9.35019	8.82759	9.15225	9.26764	9.34485	9.33175	8.25262	7.86651	8.21066	8.87097	8.51742	8.65821	8.64106	8.72522	8.64	8.55666	9.12235	9.66222	8.92901	9.11477	9.44686	8.74301	8.37532	8.66484	8.71394	8.81978	8.09867	8.64139	8.17923	8.39252	8.45631	8.13635	8.7085	8.72023	8.4939	7.96796	8.79151	8.79623	8.78996	8.86357	8.60165
448	TTTGGTCACATTCTACACATTACACAACAGACATCATCAG	AT3G16770	Encodes a member of the ERF (ethylene response factor) subfamily B-2 of the plant specific ERF/AP2 transcription factor family (RAP2.3). The protein contains one AP2 domain. There are 5 members in this subfamily including RAP2.2 AND RAP2.12.It is localized to the nucleus and acts as a transcriptional activator through the GCC-box. It has been identified as a suppressor of Bax-induced cell death b…	RELATED TO AP2 3 (RAP2.3);ETHYLENE-RESPONSIVE ELEMENT BINDING PROTEIN (ATEBP);ETHYLENE RESPONSE FACTOR 72 (ERF72);ETHYLENE-RESPONSIVE ELEMENT BINDING PROTEIN (EBP)	10.858	11.1265	11.3418	11.1211	11.2628	9.96334	10.7863	10.7495	10.3208	11.4544	11.9531	10.0198	11.0476	10.2038	10.4701	10.1975	10.1227	9.97783	10.259	10.3176	10.6332	10.6159	11.0569	10.5315	10.031	9.9344	10.9631	10.7326	10.7355	10.1086	9.67566	9.50333	9.25724	9.29907	9.24418	9.61967	9.34568	9.64497	9.11363	9.53652	9.38821	9.55466	10.0113	10.1318	9.84751
449	CGTGGACACTTTCTACTAGCTTCTGGACAAAATCTTCATT	AT2G13540	Encodes a nuclear cap-binding protein that forms a heterodimeric complex with CBP20 and is involved in ABA signaling and flowering. Mutants are early flowering and exhibit hypersensitive response to ABA in germination inhibition.Loss of ABH1 function results in abnormal processing of mRNAs for several important floral regulators (FLC, CO, FLM). Analysis of loss of function mutations suggests a ro…	ENSALADA (ENS);ABA HYPERSENSITIVE 1 (ABH1);CAP-BINDING PROTEIN 80 (CBP80); (ATCBP80)	8.99392	8.87457	9.01722	9.13262	8.81737	8.78846	9.12198	9.10717	8.86396	8.90111	8.66401	8.78989	8.36892	8.29511	8.74907	8.6453	8.60007	8.93072	8.74539	7.9374	9.30053	9.20799	9.11149	8.75597	9.26299	8.27094	7.58064	7.83085	8.42168	8.42051	8.27784	8.35518	8.19025	8.16926	8.25438	7.83149	8.20452	7.92053	8.06971	7.51158	8.56966	8.02278	8.29868	7.99536	8.10747
450	CCAAGTGATGACATCCTACTCCACTCCACAAAATACTCTG	AT3G11010	receptor like protein 34;(source:Araport11)	RECEPTOR LIKE PROTEIN 34 (RLP34);RECEPTOR LIKE PROTEIN 34 (AtRLP34)	7.17416	7.3349	6.95217	7.2689	7.14752	7.6804	8.09627	7.54543	7.31036	8.28444	9.73004	10.1066	8.29196	9.5097	9.58306	10.2085	10.0757	10.2983	10.3171	9.70818	10.8694	9.82301	9.3481	8.27732	9.03264	10.1267	9.91429	9.67846	9.78846	10.7728	11.184	11.6372	11.5334	11.0275	11.4437	9.81626	11.1734	10.8119	11.1345	10.9526	11.2448	10.7658	10.4439	10.8833	10.325
451	TTTTTCTGATTAAGCAACCGATAAAAGTCAAGATCAAGAG	AT1G14790	Encodes RNA-dependent RNA polymerase. While not required for virus-induced post-transcriptional gene silencing (PTGS), it can promote turnover of viral RNAs in infected plants. Nomenclature according to Xie, et al. (2004). Involved in the production of Cucumber Mosaic Virus siRNAs.	RNA-DEPENDENT RNA POLYMERASE 1 (RDR1); (ATRDRP1); (ATRDR1)	5.57571	6.16258	5.99359	5.79715	6.25102	6.15818	6.46918	6.42852	6.01152	7.83698	7.89005	7.76342	6.1896	7.42517	7.66943	7.85326	7.81233	7.825	7.88264	7.90734	7.45373	7.41853	8.1812	6.99044	6.91277	5.94901	4.77328	4.99534	5.99478	6.15329	8.0253	7.78596	7.33124	7.25708	7.57495	7.08642	7.17917	6.65393	7.45024	7.44287	7.29383	6.37981	6.95867	6.87606	5.90338
452	TCCCATCTGTATTGTTTCATCTGGTTCTCTTCAAGTTCAG	AT5G60790	member of GCN subfamily	ARABIDOPSIS THALIANA GENERAL CONTROL NON-REPRESSIBLE 1 (ATGCN1);GENERAL CONTROL NON-REPRESSIBLE 1 (GCN1);ATP-BINDING CASSETTE F1 (ABCF1)	12.3628	12.1823	12.0662	12.3584	11.6814	11.132	11.2777	11.5896	11.5105	11.3888	10.7448	11.0364	10.6909	11.006	11.1666	11.7594	11.3256	11.88	11.4543	11.4076	12.0924	12.2386	11.9944	11.8243	12.2372	11.8798	10.9518	11.2903	11.6968	11.8492	11.7122	11.9124	12.005	12.0444	11.9959	12.3445	12.3172	12.2012	12.0608	11.9603	12.241	12.6847	12.3482	12.0428	12.743
453	AACTTTCTCTTTTGACATATGTATCCGTTTCAATTCTCCC	AT1G76930	Encodes an Arabidopsis extensin gene that belongs to cell-wall hydroxyproline-rich glycoproteins. The cross-link of extensins enforces cell wall strength. Transgenic plants overexpressing this gene show an increase in stem thickness.	EXTENSIN 4 (ATEXT4);OBP3-RESPONSIVE GENE 5 (ORG5);EXTENSIN 1 (ATEXT1);EXTENSIN 1 (EXT1);EXTENSIN 4 (EXT4)	5.44834	8.38651	5.9381	8.94881	6.82857	11.7578	14.2015	9.49488	11.129	12.1391	13.6989	11.6488	11.0476	11.4831	11.8799	10.4013	12.5086	10.3569	12.7866	12.0747	11.1772	11.4746	10.5979	11.524	11.0416	13.3482	12.9189	13.5614	13.6917	12.2608	12.4331	11.835	12.2083	12.7575	12.3339	10.8086	10.4564	11.8665	11.185	10.146	12.7662	14.0224	12.416	13.2346	14.2988
454	TGAACATACAAAACATCAGAAAACAGAATCGTAACTCACC	AT1G72360	Encodes a member of the ERF (ethylene response factor) subfamily B-2 of ERF/AP2 transcription factor family. The protein contains one AP2 domain. There are 5 members in this subfamily including RAP2.2 AND RAP2.12.	HYPOXIA RESPONSIVE ERF (ETHYLENE RESPONSE FACTOR) 1 (HRE1);ETHYLENE RESPONSE FACTOR 73 (ERF73); (AtERF73)	-0.574033	2.90385	3.07303	1.65419	0.228657	2.92552	2.56229	0.161729	1.6192	4.37755	3.20822	3.00853	2.10214	2.56719	0.138046	-0.152361	0.161277	1.64841	-0.251785	2.92245	5.4751	-0.203518	4.03824	2.34658	1.83953	0.994818	2.70289	0.137361	1.85182	3.04895	1.17981	0.0377649	1.73629	1.85336	0.519671	2.52164	1.62458	-0.00428277	1.55139	2.08531	1.56591	0.357443	0.164255	2.01808	3.03831
455	AGAAATACATCACTGAGAACAAAATAACCCTTTTCCTGAG	AT5G43960	Nuclear transport factor 2 (NTF2) family protein with RNA binding (RRM-RBD-RNP motifs) domain-containing protein;(source:Araport11)	GTPASE?ACTIVATING PROTEIN SH3-DOMAIN?BINDING PROTEIN LIKE (G3BP-LIKE)	7.85642	7.74754	7.74949	7.66169	7.67987	8.15048	8.32605	7.94963	8.229	7.83698	7.79985	7.96273	7.71685	8.44983	7.96459	8.14685	7.54498	8.36265	7.53612	7.96684	8.91902	8.54803	8.86267	8.41267	8.76632	7.91368	7.29983	7.33703	7.91791	8.37808	7.51966	7.6451	7.68271	7.34521	7.5309	7.53659	8.01116	7.02914	7.20483	7.57717	7.71565	7.75832	7.56513	7.35198	7.43063
456	TCTAATGCTTTCAAGTTTCAAATACTCACTCTCATCTACC	AT1G69370	Encodes chorismate mutase 3 (CM3).	(ATCM3);CHORISMATE MUTASE 3 (CM3); (cm-3)	5.72975	5.7112	6.14832	6.25905	6.29475	8.0548	8.177	7.97551	7.68529	7.83698	6.80648	4.59349	4.90949	7.09075	7.71548	6.58911	6.57067	6.6333	6.98662	6.38188	6.5971	6.66685	6.15372	6.59451	6.79372	5.94901	7.58064	7.48609	6.37538	6.15329	5.26727	6.93258	7.24936	6.67779	6.66942	6.22208	6.22944	6.22454	6.07495	5.54474	6.08947	6.42353	6.09499	6.266	6.20824
457	AGTCCAGCTTCCTAGTAAACCATAGAAGATCTGAAGTACT	AT2G38120	Encodes an auxin influx transporter. AUX1 resides at the apical plasma membrane of protophloem cells and at highly dynamic subpopulations of Golgi apparatus and endosomes in all cell types. AUX1 action in the lateral root cap and/or epidermal cells influences lateral root initiation and positioning. Shoot supplied ammonium targets AUX1 and inhibits lateral root emergence. The mRNA is cell-to-cell…	WAVY ROOTS 5 (WAV5); (PIR1);MODIFIER OF ARF7/NPH4 PHENOTYPES 1 (MAP1); (ATAUX1);AUXIN RESISTANT 1 (AUX1)	9.67271	9.48666	9.84876	9.5225	9.50711	7.47395	7.71879	9.60674	8.06214	8.76987	7.97494	7.25646	8.29196	8.34855	8.82804	8.06196	8.34615	8.1562	8.53285	8.10567	8.62605	9.43129	8.86267	8.61337	8.83576	5.94901	7.71188	7.68426	7.3858	6.83555	6.46521	6.06013	5.82375	5.31279	6.13438	6.22208	5.82097	6.06181	5.98879	6.17278	6.99217	6.19033	6.67205	6.31576	5.58851
458	TGGAATTCCTCTTTCTGACTATCGTTGTTGTTGAAGTAAG	AT5G01560	Encodes LecRKA4.3, a member of the lectin receptor kinase subfamily A4 (LecRKA4.1 At5g01540; LecRKA4.2 At5g01550; LecRKA4.3 At5g01560). Together with other members of the subfamily, functions redundantly in the negative regulation of ABA response in seed germination.	L-TYPE LECTIN RECEPTOR KINASE VI.4 (LECRK-VI.4);LECTIN RECEPTOR KINASE A4.3 (LECRKA4.3)	1.7479	0.0964912	1.85063	1.65419	1.81362	2.92552	4.88421	3.33165	4.28217	4.37755	4.68215	3.00853	2.10214	2.56719	4.22551	2.16957	3.86172	3.52288	2.07014	1.33749	6.14253	2.96641	2.45328	3.93155	1.83953	7.73629	7.86478	7.12605	7.50526	7.59739	7.24589	7.07119	7.63514	7.68625	7.20617	4.63712	6.18936	5.973	6.44216	5.25524	5.91168	5.78371	5.59052	5.85938	6.06385
459	CATCACTCACATCAATCTCAGCAACATTATCACTAGCTAA	AT1G73730	Encodes a putative transcription factor involved in ethylene signalling. Isolated DNA binding domain has been shown to bind DNA in vitro.	ETHYLENE-INSENSITIVE3-LIKE 3 (EIL3);SULFUR LIMITATION 1 (SLIM1);ARABIDOPSIS THALIANA SULFUR LIMITATION 1 (ATSLIM); (AtEIL3)	8.96706	9.00037	8.7695	9.00881	8.80986	8.22564	8.44493	8.05047	8.49776	8.46501	7.77301	8.13781	7.45969	8.1819	7.7601	7.97176	7.92283	8.0578	7.89287	7.60427	8.87146	8.36254	8.00787	8.12794	8.50723	8.51052	7.97342	7.96391	8.46162	8.51493	8.12232	8.45139	8.22279	8.42322	8.127	8.19406	8.31108	8.28574	8.51717	8.27514	8.71226	8.82912	8.58632	8.87191	8.92096
460	TTTGAAACTTCAACAGAACCAGCAAGATTGTTTTCACGTA	AT2G32680	receptor like protein 23;(source:Araport11)	RECEPTOR LIKE PROTEIN 23 (AtRLP23);RECEPTOR LIKE PROTEIN 23 (RLP23)	5.04068	5.52276	5.12365	5.95187	5.51406	7.56937	7.89619	6.50158	6.97675	7.54747	7.31442	8.21798	6.35006	8.796	6.40483	7.77245	7.10379	8.18757	7.97222	8.1319	11.3692	9.3453	7.20817	7.55604	7.02275	11.0676	10.0727	9.77217	10.5899	10.9007	10.0655	9.81748	10.0263	9.52343	10.0452	8.60201	8.8111	9.09111	8.67723	8.65517	9.89233	9.45284	8.46346	8.85518	9.6467
461	ACAAGATGTTGATGAGATAGAATGTCCTAAGCCAAGATTC	AT5G35750	Encodes histidine kinase AHK2.	HISTIDINE KINASE 2 (HK2);HISTIDINE KINASE 2 (AHK2)	6.72059	6.40027	6.95217	6.93959	6.56851	6.09544	6.26273	6.13901	6.5734	4.37755	5.39585	6.17846	6.35006	6.02662	5.6299	6.07646	6.57067	6.25327	6.66708	6.09238	7.76268	6.6913	6.97684	6.04702	6.66395	4.90171	5.66636	5.56363	5.75871	5.11934	4.34973	4.89575	4.79518	4.35586	4.7676	3.74403	2.84697	3.69616	4.21435	5.25524	4.37326	4.05788	3.8647	3.89255	3.69039
462	CGTTGTATACATATTGCACGGCTTCCCATTTCTTTACTAA	AT5G58260	Encodes subunit NDH-N of NAD(P)H:plastoquinone dehydrogenase complex (Ndh complex) present in the thylakoid membrane of chloroplasts. This subunit is thought to be required for Ndh complex assembly.	NADH DEHYDROGENASE-LIKE COMPLEX N (NdhN)	12.2141	12.054	11.9225	12.1676	12.1715	11.5773	10.8827	11.824	11.9011	11.1457	11.3103	10.9915	11.1922	10.848	11.474	12.2472	12.1144	12.2141	12.042	11.6515	12.036	12.2104	11.8348	12.0453	12.3803	10.7244	10.9556	10.7289	11.1163	10.6384	9.94468	9.90659	9.64518	9.11075	9.73156	9.37547	9.19696	9.39873	9.56075	9.074	9.74083	8.63821	8.61958	8.91289	8.3447
463	TGGCCCATTATTCAGGCCCATTATACAACATTTTCAATCG	AT3G21780	Encodes a protein with UDP-glucosyl transferase activity that was shown to preferentially glucosylates abscisic acid (ABA), and not its catabolites. Moreover, UGT71B6 was shown to have a strict preference for the naturally-occurring ABA enantiomer, (+)-ABA, and not its 'unnatural' relative, (-)-ABA. This is in contrast to the other identified UGT genes catalyzing the glucosylation of ABA which we…	UDP-GLUCOSYL TRANSFERASE 71B6 (UGT71B6)	-0.574033	0.0964912	0.265672	0.0692294	0.228657	0.603588	3.29925	2.96908	1.6192	5.96251	4.12576	3.00853	2.10214	4.15215	2.9454	2.16957	2.96863	3.52288	4.14053	2.92245	6.0315	1.38144	4.77521	3.93155	0.254563	5.08228	6.3117	6.32719	5.55226	5.37088	4.34973	5.59235	5.36078	5.62595	5.47387	4.39611	4.28754	5.55031	5.63885	5.25524	5.70886	5.71499	5.37371	6.16104	6.25333
464	CTGTATCACATACTTCCTATCCAGAGTCAAGGCTATACTA	AT5G46210	Arabidopsis CULLIN4 (CUL4) forms an E3 ubiquitin ligase with the CDD complex and a common catalytic subunit RBX1 in mediating light control of development. This CUL4-based E3 ligase is essential for the repression of photomorphogenesis. The partial loss of CUL4 function resulted in a constitutive photomorphogenic phenotype with respect to morphogenesis and light-regulated gene expression. CUL4 ex…	CULLIN4 (CUL4); (ATCUL4)	9.01281	9.00037	8.99019	9.05507	9.1021	8.82759	8.89021	9.07162	9.0759	9.23553	8.72129	7.25646	8.44199	8.49792	8.59337	8.4951	8.7197	8.4939	8.65811	8.61361	8.9801	8.92319	9.02314	9.08805	9.12801	8.55706	8.28183	8.05025	8.51003	8.09335	8.47443	8.16189	7.78795	8.27402	8.11213	8.09655	8.19443	7.88446	7.99433	8.01605	8.29836	7.91969	8.10089	8.35793	8.04474
465	ATATCAATAACACACTTCAAAACACACACAAGAATAAGCC	AT5G25250	Encodes a protein that is involved in a membrane microdomain-dependent, but clathrin-independent, endocytic pathway required for optimal seedling development. The mRNA is cell-to-cell mobile.	FLOTILLIN 1 (FLOT1)	6.36848	7.51434	6.24295	7.24914	6.6716	8.5284	10.019	7.19515	8.229	10.5273	9.41116	9.66674	8.16823	9.80559	8.59337	10.0559	9.78516	10.1201	10.6633	9.84924	11.3975	10.2048	10.5247	9.76444	9.65331	14.9578	14.46	14.4459	14.3224	14.6493	14.2137	14.0454	14.2879	14.5155	14.3251	13.8987	14.0936	13.7919	14.3579	14.2078	14.1376	13.714	13.7638	14.5447	13.7294
466	CTTGTCTCCATATACAACATGATCATATACTTCGTCGGAT	AT2G24850	Encodes a tyrosine aminotransferase that is responsive to treatment with jasmonic acid.	TYROSINE AMINOTRANSFERASE 3 (TAT3);TYROSINE AMINOTRANSFERASE (TAT)	3.33286	6.24624	5.9381	6.72744	6.63805	10.4158	12.3989	9.36874	8.43084	9.99226	10.1376	11.78	8.21066	11.465	9.6359	11.0638	12.0534	11.0585	11.6948	11.6917	11.1442	8.59414	10.6081	9.60397	8.20293	11.8798	12.2494	12.9255	12.0205	13.3507	15.6943	16.0582	16.2538	16.0522	15.887	16.2626	16.5295	16.3226	16.5722	16.2374	16.3213	16.5152	16.1585	16.135	16.4063
467	ATTAATCTTTATCAACGAAATTTCAGACACTCCGGTTTAC	AT2G19810	Encodes Oxidation-related Zinc Finger 1 (OZF1), a plasma membrane protein involved in oxidative stress.	OXIDATION-RELATED ZINC FINGER 1 (OZF1); (AtOZF1); (ATTZF2);TANDEM ZINC FINGER 2 (TZF2)	8.26202	7.03901	7.81257	7.55305	7.23988	7.37177	7.74551	8.697	7.53408	9.13244	9.96459	8.29393	9.26201	8.23961	9.44411	9.6042	9.21927	8.94303	9.47784	8.98854	8.37633	8.47948	9.19475	8.36895	7.87661	7.9835	7.22645	7.12605	6.7098	6.83555	8.69551	8.28094	8.06422	8.52106	8.87282	7.44447	6.90998	7.58817	7.57376	6.8402	7.07897	7.27631	6.90572	6.97227	6.86031
468	GAGGAAACACTCCTCTAAGACCATAACCAGATAGCTTAAT	AT5G48380	Encodes a BAK1-interacting receptor-like kinase named BIR1. Negatively regulates multiple plant resistance signaling pathways, one of which is the SOBIR1(AT2G31880)-dependent pathway.	BAK1-INTERACTING RECEPTOR-LIKE KINASE 1 (BIR1)	1.01093	2.90385	0.265672	2.87658	1.81362	2.18855	4.14725	1.74669	1.6192	4.37755	2.36023	3.00853	2.10214	2.56719	1.72301	1.4326	4.24874	2.38537	3.20765	3.65942	4.84707	2.60384	4.03824	2.34658	1.83953	5.51838	4.28785	5.18175	4.35432	5.85631	6.03779	4.68162	4.67489	5.62595	4.22011	5.32899	5.71204	5.20517	4.48999	4.89267	4.22887	4.05788	4.55657	5.07697	4.13785
469	CTCTGTGTTGTCTCAAACCAAGTCAATCGTTGTAATAAAC	AT1G65790	An alternatively spliced gene that encodes a functional transmembrane receptor serine/threonine kinase, alternate form may not have transmembrane domain.	RECEPTOR KINASE 1 (ARK1);RECEPTOR KINASE 1 (RK1); (SDK1)	1.7479	1.68145	1.85063	2.39116	3.03601	6.48623	6.70524	3.86217	5.31964	6.69948	7.81309	7.96273	3.6871	7.21104	7.58926	7.56874	7.41867	7.56329	7.80891	6.62289	8.20782	6.33564	6.36017	6.04702	6.13721	8.19449	6.8567	6.70722	7.70149	8.17823	7.48359	8.20267	7.78795	7.63472	7.59649	6.6646	6.37946	6.9844	6.62464	7.12971	7.67443	6.8966	6.57365	6.62294	6.57081
470	AAAGCACGACTTCTTTGTTATACGGACACCAATATAAAGT	AT3G45860	Encodes a cysteine-rich receptor-like protein kinase. Involved in programmed cell death and defense response to pathogen.	CYSTEINE-RICH RLK (RECEPTOR-LIKE PROTEIN KINASE) 4 (CRK4)	6.39175	7.17331	6.56945	7.50386	6.3784	7.59227	8.39518	6.60467	7.40056	9.13244	8.52614	8.21798	6.96012	8.796	7.91283	10.2708	9.4536	10.1362	10.3638	9.56149	10.1392	9.53288	9.08264	8.5754	8.9092	9.33911	9.77543	9.28965	9.42421	9.61881	8.77226	9.1489	8.79157	8.39252	8.54758	8.24956	9.21703	8.79985	9.15378	9.20425	9.37969	8.79623	8.45427	9.07336	8.32371
471	CACAAAGTAAGAGGAGAAACAAGAGATTGAGATGGTAAGT	AT5G47850	CRINKLY4 related 4;(source:Araport11)	CRINKLY4 RELATED 4 (CCR4); (ATCRK1)	-0.574033	0.0964912	0.265672	0.0692294	0.228657	0.603588	2.56229	0.161729	0.0342386	5.96251	0.0382981	3.00853	2.10214	2.56719	0.138046	-0.152361	0.161277	0.0634438	1.33318	2.92245	6.0315	1.38144	4.03824	4.66851	0.254563	5.24275	2.70289	3.30729	3.43678	3.53438	1.17981	2.84512	1.73629	1.85336	3.32703	2.52164	2.84697	2.80307	2.28835	3.67028	2.30287	1.94241	3.8647	3.60304	0.230958
472	TTTCGAAGATAAAGCAAATCAATCACAACGAGAGAAACAG	AT5G13190	Encodes a plasma membrane localized LITAF domain protein that interacts with LSD1 and acts as a negative regulation of hypersensitive cell death.	GSH-INDUCED LITAF DOMAIN PROTEIN (GILP); (AtGILP)	4.38016	4.85138	6.04703	6.33602	6.1113	6.2183	6.02172	5.88965	5.86713	7.1849	5.08269	6.46796	6.00903	7.09075	5.18244	4.70562	5.37073	5.67815	5.47614	5.24438	6.81391	5.41119	6.70121	5.15394	5.53997	8.5262	7.4999	7.21418	7.16168	8.17823	6.67166	6.54556	6.8928	8.08218	7.05883	7.24046	6.57877	5.92645	6.62464	6.72917	6.32079	6.08536	6.82247	6.77296	6.64035
473	CTACGAATTGAATGACCTAAGCAAAACCATATCCGAAAAC	AT1G04550	IAA12/BDL plays a role in auxin-mediated processes of apical-basal patterning in the embryo. bdl mutants lack a primary root meristem	BODENLOS (BDL);INDOLE-3-ACETIC ACID INDUCIBLE 12 (IAA12)	5.65479	6.07377	6.49449	5.90212	6.06155	4.51048	5.36964	5.29101	4.89222	6.69948	4.56186	3.00853	3.6871	4.88911	3.30797	4.70562	4.24874	4.81833	3.83568	5.42495	6.94223	4.84088	4.77521	6.87015	5.29896	5.38714	4.46843	4.22482	4.65918	5.11934	5.57212	3.4972	1.73629	1.85336	2.8416	2.52164	0.0396143	-0.00428277	2.77378	2.08531	3.44037	3.81687	4.25172	3.89255	3.03831
474	GAGCAAAGATCCCTATAGCTCGAACTTTAACCTTCTCCTC	AT1G71880	Sucrose transporter gene induced in response to nematodes; member of Sucrose-proton symporter family. The mRNA is cell-to-cell mobile.	ARABIDOPSIS THALIANA SUCROSE-PROTON SYMPORTER 1 (ATSUC1);SUCROSE-PROTON SYMPORTER 1 (SUC1)	9.68453	10.2627	9.88589	9.90686	9.91341	12.2958	12.8936	10.3254	11.5455	11.0358	10.2019	10.4432	10.0388	10.9638	10.1756	10.3244	10.797	10.6973	10.7362	10.5735	11.7017	11.4808	11.171	11.3882	11.7806	12.0629	12.7497	12.629	12.545	12.4201	10.4721	10.6497	10.5575	10.527	10.446	10.2609	10.6311	9.73887	10.3382	10.7328	11.2211	10.9415	11.1423	11.4617	10.7417
475	GAGGCGTCCCTCTATAAATATGTCTGAACTTCCAAACATC	AT4G30080	Involved in root cap cell differentiation. Gene expression is regulated by mir160.Located in the nucleus.	AUXIN RESPONSE FACTOR 16 (ARF16)	6.7747	6.36328	6.77347	6.0916	6.29475	7.70162	7.54718	7.41912	7.58113	7.54747	6.44769	6.70897	7.45969	7.21104	7.12673	6.90292	7.21656	7.26312	7.26392	6.82934	7.27028	7.38894	7.09714	7.90117	7.56745	6.03921	7.22645	7.17078	6.80602	6.60967	7.06245	6.69598	6.21742	6.24568	6.13438	6.42853	6.95848	6.50351	7.29734	6.8402	6.82643	7.15186	6.73411	6.94091	6.45978
476	TTCTTCATATCGATCATCAAGTCAACAATAGTAGAGCTCT	AT3G26830	Mutations in pad3 are defective in biosynthesis of the indole derived phytoalexin camalexin. Encodes a cytochrome P450 enzyme that catalyzes the conversion of dihydrocamalexic acid to camalexin. The mRNA is cell-to-cell mobile.	PHYTOALEXIN DEFICIENT 3 (PAD3); (CYP71B15)	1.7479	1.68145	0.265672	2.39116	0.228657	0.603588	4.14725	3.33165	1.6192	4.37755	0.0382981	4.59349	3.6871	5.37454	3.59748	2.16957	3.3312	2.38537	3.20765	4.50741	6.5971	2.60384	4.77521	3.93155	1.83953	6.54941	6.35824	6.98285	5.47631	7.80384	9.82005	9.8109	10.2454	11.3176	10.3383	11.214	10.8558	10.8357	10.3426	10.9771	10.6257	11.5833	11.125	11.4945	11.7481
477	CAAACACATAAAATCTTAAAAGTTACCATTTGACCCCAGG	AT1G01480	a member of the 1-aminocyclopropane-1-carboxylate (ACC) synthase (S-adenosyl-L-methionine methylthioadenosine-lyase, EC 4.4.1.14) gene family, isolated from a flower-specific cDNA library.	1-AMINO-CYCLOPROPANE-1-CARBOXYLATE SYNTHASE 2 (ACS2); (AT-ACC2)	1.01093	1.68145	0.265672	0.0692294	1.81362	2.92552	4.14725	0.161729	0.0342386	4.37755	2.36023	3.00853	2.10214	4.88911	1.72301	-0.152361	0.161277	2.38537	2.07014	1.33749	3.70957	1.38144	2.45328	4.66851	1.83953	4.69526	3.18832	5.62921	3.72629	5.85631	7.11054	7.60001	7.75866	8.71548	7.9543	8.05562	8.69425	8.54646	8.42175	8.71467	8.74581	8.57176	8.6521	9.17121	8.77399
478	GAGAATTTATAGATAGATGATGATAGAGGTGAGAAGGCCG	AT1G01710	acyl-CoA thioesterase II;(source:Araport11)	0	7.51872	8.14634	7.76552	7.80394	8.05521	7.89821	7.69157	7.97551	7.6267	7.54747	7.422	8.05293	7.38754	7.42517	7.52175	7.78428	7.51001	7.62569	7.49641	7.31477	8.12911	7.74485	8.38402	7.83844	7.56745	7.50261	7.12243	7.41348	7.03504	7.35638	7.0127	7.27617	6.75124	6.64344	6.66942	6.71804	6.98213	6.62507	6.86124	6.33324	7.3988	6.9868	7.38342	6.97227	7.26438
479	AAACCGAAGAAGAAATTGCGTTGTAACTGAAGATTTGTGA	AT1G03440	Leucine-rich repeat (LRR) family protein;(source:Araport11)	0	5.76582	5.38189	6.04703	5.62382	5.58621	5.88899	4.67776	5.37118	5.16352	7.1849	5.3237	5.33046	3.6871	5.37454	4.38597	4.49149	5.37073	4.45576	4.39207	4.14484	7.06007	4.65446	5.62321	5.15394	4.34203	3.80217	5.51025	4.78122	4.65918	4.81449	3.98716	4.28569	3.85177	5.02329	4.91199	5.1846	2.84697	1.58068	3.87332	2.08531	2.7883	2.67937	3.33418	3.89255	0.230958
480	CAATCATCGAATCATTGCTGTCTTTAGATCCAAGTATCGC	AT1G03590	Protein phosphatase 2C family protein;(source:Araport11)	0	7.20075	7.39111	7.56029	6.78347	7.23988	7.23295	7.98855	6.50158	6.87973	4.37755	5.76622	5.81589	3.6871	6.02662	6.32787	6.07646	5.94264	6.36722	6.92812	5.98134	6.0315	6.17152	5.91271	6.04702	6.27693	5.74971	5.73851	6.47721	7.11235	6.08458	5.57212	5.24722	5.50888	5.5538	5.56406	5.89087	6.14814	5.35327	5.25183	5.54474	5.40721	5.48673	5.94562	5.85938	6.1136
481	GAAAGCCTTAATCACACTCTTTCTTTACAAACATCAAGAC	AT1G04960	golgin family A protein (DUF1664);(source:Araport11)	0	8.81183	8.90062	8.61882	8.8926	8.72451	9.09143	9.25809	8.62525	9.14537	8.76987	8.52614	8.21798	8.25188	8.34855	8.46448	8.91642	8.82306	8.89317	8.80621	9.00282	9.32428	8.74777	9.11149	9.38001	8.89481	9.48266	9.65941	9.60293	9.67837	9.23878	9.63513	9.60572	9.88095	9.94964	9.6921	10.0991	10.433	9.93088	10.2668	10.5732	10.2466	10.0561	10.0176	10.4761	10.2267
482	GTAATCTTCAAACACAAATCTCGGATAGTTCTCTTTCTTC	AT1G05010	Encodes 1-aminocyclopropane-1-carboxylate oxidase	ETHYLENE-FORMING ENZYME (EFE);ETHYLENE FORMING ENZYME (ACO4); (EAT1)	12.9124	12.6232	12.7792	12.7914	12.9979	11.5859	12.6937	13.1352	11.4526	12.8329	12.5183	12.6792	12.7342	12.563	12.7152	13.6223	13.2499	13.302	13.5585	13.3768	12.7011	12.7406	13.0373	12.5766	12.1716	12.6957	13.2349	13.1269	13.166	13.3346	14.5005	14.6187	14.7801	15.0626	14.7646	15.2002	14.6715	14.8086	14.6382	14.8656	14.4168	15.2593	14.7458	14.5047	15.1681
483	AACATGATCTCATAAGCTCTTCTAAGTATTCAGCACCTAA	AT1G06160	encodes a member of the ERF (ethylene response factor) subfamily B-3 of ERF/AP2 transcription factor family. The protein contains one AP2 domain. There are 18 members in this subfamily including ATERF-1, ATERF-2, AND ATERF-5.	OCTADECANOID-RESPONSIVE ARABIDOPSIS AP2/ERF 59 (ORA59);ETHYLENE RESPONSIVE FACTOR 59 (ERF59)	1.01093	1.68145	1.85063	2.39116	2.55059	2.92552	3.29925	0.161729	0.0342386	5.96251	2.84565	3.00853	4.42407	5.73711	2.9454	3.01756	3.3312	1.64841	3.44866	4.14484	6.81391	4.44034	4.77521	5.51651	3.42449	0.994818	3.18832	4.52968	5.82145	0.727024	5.26727	5.39532	4.05822	3.43832	4.42656	6.14613	4.8976	5.72364	5.63885	4.89267	5.86359	6.66122	6.23034	6.266	6.6739
484	GTCGCTAGATAACCACGTTTTACAGCTTCTTCAATCTTTG	AT1G07160	Protein phosphatase 2C family protein;(source:Araport11)	0	-0.574033	0.0964912	0.265672	0.0692294	0.228657	2.18855	3.78468	0.161729	0.0342386	5.96251	0.0382981	3.00853	2.10214	2.56719	1.72301	-0.152361	0.161277	2.38537	1.33318	3.65942	4.195	3.25591	2.45328	3.93155	2.57649	6.42108	6.26361	6.82386	6.1976	6.34173	3.50173	3.20769	3.32125	4.35586	5.16353	4.1066	4.8976	5.55031	4.48999	3.67028	6.00331	6.24009	6.09499	6.45548	6.73875
485	TCGGTATCAATCACTAGAAGAGACATCCCTGCCTTGTATA	AT1G08520	Encodes the CHLD subunit of the Mg-chelatase enzyme involved in chlorophyll biosynthesis. Lines carrying recessive mutations of this locus are white and seedling lethal.	ALBINA 1 (ALB1); (ALB-1V); (V157);PIGMENT DEFECTIVE EMBRYO 166 (PDE166); (CHLD)	9.44972	9.28384	9.32366	9.23162	9.33457	8.88436	8.49302	9.46779	9.30803	8.46501	8.55793	8.29393	9.04465	9.04292	8.92921	8.2697	8.3161	8.21826	8.10136	8.65037	8.73637	9.01323	8.89622	8.9465	9.10943	7.763	7.94321	8.42738	7.98796	7.96543	8.07462	8.04339	7.55221	7.66928	7.41449	7.59489	6.66897	6.33557	6.90894	6.17278	7.31186	6.28818	7.10677	6.31576	6.06385
486	TCACTTGTGTACTTTCTGTGATCATGGATGTGAGATTCAT	AT1G08720	enhanced disease resistance 1 (EDR1) confers resistance to powdery mildew disease caused by the fungus Erysiphe cichoracearum The mRNA is cell-to-cell mobile.	ENHANCED DISEASE RESISTANCE 1 (EDR1); (ATEDR1)	5.15389	5.22577	5.02056	5.27868	5.08664	5.24744	5.22525	4.24919	5.52609	4.37755	4.99249	4.59349	4.90949	5.37454	4.7819	4.09557	5.37073	5.19273	5.58111	4.79692	6.34184	5.5244	5.26064	4.66851	5.53997	5.94901	5.66636	4.66092	5.47631	5.585	5.26727	4.79265	5.28061	5.62595	5.56406	5.1846	5.32502	4.8537	4.35874	4.40724	4.83892	3.1648	5.89218	5.2911	5.18515
487	GCAACAACTGCAAAACACTGGGAAGATAGAACTAATAGCC	AT1G09690	Translation protein SH3-like family protein;(source:Araport11)	0	7.90575	7.94824	7.71688	8.04077	7.87971	7.82276	7.7975	8.51488	7.78243	7.54747	6.80648	8.36608	7.8835	8.75701	6.93246	7.19637	7.41867	8.10236	7.29511	8.1319	8.50658	7.66067	8.86267	8.27732	8.73434	7.62418	7.03917	7.33703	7.32214	7.84596	7.97422	6.77923	6.99682	6.9549	6.96261	7.1265	6.8078	6.79013	6.76084	7.44287	6.94673	6.62423	7.08312	7.2013	6.3807
488	TATCCTTTAGAGAAGGTTGGATCGAGCTCAATACACTTTT	AT1G12270	Encodes one of the 36 carboxylate clamp (CC)-tetratricopeptide repeat (TPR) proteins (Prasad 2010, Pubmed ID: 20856808) with potential to interact with Hsp90/Hsp70 as co-chaperones.	HOP1 (Hop1)	8.00717	7.89739	8.12986	8.11908	7.92214	8.18102	8.42854	8.58379	8.34258	8.46501	7.67492	7.65239	7.23142	7.09075	8.25179	7.96138	7.72352	8.00008	7.84097	7.60427	8.75396	8.27626	8.1812	8.0745	8.53533	7.88964	7.06746	7.45024	8.42168	8.48857	8.05017	7.81255	7.81666	7.89045	7.9543	7.56603	7.40594	7.02914	7.58848	7.70002	7.82015	7.47638	7.44038	7.53115	7.24219
489	TATCAATCATACATCAATAAGAGTCAGTGCTAAGCTTTGC	AT1G12910	Encodes LIGHT-REGULATED WD1 (LWD1), a clock proteins regulating circadian period length and photoperiodic flowering.	ANTHOCYANIN11 (ATAN11);LIGHT-REGULATED WD 1 (LWD1)	4.71137	5.05069	3.7251	4.46155	5.18285	4.51048	4.67776	3.86217	4.67809	4.37755	4.12576	4.59349	4.42407	4.15215	2.45997	4.80184	3.3312	3.52288	4.6062	1.33749	6.14253	4.55137	4.77521	4.66851	4.77812	2.57978	4.0814	4.38529	3.72629	0.727024	4.34973	4.56133	2.47326	3.07575	3.9791	4.84357	4.43193	3.16564	4.35874	3.67028	3.88783	2.67937	3.62369	3.60304	4.13785
490	TTGCCAGTTGGGTTTGAGTTAGCACGAGAAAGTAATGAAC	AT1G13440	The expression level of GAPC-2 is upregulated in Arabidopsis seedlings exposed to cadmium.	GLYCERALDEHYDE-3-PHOSPHATE DEHYDROGENASE C-2 (GAPC-2);GLYCERALDEHYDE-3-PHOSPHATE DEHYDROGENASE C2 (GAPC2)	8.86268	9.05359	8.50885	8.72387	8.78708	8.59794	8.67081	8.8587	8.81232	9.23553	7.79985	8.50038	8.33096	8.75701	7.68494	8.56532	8.60007	8.96129	8.50644	8.20785	9.21419	9.08419	9.50856	9.6775	9.30713	8.25221	7.63835	8.03823	8.08064	7.94619	7.15709	7.19764	6.83783	6.9549	6.9954	7.0452	7.07304	6.53488	6.65293	7.70002	7.80749	7.20293	7.58211	7.98001	6.91746
491	ATTTACACTTCTCTATCGACATTCTTCCTTAATAAACCAG	AT1G14280	Encodes phytochrome kinase substrate 2. PKS proteins are critical for hypocotyl phototropism. Forms a complex with Phot1, Phot2 and NPH3.	PHYTOCHROME KINASE SUBSTRATE 2 (PKS2)	8.57317	8.67014	8.65369	8.79374	8.65911	7.5461	7.04341	7.79835	7.68529	7.1849	6.88379	4.59349	7.14653	6.65465	6.4779	7.33145	7.08014	7.00596	7.0611	6.38188	7.00235	7.31218	6.36017	7.39098	6.7303	6.66724	7.22645	7.05622	7.13722	6.65776	5.26727	4.89575	5.10552	4.35586	4.60713	5.1846	3.74005	3.45515	3.66687	5.9922	4.6248	3.1648	2.97161	3.89255	3.03831
492	AGTTCTAAGATCAGCATCAGGATAACGAGCAATGAAATCT	AT1G16860	Plasma membrane-localized proteins that negatively regulate cellulose synthesis by inhibiting the exocytosis of CESAs.	(SHOU4L)	4.06982	4.95447	4.35314	3.52866	4.87251	3.77351	4.43676	4.91662	4.78913	7.54747	4.56186	4.59349	4.42407	5.73711	4.04494	4.23996	4.68484	4.7073	3.65511	3.65942	5.9112	3.88394	5.62321	6.25347	5.00945	4.16474	4.28785	4.38529	4.17375	3.89695	5.42773	3.20769	2.95868	3.07575	4.7676	0.936677	3.74005	2.31765	3.13635	4.89267	3.15087	0.357443	2.97161	3.60304	3.69039
493	CATCGATTTGATCTGTTACCGCGCTTTTAAATCTGAAATG	AT1G19220	Encodes an auxin response factor that contains the conserved VP1-B3 DNA-binding domain at its N-terminus and the Aux/IAA-like domains III and IV present in most ARFs at its C-terminus. The protein interacts with IAA1 (yeast two hybrid) and other auxin response elements such as ER7 and ER9 (yeast one hybrid). ARF19 protein can complement many aspects of the arf7 mutant phenotype and , together wit…	INDOLE-3-ACETIC ACID INDUCIBLE 22 (IAA22);AUXIN RESPONSE FACTOR11 (ARF11);AUXIN RESPONSE FACTOR 19 (ARF19)	5.30861	5.38189	5.31007	5.68394	5.90108	5.55778	4.43676	6.46551	5.24369	4.37755	5.08269	4.59349	2.10214	6.26763	4.66161	4.80184	4.4092	3.76388	4.5031	5.03793	5.77996	5.62937	4.03824	4.66851	5.11254	3.31675	4.62889	2.45929	4.17375	2.31199	1.17981	3.4972	3.32125	4.35586	3.6896	2.52164	3.9465	3.16564	2.77378	4.40724	3.15087	2.67937	4.41218	4.68104	3.40088
494	TAAGCTTTATGTGCACTCTTAGGACTTGTCTTTGATATGT	AT1G19640	Encodes a S-adenosyl-L-methionine:jasmonic acid carboxyl methyltransferase that catalyzes the formation of methyljasmonate from jasmonic acid. Its expression is induced in response to wounding or methyljasmonate treatment.	JASMONIC ACID CARBOXYL METHYLTRANSFERASE (JMT)	6.14021	6.53943	6.4555	6.69859	6.76782	9.05067	8.97168	6.84823	7.79579	5.96251	4.28623	4.59349	4.42407	6.26763	4.22551	6.35543	5.8337	6.47283	6.22395	5.58542	6.67304	5.22275	6.54074	6.04702	6.44439	6.87746	7.39219	7.35653	6.83671	7.46849	7.48359	7.74512	8.00308	8.26275	7.71934	8.05562	8.47007	8.3751	7.68752	7.70002	7.86969	8.14535	8.60305	7.17458	8.33425
495	AAAATATAAACTATATATTCTACAGCCTGCGTGACTCCTG	AT1G20670	DNA-binding bromodomain-containing protein;(source:Araport11)	0	7.30248	7.46281	6.89503	7.24914	7.54154	6.94344	6.64975	6.73158	7.06766	7.54747	6.30508	6.17846	6.85702	7.42517	6.28779	6.74246	7.00677	6.6333	6.59371	6.54694	7.45373	7.55803	7.87955	6.99044	7.39411	6.54941	5.99567	6.28711	7.13722	6.45494	6.134	5.9685	5.57759	6.04976	5.64895	5.46024	6.3064	6.2625	5.84907	5.78575	6.5508	6.83318	7.15294	6.10554	6.06385
496	CCTCCATATAAAGATTAGCACGGTCAATGGCGTCTGAAAG	AT1G21440	Phosphoenolpyruvate carboxylase family protein;(source:Araport11)	0	6.34483	6.72585	5.75753	6.17775	6.56851	7.52245	7.77174	8.13327	8.11639	8.62548	6.41334	7.96273	6.96012	7.42517	7.88624	7.87554	7.54498	7.90265	7.73121	7.90734	7.31838	7.03489	7.94513	8.45511	7.90561	7.22364	7.56087	7.71479	5.99478	7.0308	6.60607	7.1358	6.21742	5.31279	5.37765	6.6091	5.82097	5.66814	5.45828	5.25524	5.95822	5.71499	6.09499	5.85938	4.75452
497	CAAGCTGTGAGCTTCCCAGTTTAAACAGTTTTGGATATCG	AT1G22770	Together with CONSTANTS (CO) and FLOWERING LOCUS T (FT), GIGANTEA promotes flowering under long days in a circadian clock-controlled flowering pathway. GI acts earlier than CO and FT in the pathway by increasing CO and FT mRNA abundance. Located in the nucleus. Regulates several developmental processes, including photoperiod-mediated flowering, phytochrome B signaling, circadian clock, carbohydra…	GIGANTEA (GI); (FB)	3.12641	2.41842	2.5876	3.97612	3.39858	6.66968	7.08585	6.09247	6.9531	7.54747	8.93008	8.05293	8.73149	7.92474	8.74907	6.29058	5.94264	6.66336	6.19116	6.62289	6.0315	2.11841	5.91271	6.43405	3.71399	5.08228	5.42536	6.28711	6.09975	6.39945	7.40862	7.58466	7.60254	7.76824	7.71934	6.36294	7.05084	6.33557	6.34146	7.37072	4.6248	4.05788	4.41218	3.60304	3.9314
498	AGACCTAACCACTTCTTCCACAACAAAGTTAAGCAAAGTC	AT1G24150	Encodes a group I formin. Localized to cell junctions. Polymerizes actin. Binds profilin. Member of family of cytoskeletal-interacting proteins which have the ability to stimulate actin nucleation and barbed-end capping through the combined activity of conserved formin-homology 1 (FH1) and formin-homology 2 (FH2) domains. FORMIN4 is a spatial feedback element in a multi-layered, temporally define…	FORMIN HOMOLOGUE 4 (ATFH4);FORMIN HOMOLOGUE 4 (FH4)	5.40325	5.14089	4.5136	5.02343	6.06155	4.30403	5.06479	4.80559	4.89222	5.96251	5.59289	6.46796	4.90949	6.26763	5.3475	5.77838	6.22737	5.94609	6.66708	6.29168	7.00235	5.86257	6.70121	6.43405	5.46402	8.95482	8.48425	8.18721	8.02841	8.84077	6.67166	7.1358	7.351	7.21091	7.59649	6.49127	7.25878	6.93823	7.68752	6.8402	7.54319	6.80039	6.93244	8.14047	6.77012
499	ACAATTGAACAGATCTAAGCCAATCCGATTTCTTCTTATC	AT1G25550	myb-like transcription factor family protein;(source:Araport11)	HRS1 HOMOLOG3 (HHO3);NITRATE-INDUCIBLE, GARP-TYPE TRANSCRIPTIONAL REPRESSOR 1/HYPERSENSITIVE TO LOW PI-ELICITED PRIMARY ROOT SHORTENING 1.1 (NIGT1.1)	9.91682	9.90224	9.80677	9.90686	9.93429	7.80326	8.19649	7.51046	8.24856	7.54747	8.40899	7.96273	8.07942	7.32207	8.3328	9.86584	10.157	10.0982	10.4144	9.56149	9.84297	9.93987	9.95313	9.46553	9.64043	9.18958	9.30874	9.33948	9.08384	8.84077	8.88716	9.13316	9.23081	9.61047	9.23048	9.25409	9.39055	9.48557	9.49195	9.18335	9.75738	9.24923	9.6339	10.1387	9.51405
500	CTCAATATTCAGACTTCAGAAATCAACACCCGGCATATAT	AT1G26550	FKBP-like peptidyl-prolyl cis-trans isomerase family protein;(source:Araport11)	0	9.49071	9.74575	9.44309	9.51424	9.53472	10.1054	10.1347	9.59844	10.0745	9.99226	9.90403	9.72278	10.0269	10.4681	9.61175	9.92579	9.72543	9.98974	9.87879	9.68178	10.0846	10.0574	10.3781	10.2714	10.3722	9.35676	9.86276	9.83953	9.51241	9.55675	9.38438	9.29279	9.12574	9.05956	9.29775	9.51788	9.41682	9.03189	9.0352	9.61669	9.78991	9.46858	9.50633	9.42464	9.11665
501	AAATTATTAATTTACAATCACAACCACAGAGCCCCAACTT	AT1G28480	Encodes GRX480, a member of the glutaredoxin family that regulates protein redox state. GRX480 interacts with TGA factors and suppresses JA-responsive PDF1.2 transcription. GRX480 transcription is SA-inducible and requires NPR1. Maybe involved in SA/JA cross-talk. It has also been shown to interact with the transcription factor TGA2 and suppress ORA59 promoter activity.	(GRX480); (roxy19); (GRXC9)	1.7479	2.41842	3.4356	1.65419	2.55059	5.46157	6.75868	4.55405	3.49367	7.54747	6.30508	7.53209	5.27206	6.9595	6.02069	8.42129	8.87895	8.55128	7.87234	9.67288	6.74519	4.1888	4.77521	6.43405	5.00945	8.84657	8.40887	8.58444	7.11235	10.2565	11.7695	11.02	11.4727	11.3592	11.1224	12.8105	12.1985	12.0363	11.902	12.4285	12.0918	11.6411	11.5267	12.0684	11.6546
502	CAACCTGGCTTATGATTGCAATGGAGGATTCATATACATG	AT1G30210	TCP family protein involved in heterochronic regulation of leaf differentiation.	TEOSINTE BRANCHED 1, CYCLOIDEA, AND PCF FAMILY 24 (TCP24); (ATTCP24)	7.67863	7.8312	7.6144	7.58493	7.80609	8.11929	8.19649	7.93652	8.36067	7.83698	8.09899	7.96273	8.44199	7.92474	8.26217	7.62243	7.81233	7.57914	7.92314	7.64127	8.54751	8.6262	8.64311	8.72162	8.64258	6.66724	7.56087	7.07988	7.54298	7.41352	7.40862	7.27617	7.29088	6.92661	7.11958	6.55139	6.8851	6.7639	7.08537	7.44287	7.29383	7.27631	7.05907	6.41039	6.86031
503	TCCTCAGTTTAGAATGGTTATCTCCTGAATCAAACCACAT	AT1G31870	Ortholog of yeast BUD13 RES complex protein. Functions in pre mRNA processing of RNAs expressed in embryos.	BUD SITESELECTION PROTEIN 13 (BUD13)	8.93178	8.85471	8.83932	9.04364	8.74041	8.82759	8.84151	8.81637	8.88286	8.46501	8.46036	7.53209	8.47718	8.71693	8.59337	8.60586	8.54929	8.83493	8.59057	8.34872	8.80549	8.98877	9.02314	8.72162	8.99266	8.58728	8.08832	8.32224	8.92864	8.61577	8.64741	8.76908	8.53071	8.69885	8.89036	8.51411	8.4103	8.40086	8.67033	8.31413	8.68485	8.80453	8.37857	8.76851	8.5841
504	GAAGAATCTGTCGTGATATGATGAGGATGATAAAGCTGTT	AT1G35560	Encodes a member of the TCP-P subfamily that is involved in flowering time control and plant development. Mutants present an early flowering phenotype.	(ATTCP23);TCP DOMAIN PROTEIN 23 (TCP23)	5.99582	6.40027	5.55107	5.99997	6.45748	5.81304	5.73221	5.58799	5.39179	5.96251	4.43062	4.59349	4.90949	6.02662	4.04494	3.75453	4.68484	4.81833	4.5031	4.14484	6.34184	5.5244	6.36017	5.15394	5.38385	4.90171	6.10888	5.69195	4.79042	6.15329	3.50173	3.94466	3.32125	1.85336	3.32703	2.52164	2.36154	2.31765	2.77378	5.25524	4.73583	2.67937	2.97161	2.75504	4.47889
505	CACATTAGTCTTGATACCGTTACCTCTACCTTCAATCTTG	AT1G36730	Translation initiation factor IF2/IF5;(source:Araport11)	0	11.2758	11.3017	11.0994	11.1914	11.1182	11.3709	11.28	11.4173	11.5296	11.3662	10.9384	10.5242	10.598	10.4064	10.7089	10.5916	10.2711	10.742	10.4373	10.1481	11.2779	11.3978	11.5381	11.524	11.5301	10.9678	10.5941	10.7911	11.3903	11.1053	10.3622	10.3104	10.3424	10.3834	10.4607	10.8024	10.7802	10.6169	10.4988	10.7037	10.8162	10.9206	10.925	10.6964	10.8811
506	ATTGCCTTATCTGCAATAATTGTCTTCTCGTCTATGAACC	AT1G48970	NagB/RpiA/CoA transferase-like superfamily protein;(source:Araport11)	0	8.34185	8.21023	7.85813	8.30285	8.04244	8.07119	7.54718	7.96263	8.05105	8.07799	7.61573	7.76342	7.23142	6.65465	7.50437	8.06196	7.76861	7.75693	7.98184	7.56631	8.54751	8.39267	7.94513	8.61337	8.48818	7.78923	7.39219	7.57199	8.19167	7.8869	7.86631	8.26177	8.3945	8.4333	8.38386	8.17508	8.10031	7.8599	8.33711	8.38909	8.36032	8.64746	8.29868	8.50458	8.44528
507	AAGAGGCTACAAACAAACAAACAAATGGACAAGAATAGAG	AT1G49240	Member of a subclass of actins composed of ACT2 and ACT8. Its mRNA is strongly expressed in strongly expressed in leaves, roots, stems, flowers, pollen, and siliques. However, protein expression, assayed by a ACT8:GUS fusion reporter, is very low in pollen.	ACTIN 8 (ACT8);FRIZZY AND KINKED SHOOTS (FIZ1)	6.08418	6.86468	6.67506	6.37301	6.82857	6.15818	5.8353	6.35155	5.76216	7.83698	6.10439	5.33046	7.14653	6.65465	5.75276	5.05709	5.01926	5.99418	6.08807	6.19547	6.94223	6.36634	7.49767	7.30078	6.52135	5.8528	5.87282	6.24589	5.82145	5.37088	6.60607	6.66712	5.57759	6.33449	6.1921	6.22208	5.76753	5.77708	5.74779	7.12971	5.95822	5.8493	5.94562	6.10554	6.42078
508	CTGAAACAACTTCACCGATACTCTTAAACTTTCTCCTTTC	AT1G49820	encodes 5-methylthioribose kinase, involved in methionine cycle The mRNA is cell-to-cell mobile.	S-METHYL-5-THIORIBOSE KINASE (MTK);5-METHYLTHIORIBOSE KINASE 1 (MTK1);S-METHYL-5-THIORIBOSE KINASE (ATMTK)	8.46763	8.40483	8.41033	8.46583	8.5818	9.07526	9.48115	8.57536	9.05938	9.99226	9.25019	8.98581	8.8436	9.10634	8.69647	9.20299	9.10086	9.20555	9.21378	9.37641	9.25183	8.98383	9.71067	9.2891	9.34996	9.08758	8.55589	8.78482	8.89257	8.56623	9.15135	8.76908	8.85523	8.75624	9.0235	8.93103	9.20201	8.53099	8.85821	9.30448	8.90278	8.87708	9.0621	8.84674	8.43553
509	TCTCCAACAAATAATATTCACGTGCAATATCAGGCTCATG	AT1G52290	Encodes a member of the proline-rich extensin-like receptor kinase (PERK) family. This family consists of 15 predicted receptor kinases (PMID: 15653807).	PROLINE-RICH EXTENSIN-LIKE RECEPTOR KINASE 15 (PERK15);PROLINE-RICH EXTENSIN-LIKE RECEPTOR KINASE 15 (AtPERK15)	9.11422	9.70197	9.29081	9.34768	9.386	8.56359	8.61395	9.55619	8.56172	9.02141	8.88065	9.11706	8.36892	8.75701	9.17971	10.1038	9.97024	9.78966	9.98303	9.77628	9.52207	9.67146	9.59283	8.49633	9.25738	8.15469	8.74291	8.71101	9.08384	8.73265	9.91112	9.91888	9.87072	9.43582	9.56679	9.2267	9.70317	9.37726	9.44013	9.41623	9.6266	9.31454	9.18385	9.23725	8.82715
510	TTTGGATACGTCGCCATGTTATAGTAGTAAACCGGATGCA	AT1G53170	encodes a member of the ERF (ethylene response factor) subfamily B-1 of ERF/AP2 transcription factor family (ATERF-8). The protein contains one AP2 domain. There are 15 members in this subfamily including ATERF-3, ATERF-4, ATERF-7, and leafy petiole.	ETHYLENE RESPONSE ELEMENT BINDING FACTOR 4 (ATERF8);ETHYLENE RESPONSE FACTOR 8 (ERF8); (ATERF-8)	8.47309	8.82101	8.53714	8.59671	8.41353	7.52245	7.63554	7.47461	8.15836	8.62548	6.88379	7.09599	7.59399	8.05904	6.93246	8.15598	8.35603	8.2081	8.38121	8.15767	9.72303	9.71683	9.2477	9.2891	9.54688	6.82771	7.25133	7.74469	7.36489	6.95584	6.85223	7.23744	7.07019	6.60825	7.14903	7.73109	7.27802	7.15559	7.43403	7.86667	8.19526	7.72376	8.26754	7.79944	8.00574
511	AATTGTAGAACAAGTTACAACAAACAAGATGTGAGCTCAT	AT1G53230	Encodes a member of a recently identified plant transcription factor family that includes Teosinte branched 1, Cycloidea 1, and proliferating cell nuclear antigen (PCNA) factors, PCF1 and 2. Regulated by miR319. Involved in heterochronic regulation of leaf differentiation.	TEOSINTE BRANCHED 1, CYCLOIDEA AND PCF TRANSCRIPTION FACTOR 3 (TCP3)	2.23332	3.55592	3.7251	3.76967	2.55059	2.18855	3.78468	3.86217	3.20416	4.37755	3.20822	5.33046	4.90949	4.15215	4.53036	3.75453	4.24874	4.31137	4.14053	4.14484	5.63557	4.92576	4.77521	4.66851	4.16145	2.57978	3.55089	2.45929	0.266859	3.89695	1.17981	2.84512	1.73629	3.07575	2.10463	4.39611	3.20954	2.31765	2.77378	2.08531	4.22887	3.52737	3.33418	0.433115	3.69039
512	AACCCAATCTCTTTCCGCTTGACTTTTATCTCCATGTATT	AT1G55150	DEA(D/H)-box RNA helicase family protein;(source:Araport11)	RNA HELICASE 20 (RH20); (ATRH20)	9.15559	9.04194	8.88406	9.1218	8.85437	8.65344	8.76523	8.72015	8.95608	8.76987	8.50182	8.29393	8.16823	8.1819	8.49119	8.53063	8.6248	8.60648	8.40999	8.30327	8.91902	8.9739	8.92901	9.03308	9.05869	8.61687	8.20751	8.48166	8.92864	8.47522	7.99998	8.18242	8.16814	8.19321	8.127	8.2854	8.18427	7.97871	8.16118	8.42516	8.0737	8.13223	8.37857	8.28486	7.66559
513	AGCATCTGATTTAGTCTCTGAAATACCAATAGCTATGCCT	AT1G55910	member of Putative zinc transporter ZIP2 - like family	ZINC TRANSPORTER 11 PRECURSOR (ZIP11)	7.44278	8.10212	8.21404	7.81742	8.12952	7.72253	8.44493	6.9032	7.95905	8.28444	7.47293	7.86651	6.00903	7.09075	7.17147	8.1191	8.08609	8.48551	8.28349	8.05173	7.22053	7.43311	8.33592	7.90117	7.63827	8.57225	8.43081	8.5425	8.54763	9.18235	8.37948	8.32778	8.47776	7.91945	8.0971	7.34607	8.32963	7.60305	8.19043	7.9182	7.85746	7.55711	7.45888	7.70924	7.12578
514	TGTGCGAGTAGATCTATCACAAACTGTCTCACGGAAGGAG	AT1G56070	encodes a translation elongation factor 2-like protein that is involved in cold-induced translation. Mutations in this gene specifically blocks low temperature-induced transcription of cold-responsive genes but induces the expression of CBF genes and mutants carrying the recessive mutations fail to acclimate to cold and is freezing sensitive.	LOW EXPRESSION OF OSMOTICALLY RESPONSIVE GENES 1 (LOS1);LOW EXPRESSION OF OSMOTICALLY RESPONSIVE GENES 1 (AT1G56075.1)	10.2707	10.1477	10.3169	9.92254	9.91691	10.3501	10.4831	10.9141	10.4885	10.2104	9.01271	9.60844	9.56974	10.7421	9.7022	9.51475	10.0146	10.2959	9.66857	9.84924	10.0984	10.2873	10.0753	10.8019	10.9208	9.6637	9.67328	9.9072	9.62661	10.6203	9.5241	9.88169	9.64518	9.94964	9.51119	9.82237	10.0799	9.6196	9.75596	9.76479	9.91611	9.95921	10.2477	10.3683	9.98417
515	TAAGAACCTTCTTGTCTTGTAGCCTATCTTTTATCACACT	AT1G56510	TIR-NB-LRR protein that confers resistance to four races of Albugo candida. The mRNA is cell-to-cell mobile.	WHITE RUST RESISTANCE 4 (WRR4);ACTIVATED DISEASE RESISTANCE 2 (ADR2)	9.61208	9.64916	9.54412	9.75047	9.40108	8.46777	8.34365	8.29616	8.25824	8.76987	7.73179	7.09599	7.38754	8.63328	7.83153	9.27181	9.14712	9.44065	9.79124	8.98854	9.33601	9.07028	8.82832	8.68643	9.05869	10.02	9.89863	9.64317	10.1202	10.0376	7.40862	7.78596	7.81666	8.18129	8.25438	7.37962	7.71909	8.68572	8.00534	8.23506	8.67791	8.00849	7.69564	8.43874	7.96567
516	TTGTCTTCTCACGGCATATCTCATCTCCTGTGTATTTCTC	AT1G56580	Encodes SMALLER WITH VARIABLE BRANCHES (SVB), a protein with a conserved domain of unknown function (DUF538). The trichomes of the SVB mutants are smaller and exhibit branches of variable length and number.	SMALLER WITH VARIABLE BRANCHES (SVB)	12.6144	12.5986	12.5554	12.4784	12.5559	12.8852	12.331	13.483	13.0383	12.5624	11.9067	11.8255	12.3006	11.9487	12.3195	12.431	12.221	12.2424	12.0972	12.1822	12.3855	12.6778	12.4826	12.3338	12.3725	12.1914	11.8399	12.1807	11.5118	11.4877	11.1031	10.9825	10.8767	10.789	11.3002	10.7098	10.272	10.6132	10.3895	9.8601	10.1695	9.99588	10.0786	9.84463	10.6222
517	CGGCGGTGTTATTGTTGCTACTACTCTCCATTTGATTACC	AT1G58100	Encodes TCP8, belongs to the TCP transcription factor family known to bind site II elements in promoter regions. Modulates GA-dependent stamen filament elongation by direct activation of SAUR63 subfamily genes through conserved target sites in their promoters.	TCP DOMAIN PROTEIN 8 (TCP8); (ATTCP8)	6.24615	6.02723	6.33176	6.21898	6.01002	4.06302	5.50089	4.55405	5.07863	4.37755	4.56186	3.00853	3.6871	6.02662	5.18244	5.82492	4.80513	5.79136	5.42064	4.79692	6.43204	6.5909	5.91271	6.7389	6.52135	5.51838	5.87282	6.5803	5.55226	5.93648	4.88025	4.79265	4.90622	5.39768	5.72912	5.02414	5.08401	5.35327	5.58114	5.54474	5.53553	5.64284	5.29354	5.71852	5.65722
518	CTCATGTAGAGATCACGAGCTTTGCATAGAACTTTAAGAG	AT1G58420	Uncharacterized conserved protein UCP031279;(source:Araport11)	0	2.8854	1.68145	3.07303	1.65419	2.55059	6.2183	6.40359	3.33165	6.33802	7.83698	4.79319	5.33046	5.56157	2.56719	2.45997	4.3712	3.86172	4.58701	4.39207	4.50741	7.65443	5.94623	5.26064	6.43405	6.40431	8.21399	8.38659	8.19806	8.27248	8.02164	1.17981	4.12523	4.23879	4.66072	3.6896	4.84357	4.8976	5.92645	4.35874	6.17278	6.6103	6.62423	5.89218	6.87606	5.78555
519	GGAGCTTTCCTTTCTTCCTCTTCTTCATGAACTCTTGCTT	AT1G62360	Class I knotted-like homeodomain protein that is required for shoot apical meristem (SAM) formation during embryogenesis and for SAM function throughout the lifetime of the plant. Functions by preventing incorporation of cells in the meristem center into differentiating organ primordia. It has also been shown to have a role in the specification of flower meristem identity.	SHOOT MERISTEMLESS (STM);BUMBERSHOOT 1 (BUM1);SHOOTLESS (SHL);WALDMEISTER 1 (WAM1);BUMBERSHOOT (BUM);WALDMEISTER (WAM)	-0.574033	0.0964912	0.265672	0.0692294	0.228657	2.18855	0.977324	0.161729	0.0342386	4.37755	1.62326	3.00853	2.10214	2.56719	0.138046	-0.152361	0.161277	0.0634438	-0.251785	1.33749	3.70957	-0.203518	4.03824	2.34658	0.254563	0.994818	0.380963	0.137361	1.85182	2.31199	1.17981	0.0377649	0.151328	1.85336	2.10463	0.936677	2.36154	2.31765	-0.0335745	2.08531	2.30287	0.357443	0.164255	0.433115	0.230958
520	TTGGCATGTCTTGTAATGGTCCTTTGTCATCTTCTCGATC	AT1G62380	Encodes a protein similar to 1-aminocyclopropane-1-carboxylic oxidase (ACC oxidase). Expression of the AtACO2 transcripts is affected by ethylene.	ACC OXIDASE 2 (ACO2); (ATACO2)	13.5715	13.2575	13.4379	13.3842	13.4956	14.1533	13.9418	14.3081	13.9961	13.8143	13.1564	12.273	13.1224	12.2092	13.1578	11.8613	12.0397	12.0019	12.0534	11.8892	12.6713	13.059	11.8348	12.308	12.6173	12.6818	13.9538	13.7299	14.6134	12.3283	12.656	12.9786	12.7421	13.1592	13.0755	13.9544	13.9472	13.9317	14.1542	14.3917	14.3112	14.8265	15.4394	14.4378	14.8434
521	TATGACATCCTTCGACTTGACATAACTTTGAACTAGAAGA	AT1G64140	WRKY transcription factor;(source:Araport11)	0	8.84171	8.83458	8.94867	9.13801	9.08353	9.29359	9.56604	8.70476	9.4287	9.13244	8.63449	8.21798	7.77456	8.75701	8.2827	8.98975	8.70431	9.08858	8.75103	8.61361	8.96507	8.73017	9.3958	8.97594	9.12184	9.67781	8.47372	8.5425	9.27529	9.45154	8.99359	8.79599	8.74004	8.69046	8.46804	9.13143	8.88196	8.49157	8.87031	9.18335	8.50842	8.48156	8.74546	8.54686	8.43553
522	GAAACTTTTAATTGACACTTGTGAACCTCCAAAACAGTAG	AT1G65420	Chloroplast localized YCF20-like gene involved in nonphotochemical quenching. Has overlapping functions with npq6.	NONPHOTOCHEMICAL QUENCHING 7 (NPQ7)	9.14536	9.00638	9.25151	9.40238	9.18576	9.76094	9.44085	9.07162	9.47925	9.587	9.76111	9.75	9.72419	9.72706	9.46672	9.64692	9.7815	9.62378	9.68632	9.69064	9.8835	9.84224	10.567	9.89348	10.031	8.91963	8.86074	8.80625	8.98454	8.56623	8.45593	8.11991	7.97788	7.59931	8.11213	7.59489	7.25878	7.8095	7.76733	8.01605	8.29836	7.59585	8.16988	7.53115	7.21964
523	CTTTATACAAAATCAGCCAGAGACACTAGATTACACAAAC	AT1G66090	Disease resistance protein (TIR-NBS class);(source:Araport11)	0	3.94953	4.48881	4.17256	4.46155	4.75222	4.69105	5.06479	3.33165	3.49367	4.37755	2.84565	5.33046	2.10214	4.88911	2.9454	5.05709	4.91616	5.19273	5.67895	5.72981	6.0315	5.15403	4.77521	5.15394	4.77812	11.3535	10.679	10.7713	10.148	10.7452	9.12817	8.8224	9.14285	9.61934	9.48834	9.56239	9.64879	9.38589	9.60848	9.79267	9.70375	9.14861	8.94889	10.0752	8.7817
524	TAACGTTTTACTAGCTTTATCAAACCCCAACATATCCTGA	AT1G67260	Encodes protein with TCP (TB1,CYC,PCF) domain which is likely to be involved in DNA binding and protein-protein interactions. Based on genome analysis, there is a 9-member gene family that possesses this domain in Arabidopsis. Orthologue of Antirrhinum gene CYCLOIDEA.	TCP DOMAIN PROTEIN 1 (TCP1)	1.7479	1.68145	0.265672	0.0692294	0.228657	0.603588	0.977324	0.161729	0.0342386	4.37755	0.0382981	3.00853	2.10214	2.56719	0.138046	-0.152361	0.161277	0.0634438	-0.251785	1.33749	4.55757	1.38144	2.45328	3.93155	0.254563	0.994818	0.380963	0.137361	0.266859	0.727024	1.17981	1.62273	0.151328	0.268398	0.519671	0.936677	0.0396143	-0.00428277	-0.0335745	2.08531	-0.0190571	0.357443	0.164255	0.433115	0.230958
525	ACCATTGGTTATCTTGATCTCTCTAGTTTCTTGATGAGGA	AT1G68800	Encodes a TCP transcription factor, closely related to teosinte branched1, arrests axillary bud development and prevents axillary bud outgrowth. Transcription level and mutant phenotype are weaker than its homolog BRC1 (At3G18550).	BRANCHED 2 (BRC2);TCP DOMAIN PROTEIN 12 (TCP12)	1.01093	0.0964912	1.85063	2.39116	1.81362	0.603588	0.977324	1.74669	2.35617	4.37755	1.62326	3.00853	2.10214	2.56719	0.138046	2.16957	2.48321	2.38537	1.33318	1.33749	4.55757	1.38144	2.45328	2.34658	0.254563	0.994818	2.70289	2.45929	0.266859	0.727024	1.17981	1.62273	0.151328	0.268398	2.10463	0.936677	0.0396143	-0.00428277	-0.0335745	2.08531	2.30287	1.94241	1.74922	2.01808	0.230958
526	ACAGTTTCAAAGGAGATAAACCCGAAGCAAACTGGATTAG	AT1G69250	Nuclear transport factor 2 (NTF2) family protein with RNA binding (RRM-RBD-RNP motifs) domain-containing protein;(source:Araport11)	0	-0.574033	0.0964912	0.265672	3.23915	1.81362	2.18855	2.56229	2.48366	2.35617	4.37755	1.62326	3.00853	3.6871	2.56719	0.138046	1.4326	1.74624	2.8708	2.07014	1.33749	5.08808	2.60384	4.03824	3.93155	0.254563	2.57978	1.96593	3.8378	1.85182	0.727024	2.76477	3.4972	2.95868	3.43832	2.8416	2.52164	2.84697	1.58068	1.55139	4.40724	1.56591	1.94241	2.97161	2.75504	3.69039
527	AACACCGGAATGATGAGGATTAATATTAAAAGCCCAAAGA	AT1G69690	AtTCP15 is involved in the regulation of endoreduplication. Modulates GA-dependent stamen filament elongation by direct activation of SAUR63 subfamily genes through conserved target sites in their promoters.	TEOSINTE BRANCHED1/CYCLOIDEA/PCF 15 (TCP15); (AtTCP15)	-0.574033	1.68145	3.07303	1.65419	2.55059	2.18855	2.56229	2.96908	2.84159	5.96251	2.36023	3.00853	2.10214	2.56719	3.30797	1.4326	2.48321	1.64841	2.91814	1.33749	4.55757	2.11841	2.45328	2.34658	2.57649	0.994818	1.96593	2.45929	1.85182	3.04895	1.17981	2.35969	0.151328	0.268398	0.519671	3.2586	0.0396143	2.31765	1.55139	2.08531	1.56591	1.94241	0.164255	2.75504	0.230958
528	GATCGGATGTTGTCAAGTGTATCTAAAGAAGGTGAAAGTC	AT1G69960	type 2A serine/threonine protein phosphatase (PP2A) mRNA, positive regulators of SPCH and thus stomatal production.	SERINE/THREONINE PROTEIN PHOSPHATASE 2A (PP2A)	4.85223	5.82441	5.75753	5.27868	5.65492	5.55778	5.36964	5.37118	6.01152	4.37755	4.12576	6.70897	4.42407	5.73711	5.26733	4.80184	3.86172	5.61803	4.70241	4.50741	6.34184	5.67912	6.36017	6.7389	5.86927	6.20427	6.57079	5.80979	5.93928	5.48191	5.0867	5.81912	6.08207	5.88311	5.64895	6.42853	6.01689	5.82861	5.79932	5.9922	5.65337	6.19033	5.20865	5.64257	5.72281
529	CACTTTTTGTCATCACCACCATTTTCACTAGCTTGACTCT	AT1G72010	Modulates GA-dependent stamen filament elongation by direct activation of SAUR63 subfamily genes through conserved target sites in their promoters.	TCP DOMAIN PROTEIN 22 (TCP22); (ATTCP22)	9.25093	9.03018	9.27969	9.31478	9.11435	9.00019	9.05947	8.76536	9.02008	9.33175	9.32139	8.84142	8.94763	9.1671	9.36927	9.48607	9.62684	9.52082	9.51143	9.18924	9.28851	9.5227	9.29877	9.2891	9.49535	8.25221	9.4921	9.36377	9.09658	8.79849	8.27784	9.07942	8.59841	8.45327	8.43256	7.67814	8.1429	8.34886	8.08017	7.6399	8.93223	8.4502	8.25701	8.44992	8.56635
530	TGGTTTTTCTCCGCTTCTATATTCTTTAGCCAGTCTACAA	AT1G72300	Encodes a leucine-rich repeat receptor kinase (LRR-RK) involved in the perception of PSY1. PSY1 is an 18-aa tyrosine-sulfated glycopeptide encoded by AT5G58650 that promotes cellular proliferation and expansion.	PSY1 RECEPTOR (PSY1R)	8.69976	8.83458	8.99019	8.65794	8.91865	8.6204	8.47717	8.01348	8.52208	9.02141	7.77301	8.21798	8.21066	8.05904	7.31796	8.15598	8.18918	8.21826	8.14482	8.25635	8.30651	8.07725	8.82832	8.61337	8.32603	8.27094	8.06044	7.85846	8.60225	7.90693	7.65554	7.43864	7.3705	7.59931	7.57495	7.59489	7.13765	7.07253	7.29734	8.19384	7.21935	6.76683	7.40266	7.53115	7.3499
531	AACGTTGTTGGCTTCTTCACTATCATTAGGTTCATGTTTC	AT1G72360	Encodes a member of the ERF (ethylene response factor) subfamily B-2 of ERF/AP2 transcription factor family. The protein contains one AP2 domain. There are 5 members in this subfamily including RAP2.2 AND RAP2.12.	HYPOXIA RESPONSIVE ERF (ETHYLENE RESPONSE FACTOR) 1 (HRE1);ETHYLENE RESPONSE FACTOR 73 (ERF73); (AtERF73)	4.63542	5.58834	4.5136	5.19851	5.90108	3.41094	4.88421	4.91662	4.5578	4.37755	4.12576	5.33046	2.10214	4.15215	4.04494	4.23996	2.96863	2.38537	4.39207	2.92245	4.84707	5.15403	5.26064	5.15394	4.77812	3.80217	5.33516	4.89225	5.69312	4.18646	1.17981	3.4972	3.32125	3.43832	3.32703	4.63712	3.20954	4.38803	4.05389	2.08531	4.22887	3.81687	3.33418	2.01808	3.40088
532	CTGGTTAACCTTCAAGAGTAGAGCATTGCAAGACTGTTTC	AT1G74030	Encodes the plastid-localized phosphoenolpyruvate enolase. Mutant plants have abnormal trichomes.	ENOLASE 1 (ENO1)	3.33286	4.48881	4.17256	4.31716	4.87251	4.69105	3.29925	4.80559	4.89222	4.37755	4.28623	3.00853	5.27206	5.73711	4.04494	3.30707	4.4092	4.7073	3.99614	4.14484	5.08808	4.04441	4.77521	3.93155	4.77812	2.57978	3.18832	3.8378	3.07421	4.18646	2.76477	3.7382	3.32125	4.51633	3.32703	3.74403	3.9465	3.90261	3.66687	4.89267	4.06841	4.26433	3.8647	5.07697	4.98585
533	TCTGTTGCAATCCCTGGACGATAATCAAGAAGAGACTTTC	AT1G74060	Ribosomal protein L6 family protein;(source:Araport11)	0	9.07163	8.90062	9.04375	8.96707	8.60804	8.75841	8.47717	9.26239	8.85122	8.46501	7.98667	7.86651	8.07942	9.01013	8.39071	8.23566	8.1669	8.72522	8.24407	8.05173	8.77135	9.01323	8.28617	8.97594	9.08429	7.59473	7.81559	7.95114	8.14338	8.42051	7.83802	8.15151	8.22279	7.736	7.7958	7.9701	8.01116	7.8599	7.54385	7.44287	8.04164	7.99407	8.00346	8.05517	7.71477
534	TTCAGGGTACAGAGAAGATTATAGAGAAGAACTAACAGCA	AT1G77380	Amino acid permease which transports basic amino acids.	AMINO ACID PERMEASE 3 (AAP3); (ATAAP3)	-0.574033	0.0964912	0.265672	0.0692294	0.228657	3.41094	2.56229	0.161729	0.0342386	4.37755	1.62326	3.00853	2.10214	2.56719	0.138046	-0.152361	0.161277	0.0634438	-0.251785	1.33749	2.9726	-0.203518	2.45328	2.34658	0.254563	0.994818	3.18832	0.137361	2.58879	0.727024	2.76477	1.62273	2.47326	1.85336	2.10463	3.2586	0.0396143	1.58068	2.77378	3.67028	-0.0190571	0.357443	2.48618	4.13355	1.81592
535	AACGCCAATGGCAATTATGATGTTGAGGAAGTAATTTGTG	AT1G77490	Encodes a chloroplastic thylakoid ascorbate peroxidase tAPX. Ascorbate peroxidases are enzymes that scavenge hydrogen peroxide in plant cells. Eight types of APX have been described for Arabidopsis: three cytosolic (APX1, APX2, APX6), two chloroplastic types (stromal sAPX, thylakoid tAPX), and three microsomal (APX3, APX4, APX5) isoforms.	THYLAKOIDAL ASCORBATE PEROXIDASE (TAPX)	10.4724	10.743	11.013	10.6977	10.976	10.3866	9.96317	10.4506	10.6443	10.05	9.91941	9.85402	10.5073	10.5156	10.0222	9.70717	9.97986	9.77253	9.94911	10.1798	9.89939	10.0853	10.7433	10.682	10.0538	9.56087	9.90648	9.67458	9.6484	9.66071	9.55918	9.35291	9.11422	9.09812	9.51685	8.93103	8.07853	7.83492	8.59213	8.62447	8.4114	7.36867	8.016	7.4884	7.95206
536	GAAGTATTATAAGAAATGCCGCAAAGAAAAGTTAGGAGGG	AT1G77840	Translation initiation factor IF2/IF5;(source:Araport11)	0	2.23332	2.41842	3.4356	1.65419	2.55059	0.603588	4.67776	2.96908	2.35617	4.37755	3.49773	4.59349	3.6871	2.56719	2.9454	1.4326	0.161277	2.38537	1.33318	1.33749	5.4751	2.11841	5.26064	2.34658	3.42449	4.69526	3.18832	2.45929	0.266859	3.53438	2.76477	3.7382	3.61076	2.59033	4.22011	5.1846	3.9465	3.45515	3.66687	4.40724	3.15087	1.94241	2.97161	3.89255	3.40088
537	ATTTAACTTCAATGATATTCTCGATACTTTTGCAGGAACC	AT1G78590	Encodes a NADH kinase which can synthesize NADPH from NADH; also utilizes NAD+ as substrate although NADH is the preferred substrate.	NAD(H) KINASE 3 (NADK3);ARABIDOPSIS THALIANA NADH KINASE 3 (ATNADK-3)	6.84382	7.31566	6.95217	6.96405	6.76782	7.29009	7.16715	7.3216	7.43512	7.83698	7.04953	7.86651	6.85702	6.81511	7.25699	6.69313	6.42806	7.09687	6.92812	6.46677	7.36492	7.1274	7.09714	7.30078	6.96881	5.51838	6.8567	6.73727	6.74259	6.55991	6.46521	6.77923	6.62706	6.10129	6.58576	5.89087	6.22944	5.72364	6.03251	5.54474	6.08947	6.08536	6.35408	5.5624	5.65722
538	ACAACTATATAGCTTCAACCAAACGCAAAGTAACCATCTT	AT1G80360	Encodes a methionine-specific aminotransferase that uses the ethylene biosynthetic intermediate methionine as an amino donor and the auxin biosynthetic intermediate indole-3-pyruvic acid as an amino acceptor to produce L-tryptophan and 2-oxo-4-methylthiobutyric acid. These actions allow VAS1 to coordinate both auxin and ethylene biosynthesis. It functions downstream of TAA1/SAV3 but upstream of Y…	REVERSAL OF SAV3 PHENOTYPE 1 (VAS1);NDOLE SEVERE SENSITIVE1 (ISS1)	10.101	10.2193	9.86	10.104	10.3746	10.1601	10.2465	9.83239	10.1979	9.42194	9.46666	9.72278	9.51999	9.644	9.56221	9.38486	9.47189	9.49599	9.47102	9.67288	9.8835	10.1128	10.3662	10.3855	10.1897	9.4746	9.9678	9.93664	9.98625	9.56307	9.40381	9.34838	9.25199	9.53284	9.31733	9.13143	9.28517	9.09638	9.29958	9.80641	9.61938	9.61247	9.70535	9.44154	9.72081
539	AGTGGTAATGAAAGTGTGTTATTAAGCAAGACCATGGAGA	AT2G13650	Encodes a Golgi-localized GDP-mannose transporter. It can transport ADP-glucose in vitro.	GOLGI NUCLEOTIDE SUGAR TRANSPORTER 1 (GONST1)	-0.574033	0.0964912	0.265672	0.0692294	0.228657	0.603588	0.977324	0.161729	1.6192	4.37755	2.36023	4.59349	2.10214	2.56719	1.72301	-0.152361	0.161277	1.64841	-0.251785	1.33749	3.70957	2.11841	2.45328	2.34658	1.83953	0.994818	2.70289	2.45929	1.85182	3.04895	1.17981	2.84512	0.151328	2.59033	2.8416	3.2586	2.36154	2.31765	2.28835	3.67028	2.7883	3.1648	1.74922	3.24047	3.03831
540	GCTGGGATATGGCTTGTTATGATGATAGAGATGATGGTCT	AT2G17950	Homeobox gene controlling the stem cell pool. Expressed in the stem cell organizing center of meristems. Required to keep the stem cells in an undifferentiated state. Regulation of WUS transcription is a central checkpoint in stem cell control. The size of the WUS expression domain controls the size of the stem cell population through WUS indirectly activating the expression of CLAVATA3 (CLV3) in…	(PGA6);WUSCHEL 1 (WUS1);WUSCHEL (WUS)	-0.574033	0.0964912	1.85063	0.0692294	0.228657	2.18855	2.56229	0.161729	2.84159	4.37755	0.0382981	3.00853	4.42407	2.56719	3.30797	2.16957	1.74624	2.38537	2.07014	1.33749	2.9726	1.38144	4.77521	2.34658	1.83953	2.57978	0.380963	1.72232	0.266859	2.31199	2.76477	0.0377649	1.73629	0.268398	0.519671	0.936677	0.0396143	-0.00428277	-0.0335745	2.08531	2.7883	2.67937	0.164255	0.433115	0.230958
541	AGTTTGTAGCAATTCATGAAACGTTGTAAAACCAGTAGAG	AT2G18160	Encodes a b-ZIP transcription factor.	BASIC LEUCINE-ZIPPER 2 (ATBZIP2);G-BOX BINDING FACTOR 5 (GBF5);BASIC LEUCINE-ZIPPER 2 (bZIP2);FLORAL TRANSITION AT THE MERISTEM3 (FTM3)	11.4093	11.2807	11.5803	11.3747	11.2954	11.4483	11.4357	11.0962	11.4303	11.3433	10.7344	10.4761	10.4815	10.3551	10.2374	11.1301	11.0987	11.1555	10.815	11.2125	10.5246	10.2853	11.0193	10.7517	10.8702	10.6114	11.1012	10.9293	10.8989	10.6234	9.21872	8.77586	8.69436	8.26275	8.29446	8.86149	8.47007	8.35766	8.59213	8.95568	8.74581	8.3518	8.77528	8.75053	8.38578
542	GATTTTACAGCACAGTTTTGGTAAATATTAAAGCACACGG	AT2G18510	RNA-binding (RRM/RBD/RNP motifs) family protein;(source:Araport11)	EMBRYO DEFECTIVE 2444 (emb2444)	9.11771	9.08233	8.96264	9.00292	8.74829	9.14662	9.26734	9.41676	9.4626	9.587	8.69293	8.68096	8.89655	8.67571	8.86256	9.32944	8.94591	9.28986	8.67599	8.98854	9.20142	9.62779	9.55131	9.26545	9.73636	9.39142	8.67098	8.8889	9.19464	9.38166	8.80186	8.84834	9.07911	8.74818	8.89905	9.29862	9.45113	8.88141	9.23555	9.36144	8.92639	9.06135	8.94889	9.0515	8.84934
543	CATTCACTTTAAGCAAACTAAACAACGGTAATAGAGCATG	AT2G21730	cinnamyl alcohol dehydrogenase homolog 2;(source:Araport11)	(ATCAD2);CINNAMYL ALCOHOL DEHYDROGENASE HOMOLOG 2 (CAD2)	2.59589	1.68145	3.07303	0.0692294	1.81362	0.603588	0.977324	3.86217	3.94113	4.37755	3.73874	5.81589	2.10214	2.56719	2.45997	-0.152361	0.161277	1.64841	-0.251785	2.92245	6.14253	1.38144	4.03824	2.34658	0.254563	3.31675	0.380963	3.30729	3.07421	2.31199	3.50173	0.0377649	0.151328	0.268398	0.519671	0.936677	0.0396143	-0.00428277	-0.0335745	2.08531	-0.0190571	0.357443	0.164255	0.433115	0.230958
544	CATTGAAGCTGACTAATCTTTAGGACACTCTTATCGTCTA	AT2G25200	hypothetical protein (DUF868);(source:Araport11)	0	7.64029	7.01535	6.95217	7.56908	7.26208	7.47395	7.51648	6.1841	7.38297	8.62548	7.422	6.70897	5.80258	6.26763	7.35721	8.84482	8.96541	8.80154	9.3721	8.25635	7.27028	7.43311	7.40748	8.27732	7.04898	5.8528	7.20114	6.79557	6.6419	6.28161	6.60607	5.9685	5.93269	6.10129	6.49695	5.79466	5.24907	6.37076	5.74779	3.67028	5.59565	5.8493	6.18662	5.92497	5.08894
545	ACGGGGATAAAATAGATAACTGGCTCGTAAAAGACACCAA	AT2G25490	Encodes an F-box protein involved in the ubiquitin/proteasome-dependent proteolysis of EIN3. The mRNA is cell-to-cell mobile.	EIN3-BINDING F BOX PROTEIN 1 (EBF1); (FBL6)	6.16743	6.20502	6.60552	6.40908	6.99684	6.90737	6.40359	6.60467	6.22406	7.1849	6.77977	6.46796	6.85702	6.47408	6.24657	5.77838	6.2698	6.40329	6.28737	7.06541	6.87949	6.39639	7.09714	7.20457	7.04898	6.66724	6.40333	5.91872	6.49568	6.55991	5.82366	6.30455	5.87925	5.94082	6.66942	6.81932	6.01689	6.18554	5.89716	6.94329	5.70886	5.8493	5.65611	6.31576	5.72281
546	AACAGTAAGTAGCAATTATGAACCAGGCAAAGAGTAGTAG	AT2G26070	Encodes a predicted membrane protein. Similar sequences are widely distributed and conserved in plants, animals and protists but absent in fungi and prokaryotes. The sequence has no known motifs and no biological function has been assigned in any species. In Arabidopsis, it appears to be involved in the negative regulation of the response to ethylene, is localized to the Golgi and is a positive r…	REVERSION-TO-ETHYLENE SENSITIVITY1 (RTE1); (ATRTE1)	4.91782	4.62005	3.96611	5.35463	5.27305	5.46157	5.62118	5.01971	4.89222	5.96251	3.94519	5.81589	6.00903	4.15215	4.66161	3.30707	3.3312	4.81833	4.6062	4.14484	5.77996	3.88394	4.77521	4.66851	5.29896	2.57978	4.77328	3.30729	4.17375	3.89695	3.50173	3.20769	1.73629	2.59033	4.42656	4.39611	0.0396143	-0.00428277	1.55139	3.67028	2.30287	0.357443	2.97161	3.24047	2.55289
547	GTCCGCTCGTAACCTCTATATGAATCAAGCTTTTAACCAG	AT2G27230	Encodes a nuclear-localized transcriptional activator with weak sequence similarity to basic helix-loop-helix(bHLH)-domain proteins. It promotes the production of stele cells in root meristems and is required to establish and maintain the normal vascular cell number and pattern in primary and lateral roots.	LONESOME HIGHWAY (LHW)	8.61332	8.65491	8.54644	8.67286	8.61667	9.44594	9.28566	8.78744	9.73641	9.8694	8.30976	7.86651	8.29196	7.99345	8.47344	8.10973	8.2854	8.31611	8.26785	7.84528	9.13583	9.3337	9.02314	9.141	9.50012	8.00605	8.28183	8.60088	8.32756	8.55357	7.32955	6.54556	7.16256	6.77619	6.74849	7.99196	7.80117	7.74391	7.43403	7.51158	7.79472	7.97949	8.25701	7.78184	7.91044
548	GCTTTAGCTGATCTTCATGAAATCCTAGCCCTAATAGAAT	AT2G29100	member of Putative ligand-gated ion channel subunit family	GLUTAMATE RECEPTOR 2.9 (GLR2.9);GLUTAMATE RECEPTOR 2.9 (GLR2.9);GLUTAMATE RECEPTOR 2.9 (ATGLR2.9)	-0.574033	0.0964912	0.265672	0.0692294	0.228657	2.18855	0.977324	0.161729	1.6192	4.37755	0.0382981	3.00853	2.10214	2.56719	0.138046	-0.152361	0.161277	1.64841	-0.251785	1.33749	4.84707	-0.203518	2.45328	2.34658	0.254563	0.994818	1.96593	0.137361	3.07421	3.89695	1.17981	0.0377649	0.151328	0.268398	0.519671	0.936677	0.0396143	-0.00428277	1.55139	2.08531	-0.0190571	1.94241	0.164255	2.75504	0.230958
549	AGAACCGACAAGTAATAGTATTCTTTCCCTCCGATTTCTT	AT2G30790	Encodes a 23 kD extrinsic protein that is part of photosystem II and participates in the regulation of oxygen evolution.	PHOTOSYSTEM II SUBUNIT P-2 (PSBP-2)	7.53971	7.51434	7.74949	7.2884	7.59498	7.95232	7.74551	8.4425	8.95608	7.83698	7.23797	7.53209	6.74599	7.21104	7.37645	6.79015	6.79063	6.33023	7.0611	6.89208	7.169	7.53119	6.70121	7.63199	6.91277	7.18464	7.34675	7.48609	6.86677	5.93648	6.46521	5.9685	5.19572	6.04976	5.37765	4.39611	4.12708	3.16564	4.72131	6.33324	4.6248	5.31164	4.80811	3.89255	3.9314
550	GAGCTTATCCATGGCTTCACGATTGTTCTTTATGTGGCTT	AT2G30950	Metalloprotease that functions in thylakoid membrane biogenesis. Involved in the repair of PSII following damaged incurred during photoinhibition. Forms a complex with VAR1. Mutants show a variegated phenotype, which decreases during development. Transcript and protein levels increase with light intensity. In plsp1-1 mutant plastids, the nonmature form of the protein localizes in the membrane.	VARIEGATED 2 (VAR2); (FTSH2)	12.5166	12.4142	12.2912	12.3139	12.3787	12.6256	12.1516	12.4503	12.7513	12.1523	12.1399	11.6703	11.9398	11.9093	12.3684	12.2011	12.1736	12.0617	12.017	11.6492	12.0414	12.3422	12.2782	12.1555	12.3048	11.6269	12.1203	12.0883	12.2423	11.9249	11.4454	11.6043	11.4315	11.4576	11.5218	10.7585	10.9291	10.5741	10.8726	10.659	10.656	9.93676	10.4554	10.1422	10.0998
551	CGCTTACTCTAGCTCCATTCATCACATTAATTTCCTCCTT	AT2G31070	TCP family protein involved in heterchronic regulation of leaf differentiation.	TCP DOMAIN PROTEIN 10 (tcp10)	9.76024	9.68333	9.73938	9.91315	9.83414	9.53137	9.39095	9.16454	9.65812	9.23553	8.58904	9.11706	8.73149	8.63328	8.46448	8.68999	8.52322	8.52697	8.67599	8.83733	9.20142	9.34145	9.76616	9.46553	9.50012	8.95482	8.93938	9.23276	8.87049	9.08897	7.51966	7.36868	7.20661	7.46807	7.93752	7.20346	6.90998	6.84121	7.06446	8.06259	7.52784	7.07169	7.82959	7.65228	6.83087
552	GCAGCAACAGCCTCATCACCTGACATATTGAATCTTTGAG	AT2G32060	Ribosomal protein L7Ae/L30e/S12e/Gadd45 family protein;(source:Araport11)	0	11.2126	11.1388	10.9842	11.152	10.6497	10.518	10.5975	11.5297	11.1077	10.8533	10.0841	10.0198	10.1843	10.6279	10.1168	10.8886	10.4776	11.05	10.4002	10.5445	10.845	10.962	11.1846	11.0711	11.6866	10.6187	9.86276	10.4916	10.2711	10.8755	9.95129	9.86272	9.77521	9.18428	9.37454	10.0321	10.131	9.73212	9.74286	9.84686	10.075	10.0281	9.72076	9.96644	9.83644
553	TTGCAACATTTACATACACCATTCTCATCCATCTCTGTTC	AT2G32230	Encodes a protein-only RNase P that is involved in the 5? cleavage of the precursor tRNAs and is able to cleave tRNA-like structures involved in the maturation of plant mitochondrial mRNAs. Mutants show a drastic reduction in the levels of mature plastid tRNA-Phe(GAA) and tRNA-Arg(ACG), limiting plastid gene expression.	PROTEINACEOUS RNASE P 1 (PRORP1)	11.9404	11.6477	11.393	11.5696	11.5077	10.5937	10.104	11.7481	11.2222	10.9167	10.7637	10.6306	11.5636	10.8846	10.9137	10.8156	10.6197	10.9934	10.5139	10.954	11.4169	11.486	11.3081	11.355	11.7845	9.55324	9.62652	9.72044	10.205	9.6666	9.78343	9.75715	9.39688	8.9792	9.29116	8.89668	8.97919	8.57692	8.69094	9.22486	8.99496	8.47118	8.68389	8.85518	8.61034
554	ATATAGTAAGGATTGTTGTAGTCTCCCATATAGATTCTCC	AT2G33060	receptor like protein 27;(source:Araport11)	RECEPTOR LIKE PROTEIN 27 (RLP27);RECEPTOR LIKE PROTEIN 27 (AtRLP27)	4.91782	4.48881	4.78923	3.97612	4.47658	4.30403	2.56229	2.48366	2.84159	4.37755	3.20822	4.59349	3.6871	4.15215	2.9454	3.75453	3.3312	3.97033	4.6062	1.33749	5.9112	3.49692	4.77521	4.66851	3.955	2.57978	1.96593	0.137361	2.58879	2.31199	1.17981	1.62273	3.32125	1.85336	2.8416	2.52164	0.0396143	3.16564	2.77378	2.08531	2.30287	0.357443	2.48618	0.433115	1.81592
555	GAACCCTTGACTTTATGAACGTTTGACTTATCCATCGAAA	AT2G33150	Encodes an organellar (peroxisome, glyoxysome) 3-ketoacyl-CoA thiolase, involved in fatty acid b-oxidation during germination and subsequent seedling growth. Mutants have defects in glyoxysomal fatty acid beta-oxidation. EC2.3.1.16 thiolase.	3-KETOACYL-COA THIOLASE 2 (KAT2);PEROXISOME DEFECTIVE 1 (PED1);POTASSIUM CHANNEL IN ARABIDOPSIS THALIANA 2 (KAT2);PEROXISOMAL 3-KETOACYL-COA THIOLASE 3 (PKT3)	5.53449	5.30594	5.21987	5.79715	5.65492	6.94344	7.20614	6.39055	6.6636	8.07799	7.23797	6.70897	6.1896	6.26763	6.64584	6.96658	6.50113	6.74994	6.98662	6.38188	7.31838	6.20587	7.20817	6.99044	6.55834	5.8528	6.10888	6.70722	6.80602	5.68122	7.32955	7.60001	7.22814	8.31825	8.08191	8.2313	8.43622	7.75727	8.05918	8.3521	8.51622	9.06825	10.0576	9.12311	9.02862
556	CAGGGTAGTGATTAGATTGGGCTTTAGACTCGGGGATAAC	AT2G36250	Encodes one of two FtsZ proteins, tubulin-like proteins, in Arabidopsis. It is involved in chloroplast division.	(FTSZ2-1); (ATFTSZ2-1)	8.39463	8.53528	8.14219	8.39566	8.09284	8.46777	8.21573	8.54975	8.69602	8.07799	8.28147	8.50038	8.51153	8.44983	8.53465	8.10973	8.27502	8.43413	8.25997	8.28	8.42106	8.7709	7.94513	9.0048	8.98588	7.10334	7.63835	7.8027	7.48603	7.98441	7.51966	7.63022	7.48225	7.52579	7.50836	7.20346	6.8078	6.91458	6.30628	7.51158	7.05776	6.08536	7.00975	6.6999	6.88917
557	GTCGCATAGATACTCAACGTCCTTGTAAGTATTCGTCAGA	AT2G36430	transmembrane protein, putative (DUF247);(source:Araport11)	0	9.78022	9.87949	9.86	10.1686	9.92389	7.91647	7.91984	8.697	8.58499	9.66295	9.30274	8.50038	8.8436	9.13704	9.20682	10.1752	10.1457	10.2887	10.1776	10.0823	9.91512	10.09	10.3541	9.8304	10.0078	7.9606	7.88081	7.83085	8.04165	8.07575	9.01901	8.68522	8.74752	8.45327	8.70455	7.34607	8.375	8.04557	8.81505	8.23506	8.50842	7.09891	7.56513	8.43874	6.73875
558	CCGCAACATCAACCCAATTCGAAATGAGCTTAGTCCCGTA	AT2G37000	TCP family transcription factor;(source:Araport11)	0	1.01093	1.68145	1.85063	0.0692294	0.228657	0.603588	2.56229	1.74669	0.0342386	4.37755	2.36023	3.00853	2.10214	2.56719	1.72301	-0.152361	0.161277	0.0634438	-0.251785	1.33749	4.195	-0.203518	2.45328	2.34658	0.254563	2.57978	0.380963	0.137361	0.266859	0.727024	1.17981	0.0377649	0.151328	0.268398	0.519671	0.936677	0.0396143	-0.00428277	-0.0335745	2.08531	-0.0190571	0.357443	1.74922	0.433115	0.230958
559	AGACTTGTTCACGGTCTACAACTTTGAGTAAATCCTTTTC	AT2G37040	Encodes PAL1, a phenylalanine ammonia-lyase. Arabidopsis has four PALs: AT2G37040 (PAL1), AT3G53260 (PAL2), AT5G04230 (PAL3) and AT3G10340 (PAL4).	PHE AMMONIA LYASE 1 (pal1); (ATPAL1)	9.25727	9.17063	9.71894	9.36615	9.38094	9.13886	10.008	9.07162	8.68887	7.83698	6.98081	8.4348	7.05633	8.44983	7.08056	6.98719	7.14996	6.90893	6.56839	7.22013	7.76268	7.89977	7.87955	8.12794	8.30441	9.79248	10.1072	10.0062	9.67837	10.1554	8.07462	7.53761	7.78795	7.5068	7.36516	8.88504	7.23929	8.62871	7.14633	7.2146	8.21456	9.44756	8.19216	8.41611	10.0967
560	TTTTCATATAATTAGATCTTTTCACGCGCCATTCATTGTG	AT2G37940	Inositol phosphorylceramide synthase 2;(source:Araport11)	ARABIDOPSIS INOSITOL PHOSPHORYLCERAMIDE SYNTHASE 2 (AtIPCS2);ENHANCING RPW8-MEDIATED HR-LIKE CELL DEATH 1 (ERH1)	10.7235	10.5753	10.6177	10.6248	10.6242	10.4538	10.7991	10.6646	10.6406	11.223	11.1925	11.1633	10.7278	10.8936	11.1639	11.3941	11.4298	11.4027	11.7194	11.3191	12.135	11.9548	11.7317	11.6526	11.6269	14.3042	14.0638	13.9149	13.9038	13.744	12.8711	12.9256	13.2263	13.4661	13.1923	13.0304	13.2544	13.5306	13.2528	13.3027	13.6444	13.331	13.0263	13.8426	13.3859
561	AATAAAGAAGTAATGACCATACAACAAACAAGACTGACTC	AT2G39940	Encodes a protein containing Leu-rich repeats and a degenerate F-box motif. Associates with AtCUL1, AtRbx1, and the Skp1-like proteins ASK1 and ASK2 to assemble SCF COI1 ubiquitin-ligase complexes in planta. A single amino acid substitution in the F-box motif of COI1 abolishes the formation of the SCF(COI1) complexes and results in loss of the JA response. Required for wound- and jasmonates-induc…	CORONATINE INSENSITIVE 1 (COI1)	8.22363	8.15719	8.48967	8.28355	8.28935	8.15048	8.23471	7.62933	7.84802	7.1849	7.35118	7.53209	7.77456	6.9595	7.03286	7.90833	7.54498	7.92763	7.58742	7.11885	7.86338	7.64823	8.51937	7.96129	8.01611	7.43776	7.69385	7.72982	7.94634	7.78231	7.40862	6.85794	6.80954	7.00986	7.17788	6.6646	7.07304	6.33557	7.06446	7.37072	7.49664	6.66122	7.61547	7.37563	6.6739
562	TGATGATCATAAGCCACCACATCCATTAAAGACGAACAAG	AT2G40670	response regulator 16	RESPONSE REGULATOR 16 (RR16)	9.09308	8.80039	8.52777	8.9241	8.74041	7.93451	6.70524	7.3809	7.75534	7.54747	6.60815	7.25646	8.40592	8.23961	6.7674	7.37902	7.34119	7.16148	6.90809	7.06541	9.72303	9.87196	10.0753	9.4234	9.79178	6.35237	6.79035	6.28711	6.57064	5.85631	6.60607	5.76569	5.28061	6.60825	6.40231	7.34607	6.41465	5.87836	6.30628	8.56105	7.14081	7.55711	7.85774	7.44434	7.76234
563	GCCTGCGAAATTGAGAATTCCTAAGACAATCAACTGGTAA	AT2G41560	Encodes a calmodulin-regulated Ca(2+)-ATPase that improves salt tolerance in yeast. Localized to the vacuole. Lesion mimic phenotype when mutation in the gene is combined with a mutation in ACA11. Lesion mimic phenotype of double knockout can be suppressed by nutritional supplements that increase anion levels (e.g. 15 mM Nitrate, Chloride, or Phosphate).	AUTOINHIBITED CA(2+)-ATPASE, ISOFORM 4 (ACA4)	9.4358	9.58232	9.64722	9.55103	9.6102	8.48011	8.1372	7.54543	8.50591	7.83698	8.21322	8.56312	8.54508	8.94223	8.46448	7.76053	8.14427	8.12414	8.38121	7.60427	9.54246	9.99247	9.57222	9.52649	9.45178	6.92556	6.98088	7.12605	7.11235	7.52144	7.28833	6.85794	6.52637	6.37692	6.6282	6.14613	5.53147	5.973	6.23321	6.72917	7.64628	6.54727	7.7265	7.63279	6.80081
564	GTAGTTTGGAAGAGGAGATGAAAACAGAAGGTGCACAATC	AT2G41840	Ribosomal protein S5 family protein;(source:Araport11)	0	8.70906	8.78649	8.89138	8.79374	8.75613	8.41737	7.96601	9.14757	8.35165	8.07799	6.90866	8.05293	8.1245	8.71693	7.92595	7.62243	7.78333	8.26801	7.75384	8.57589	8.017	8.50039	8.82832	9.92401	9.1764	8.0501	7.34675	7.45024	7.52425	8.86145	7.74966	7.50537	7.3705	7.11389	7.55309	7.34607	7.44049	6.9615	7.1661	8.19384	7.46476	7.12563	7.30381	7.46654	7.24219
565	CTGCCTAAAATCGAGGCCCACTTCTTAACACGTGCACTTC	AT2G45680	TCP family transcription factor;(source:Araport11)	TCP DOMAIN PROTEIN 9 (TCP9)	7.77911	7.31566	7.50408	7.56908	7.38853	6.83241	6.85997	7.43785	6.74848	7.83698	5.81966	5.81589	6.85702	6.81511	5.91941	7.60919	7.56216	7.56329	7.45557	7.11885	7.86338	7.79084	7.58256	7.39098	7.3526	6.03921	7.72969	6.95754	7.59778	7.23482	7.24589	7.29515	7.48225	7.56302	7.50836	7.67814	8.13237	8.15054	8.37157	8.31413	7.92931	7.75832	7.91245	7.76403	8.04474
566	CTTCCTTCAATGTACATCCTTCTTTGTGAGCTTTCTTGGC	AT2G47510	Encodes a mitochondrial-localized protein. The FUM1 gene appears to be essential, suggesting that FUM1 may play a crucial role as a fumarase in the tricarboxylic acid cycle.	FUMARASE 1 (FUM1)	11.3159	11.2595	11.2089	11.2781	11.26	10.6897	10.7538	11.2204	11.0222	10.9474	10.103	10.5554	10.3358	10.6493	10.3705	10.6364	10.8114	10.7871	10.4091	10.7949	11.5285	11.6002	11.4729	11.2979	11.6138	10.7073	10.3625	10.3432	10.8935	10.7728	11.1952	11.1059	11.5072	11.5727	11.5878	11.3322	11.4548	11.3604	11.5157	11.2172	11.608	11.6119	11.6283	11.5226	11.7092
567	GGCTTCAATCATTCTAACTTCCTTAAATCCTTGGTACTGG	AT2G47580	encodes spliceosomal protein U1A	SPLICEOSOMAL PROTEIN U1A (U1A)	9.00905	8.84133	8.69612	8.73811	8.35278	7.84199	7.96601	8.58379	8.48957	7.83698	7.90248	7.53209	7.5284	7.52138	8.14367	8.46602	7.97506	8.28745	7.88264	7.31477	8.82227	9.09798	7.87955	7.55604	8.88756	6.82771	8.22017	8.26148	8.32756	7.35638	6.03779	7.87697	7.50006	7.70303	7.08953	6.49127	7.47424	7.66105	7.48213	6.94329	8.08423	7.93487	7.69564	7.76403	7.46936
568	CCTCAAAAGAACCGGAGATTGGCCTGTGTTATTATTGTTA	AT3G01080	member of WRKY Transcription Factor; Group I	WRKY DNA-BINDING PROTEIN 58 (WRKY58);WRKY DNA-BINDING PROTEIN 58 (ATWRKY58)	1.01093	0.0964912	0.265672	0.0692294	1.81362	2.92552	4.14725	0.161729	2.84159	4.37755	2.36023	3.00853	2.10214	2.56719	0.138046	4.80184	4.24874	5.01764	4.14053	4.14484	5.29453	2.11841	4.77521	3.93155	3.42449	0.994818	0.380963	0.137361	0.266859	2.31199	3.98716	2.84512	4.05822	3.96884	2.8416	5.02414	4.28754	3.16564	4.21435	4.89267	4.83892	3.81687	4.25172	3.89255	3.9314
569	ATAAACACACATTTATTATCAGAGTGGTTTTCTAAGGCCA	AT3G01470	Encodes a homeodomain leucine zipper class I (HD-Zip I) transcriptional activator involved in leaf and hypocotyl development. Its promoter is bound by PIF1 which likely regulates its expression. Its translation is regulated by a conserved upstream ORF (CPuORF33).	HOMEOBOX 1 (ATHB-1);ARABIDOPSIS THALIANA HOMEOBOX 1 (ATHB1); (HD-ZIP-1);HOMEODOMAIN PROTEIN FROM ARABIDOIPSIS THALIANA 5 (HAT5);HOMEOBOX 1 (HB-1)	7.20075	7.37262	7.44558	7.79033	7.40857	7.07932	6.90806	7.40013	7.41794	7.83698	7.61573	6.46796	6.85702	7.32207	7.43267	7.49869	7.1947	7.39436	7.59996	7.06541	7.89544	8.28432	8.06799	7.83844	8.04247	6.48667	7.41439	7.07988	6.6419	6.55991	6.53736	6.83218	6.69049	6.77619	6.54204	6.29423	7.05084	6.22454	7.04324	7.29477	7.34727	6.42353	7.32413	7.22753	6.57081
570	CACGATTCTGTCTGGTATTGCATCTTTGATATCTCTTCTC	AT3G02000	Encodes a member of the CC-type glutaredoxin (ROXY) family that has been shown to interact with the transcription factor TGA2 and suppress ORA59 promoter activity. It is required for proper petal initiation and organogenesis. It is likely to function in the temporal and spatial expression regulation of AGAMOUS in the first and second whorl. Its function is dependent on the Cysteine 49 residue and…	(ROXY1)	-0.574033	0.0964912	0.265672	0.0692294	0.228657	0.603588	0.977324	0.161729	1.6192	4.37755	1.62326	3.00853	2.10214	2.56719	0.138046	-0.152361	1.74624	0.0634438	-0.251785	1.33749	4.55757	-0.203518	2.45328	2.34658	0.254563	0.994818	0.380963	0.137361	0.266859	0.727024	1.17981	0.0377649	0.151328	0.268398	0.519671	0.936677	0.0396143	-0.00428277	-0.0335745	2.08531	-0.0190571	0.357443	0.164255	0.433115	0.230958
571	CAGGTTGTGATAAGTTCCATAAGACCCAACATGATGATTG	AT3G02150	a chloroplast trans-acting factor of the psbD light-responsive promoter.TCP gene involved in heterochronic control of leaf differentiation.	PLASTID TRANSCRIPTION FACTOR 1 (PTF1); (A-PTF-1); (TFPD); (BHLHB1)	8.85851	8.64724	8.63636	8.78004	8.49075	8.82759	9.58835	7.79835	8.79911	8.46501	7.15724	7.76342	6.35006	7.09075	7.50437	7.54113	7.75373	7.86434	7.32564	7.87665	7.76268	7.41853	8.12571	8.01901	7.83199	8.76961	9.24205	8.91544	9.30303	8.73265	8.56351	8.79599	8.87584	9.37431	9.20967	9.08133	9.10301	8.94116	8.87031	8.79956	8.93223	9.45284	9.27539	9.13702	9.59509
572	TCCATACCAGCATCTTTAGTATCTGTCATAGCGGTACCAG	AT3G02780	Encodes a protein with isopentenyl diphosphate:dimethylallyl diphosphate isomerase activity. There is genetic evidence that it functions in the mevalonate, but not the MEP biosynthetic pathway.	ISOPENTENYL PYROPHOSPHATE:DIMETHYLALLYL PYROPHOSPHATE ISOMERASE 2 (IPP2); (IPIAT1);ATISOPENTENYL DIPHOSPHE ISOMERASE 2 (IDI2)	9.24135	8.87457	9.05684	8.88621	8.6338	8.67505	8.27194	9.1924	8.97968	7.83698	8.0662	8.29393	7.98478	8.63328	8.76376	8.72108	8.68875	8.38086	8.75103	7.71253	7.98755	9.2415	8.6821	8.75597	8.87295	7.56467	8.62414	8.64119	8.50048	8.17823	8.16849	8.23252	7.92612	7.87573	7.73884	6.81932	8.18427	7.93236	7.98323	7.51158	8.26171	8.11899	8.54363	7.99536	8.17933
573	ATTAATAAGTGTACACCTCTAGTTCCTTAGATTTGCTACG	AT3G04120	encodes cytosolic GADPH (C subunit) involved in the glycolytic pathway but also interacts with H2O2 potentially placing it in a signalling cascade induced by ROS. The mRNA is cell-to-cell mobile.	GLYCERALDEHYDE-3-PHOSPHATE DEHYDROGENASE C SUBUNIT 1 (GAPC1); (GAPC-1);GLYCERALDEHYDE-3-PHOSPHATE DEHYDROGENASE C SUBUNIT (GAPC)	3.67389	4.00338	2.5876	4.31716	3.03601	3.77351	5.50089	1.74669	4.5578	4.37755	1.62326	4.59349	4.42407	2.56719	2.45997	2.16957	2.48321	2.8708	1.33318	1.33749	3.70957	4.1888	2.45328	3.93155	3.42449	4.16474	3.18832	4.78122	3.72629	3.89695	1.17981	3.7382	4.79518	3.96884	4.22011	5.02414	5.1689	4.51928	3.66687	4.40724	4.5045	5.11233	6.09499	3.60304	5.65722
574	TCGCCTTCAAATCTGATCCTTTCTCTAGCTTAAGTCCGTT	AT3G04550	Encodes an ancillary chaperone protein that functions in Rubisco biogenesis. RAF1 dimers function in the assembly of the large subunit of Rubisco. Co-expression of RAF1 and rbcL in tobacco cells results in increased photosynthesis and plant growth. The mRNA is cell-to-cell mobile.	RUBISCO ACCUMULATION FACTOR 1 (RAF1)	10.8715	10.7213	10.4981	10.853	10.5629	10.6356	10.4591	11.1931	11.1382	11.5374	11.7692	11.7193	11.9334	12.0409	11.7878	11.4955	11.4333	11.6442	10.9522	11.2756	11.3462	11.5774	11.5221	11.573	11.7737	9.9107	9.44974	9.84299	9.78059	10.0824	10.1938	10.246	9.64118	9.61491	9.99743	9.31605	9.50109	9.16314	9.69944	9.53652	8.71904	8.15834	8.8045	8.92095	8.3447
575	TGTCCACAAAACTTCCTTATCTTCATTGCTACTTCGAAAC	AT3G04580	Ethylene receptor, subfamily 2. Has serine kinase activity.	ETHYLENE INSENSITIVE 4 (EIN4)	7.45387	7.5641	7.25436	7.53683	7.55957	7.14275	7.45306	7.51046	7.61167	7.54747	7.13633	7.65239	6.49445	7.69647	7.08056	7.555	6.95569	7.32083	7.23203	7.31477	8.20782	8.0865	7.40748	7.77285	7.78594	8.44603	8.48425	8.55099	8.46162	8.72138	7.97422	8.18242	8.34609	8.42322	8.44448	7.62318	7.86616	7.89658	8.29285	7.9182	8.28015	8.14535	8.08907	8.8038	8.37562
576	CGAAACATATATCCCTCGACAATACATATATAGCGGTCTT	AT3G04720	Encodes a protein similar to the antifungal chitin-binding protein hevein from rubber tree latex. mRNA levels increase in response to ethylene and turnip crinkle virus infection. The mRNA is cell-to-cell mobile.	PATHOGENESIS-RELATED 4 (PR4);HEVEIN-LIKE (HEL); (PR-4); (ATPR4)	6.73885	8.03313	7.34249	7.2689	7.23988	7.07932	8.41195	8.16735	6.82865	8.90111	9.94669	10.0198	8.70205	9.60061	8.92921	8.29472	8.96541	8.5752	9.837	9.61826	10.8895	10.0738	10.2412	9.8304	9.41695	8.83402	9.8506	10.0547	10.1783	8.39236	11.1296	11.311	11.1492	12.1337	11.526	12.1035	11.7739	12.3009	12.0516	12.1256	12.8445	13.4454	13.473	13.3703	13.1455
577	TAAAACCTTATAGACAAAACCTACTCTTCGTCAAACAAAC	AT3G11250	Ribosomal protein L10 family protein;(source:Araport11)	0	6.24615	6.20502	6.3742	6.13532	5.78325	7.14275	7.24411	7.34164	6.72074	5.96251	5.65301	5.33046	5.27206	5.37454	6.4779	6.41749	5.99417	6.93381	5.8143	6.82934	7.169	6.739	7.09714	7.30078	6.99603	6.1241	5.87282	6.24589	5.47631	7.0308	5.57212	5.87065	5.00931	4.91225	5.27456	5.32899	5.76753	5.77708	5.45828	6.47763	6.5201	5.71499	5.52181	6.21447	5.36024
578	TTTTGTCTAAGTTTATTCAAGACGTCAGTTGCATCAAATC	AT3G11830	TCP-1/cpn60 chaperonin family protein;(source:Araport11)	0	4.98056	4.48881	4.35314	5.42678	5.43811	4.69105	4.43676	5.11593	5.16352	4.37755	3.73874	3.00853	4.42407	2.56719	3.59748	3.54808	4.24874	4.31137	4.70241	3.65942	5.29453	4.44034	5.26064	4.66851	5.68083	5.51838	5.02482	4.99534	4.51479	3.53438	2.76477	1.62273	4.05822	3.07575	4.22011	0.936677	3.9465	3.45515	3.66687	4.89267	4.5045	4.05788	4.25172	3.24047	3.9314
579	TGAGAGTGTATATTGAAAGTGTGAAGTGTGTGAAAGAGAG	AT3G12390	Nascent polypeptide-associated complex (NAC), alpha subunit family protein;(source:Araport11)	0	5.25886	5.87785	5.75753	5.95187	6.01002	5.88899	5.50089	6.46551	6.26306	4.37755	4.89628	4.59349	5.56157	6.81511	5.26733	4.3712	5.71587	5.94609	5.42064	6.62289	6.51692	5.67912	6.54074	6.04702	6.23184	5.63867	5.73851	5.18175	5.31125	6.01243	5.57212	5.16705	5.36078	4.79196	4.7676	4.84357	4.8976	4.63957	4.92062	5.9922	4.22887	5.0013	4.41218	5.2911	5.51636
580	CTTGGAATCTAACCATAATTGAGCTACAGAAGAACGTTGG	AT3G15030	Arabidopsis thaliana TCP family transcription factor. Regulated by miR319. Involved in heterchronic regulation of leaf differentiation.	TCP FAMILY TRANSCRIPTION FACTOR 4 (TCP4);MATERNAL EFFECT EMBRYO ARREST 35 (MEE35)	8.77691	8.95136	8.50885	8.71669	8.89754	9.09143	8.53957	9.28843	9.15577	9.42194	9.23551	8.78989	9.89004	9.3616	9.04794	8.27809	8.02546	8.24832	7.81968	8.34872	9.26416	9.54635	10.3781	9.56575	9.56971	9.14964	8.14251	7.74469	8.81761	8.59121	8.21323	7.43864	7.66703	7.7841	8.43256	7.31172	6.41465	6.84121	6.65293	6.94329	7.05776	6.46597	7.49517	6.66193	7.26438
581	CCTTTCCGCTCAATCTCATATATTTGACGTGCTAGATATA	AT3G16840	P-loop containing nucleoside triphosphate hydrolases superfamily protein;(source:Araport11)	0	6.80967	6.94198	6.77347	6.96405	6.79851	7.07932	7.24411	7.17296	7.11105	6.69948	7.04953	7.09599	6.49445	6.65465	6.64584	6.98719	6.13856	6.88362	6.714	6.38188	6.94223	6.8733	6.70121	7.10147	7.49297	6.92556	5.51025	6.0681	6.9811	6.99381	6.30909	6.34155	6.34115	6.45822	5.37765	5.98107	6.18936	6.37076	5.98879	6.33324	6.39033	6.46597	6.39307	5.47751	5.78555
582	AGCCCTTCTCCAAATCTTGTTTTCGTGTTGTCAAAGCTGA	AT3G16857	Encodes an Arabidopsis response regulator (ARR) protein that acts in concert with other type-B ARRs in the cytokinin signaling pathway. Also involved in cytokinin-dependent inhibition of hypocotyl elongation and cytokinin-dependent greening and shooting in tissue culture. ARR1, ARR10, and ARR12 are redundant regulators of drought response, with ARR1 being the most critical. ARR1, ARR10 and ARR12 …	RESPONSE REGULATOR 1 (ARR1);RESPONSE REGULATOR 1 (RR1)	9.758	9.58232	9.68984	9.69676	9.55284	8.13497	8.32605	8.4049	8.39618	8.90111	8.42632	7.53209	7.93503	8.05904	8.14367	8.48063	8.36585	8.46859	8.76224	8.34872	8.25801	8.66993	8.82832	8.91644	8.09377	7.84031	8.55589	8.01388	8.34901	7.71571	7.6876	7.19764	7.42745	7.36643	7.41449	7.50653	7.297	7.00694	7.26105	7.51158	7.51232	7.25226	8.00346	7.90072	7.50708
583	TTCTCTAGTTTAAAACCATCGACGTTCCATATTTTGACAG	AT3G18140	Encodes LST8-1, involved in regulating amino acid accumulation and the synthesis of myo-inositol and raffinose during plant adaptation to long days.	LETHAL WITH SEC THIRTEEN 8-1 (LST8-1)	7.32683	7.2764	7.2991	7.03501	7.23988	6.75334	6.9546	6.73158	6.5734	7.1849	6.95716	5.81589	6.6257	7.09075	6.54744	6.56188	7.03164	6.21319	6.96738	5.72981	7.76268	7.18019	7.40748	7.20457	6.96881	5.94901	6.72081	6.28711	6.86677	5.585	6.67166	4.99196	5.87925	5.82299	6.07426	5.79466	6.06198	5.55031	6.07495	6.47763	6.28472	5.21542	6.39307	5.92497	6.1136
584	GAAGGAGTAATGAAGATCCGTAAACTGATGCTGCTCAATG	AT3G18550	Encodes a TCP transcription factor, closely related to teosinte branched1, arrests axillary bud development and prevents axillary bud outgrowth. Role in flowering control.	BRANCHED 1 (BRC1); (TCP18); (ATTCP18); (ATBRC1)	-0.574033	0.0964912	0.265672	0.0692294	0.228657	0.603588	0.977324	0.161729	1.6192	4.37755	0.0382981	3.00853	2.10214	2.56719	0.138046	-0.152361	0.161277	0.0634438	1.33318	1.33749	6.34184	-0.203518	2.45328	4.66851	0.254563	0.994818	0.380963	0.137361	0.266859	0.727024	1.17981	0.0377649	0.151328	0.268398	2.10463	0.936677	2.36154	-0.00428277	-0.0335745	2.08531	-0.0190571	0.357443	0.164255	2.01808	0.230958
585	GTCACAGTAGCATTCAAGGTTTGTGAGGTAAGAAGATATT	AT3G21070	Encodes a protein with NAD(H) kinase activity.	NAD KINASE 1 (NADK1);NAD KINASE 1 (ATNADK-1)	5.30861	5.45404	5.21987	5.11362	5.58621	5.73287	6.40359	4.80559	5.8156	5.96251	5.39585	5.81589	4.90949	4.15215	5.4956	5.20519	5.01926	5.5553	5.77058	5.42495	6.43204	5.62937	5.91271	4.66851	5.11254	7.50261	7.58064	7.50368	7.06128	7.94619	6.46521	5.9685	5.64318	6.15104	5.64895	6.29423	6.72611	7.66105	6.19524	5.54474	7.01437	6.1388	7.15294	7.35198	7.43063
586	GCCAAGAATATTCAATGCTTCGGTTTCAGTCTCATTCTTG	AT3G22290	Endoplasmic reticulum vesicle transporter protein;(source:Araport11)	0	9.73772	9.52903	9.59883	9.60256	9.6444	8.78846	8.87819	8.697	8.99134	8.90111	8.4349	7.53209	8.21066	8.34855	8.60157	8.76352	8.68875	8.69644	8.72836	8.47704	9.56257	9.65602	9.19475	9.40187	9.33405	8.28944	8.81975	8.67264	8.56607	8.50181	8.19103	8.96554	9.03702	9.11075	8.9832	9.73434	9.65616	9.61227	9.68923	9.79267	9.95392	9.92159	9.89727	9.83186	9.83644
587	CTCGTTGAAGGGAAGAGAGTAATTGTTAGAAGAAGAGGAT	AT3G23240	encodes a member of the ERF (ethylene response factor) subfamily B-3 of ERF/AP2 transcription factor family (ERF1). The protein contains one AP2 domain. There are 18 members in this subfamily including ATERF-1, ATERF-2, AND ATERF-5. EREBP like protein that binds GCC box of ethylene regulated promoters such as basic chitinases. Constitutive expression of ERF1 phenocopies ethylene over production. …	(ATERF#092); (ERF1B);ETHYLENE RESPONSE FACTOR 1 (ATERF1);ETHYLENE RESPONSE FACTOR 1 (ERF1)	-0.574033	0.0964912	0.265672	0.0692294	0.228657	0.603588	0.977324	0.161729	0.0342386	4.37755	0.0382981	3.00853	2.10214	2.56719	0.138046	-0.152361	0.161277	0.0634438	-0.251785	1.33749	3.70957	-0.203518	2.45328	2.34658	0.254563	0.994818	0.380963	1.72232	0.266859	0.727024	1.17981	1.62273	1.73629	0.268398	0.519671	0.936677	2.36154	2.31765	-0.0335745	2.08531	1.56591	0.357443	1.74922	2.01808	1.81592
588	CTCTCCTTCAAATACAAGTGCAGGACCAGAGAAATATAAG	AT3G23940	Encodes a member of the dihydroxyacid dehydrates family of proteins that encode enzymes involved in branched chain amino acid biosynthesis. Loss of function mutations have significantly reduced transmission and fertility due to defects in male and female gametophyte development and embryo lethality. Mutants have increased sensitivity to abiotic stressors which may be partially compensated by addi…	DIHYDROXYACID DEHYDRATASE (DHAD)	6.16743	6.11886	6.33176	5.95187	5.72051	5.64798	6.10661	6.9032	6.30103	5.96251	5.08269	5.81589	6.00903	6.65465	4.22551	6.22268	5.20567	6.66336	5.10577	6.38188	5.77996	5.62937	6.36017	7.20457	7.33138	4.16474	4.0814	5.09156	4.51479	6.15329	3.50173	5.46403	5.28061	4.66072	4.42656	5.02414	5.24907	4.08318	5.01082	5.25524	5.11023	5.11233	4.68782	4.95668	4.31842
589	TCCACACTAAGAAACTGTAGAGCTGAGCAATTTAGAAGAG	AT3G25010	receptor like protein 41;(source:Araport11)	RECEPTOR LIKE PROTEIN 41 (AtRLP41);RECEPTOR LIKE PROTEIN 41 (RLP41)	1.01093	2.90385	1.85063	1.65419	2.55059	3.41094	4.14725	2.96908	2.84159	4.37755	4.43062	3.00853	2.10214	4.88911	2.9454	3.54808	2.96863	2.8708	3.83568	4.14484	7.79703	4.32004	4.77521	5.15394	3.42449	4.90171	3.55089	4.22482	3.72629	4.97495	5.93469	5.71019	6.03397	6.92661	6.01152	7.00277	6.14814	5.82861	6.40937	8.1514	6.80112	6.42353	7.10677	6.66193	6.33948
590	CATCCAAGACCTCTAGTTTGTTGAGATTGCCAAATTCATA	AT3G25020	receptor like protein 42;(source:Araport11)	RECEPTOR LIKE PROTEIN 42 (AtRLP42);RECEPTOR LIKE PROTEIN 42 (RLP42);RESPONSE TO BOTRYTIS POLYGALACTURONASES 1 (RBPG1)	4.06982	1.68145	4.65799	3.52866	3.03601	5.35848	6.26273	2.96908	4.28217	4.37755	6.85848	7.40085	3.6871	7.21104	6.06878	6.15142	6.31102	7.28261	6.46246	6.19547	8.10189	6.61666	5.26064	6.7389	6.27693	5.94901	5.02482	6.36618	5.47631	6.34173	7.80916	8.47656	8.44135	8.69885	8.35887	9.13143	9.65616	9.17314	9.43199	9.82002	9.52204	9.51479	10.0362	9.25648	9.36795
591	TGAGCAACATTCAACAGTCTTGACAAATCTCTGGTATAGA	AT3G25570	Adenosylmethionine decarboxylase family protein;(source:Araport11)	S-ADENOSYLMETHIONINE DECARBOXYLASE 3 (SAMDC3)	4.98056	3.79693	4.90953	5.19851	4.75222	6.09544	6.26273	4.91662	6.26306	7.1849	4.12576	3.00853	5.80258	5.37454	4.22551	5.2739	5.29056	5.421	5.89796	4.79692	6.43204	5.46891	6.15372	6.04702	5.00945	6.1241	5.93555	5.09156	4.51479	5.25059	4.34973	5.87065	5.70592	6.10129	5.47387	6.06596	5.46588	4.51928	4.92062	5.54474	5.33849	5.11233	5.59052	4.68104	4.75452
592	GAAGTGATTGGACCACTAAACTCACTATTCTTATCACTAC	AT3G26640	Encodes LIGHT-REGULATED WD1 (LWD1), a clock proteins regulating circadian period length and photoperiodic flowering.	LIGHT-REGULATED WD 2 (LWD2)	5.76582	6.28632	6.24295	5.79715	5.90108	5.12715	5.06479	5.20612	5.4605	4.37755	4.99249	3.00853	5.56157	4.15215	5.18244	5.20519	5.11547	5.34885	5.63086	5.42495	6.0315	5.94623	4.77521	6.25347	5.98248	4.90171	4.62889	4.78122	4.79042	4.97495	5.0867	4.56133	5.36078	5.94082	4.22011	5.02414	5.53147	4.63957	4.48999	3.67028	4.5045	3.81687	5.11845	4.95668	5.08894
593	AAGCAATCACCTTAACCATATCATCTCCCATAACCATAGT	AT3G26650	Encodes one of the two subunits forming the photosynthetic glyceraldehyde-3-phosphate dehydrogenase (GAPDH) and as such a constituent of the supramolecular complex with phosphoribulokinase (PRK) thought to be linked by a small peptide encoded by CP12-2. GapA-1 is coordinately expressed by light with PRK and CP12-2. The enzyme activity, tested in leaf protein extracts dropped significantly after e…	GLYCERALDEHYDE 3-PHOSPHATE DEHYDROGENASE A SUBUNIT (GAPA);GLYCERALDEHYDE 3-PHOSPHATE DEHYDROGENASE A SUBUNIT 1 (GAPA-1); (GAPA1)	14.8533	14.8488	15.1875	14.7931	15.1377	14.1083	13.4584	14.5119	14.1694	13.8913	12.8694	13.4019	13.7437	13.9792	13.3736	13.3711	13.7279	13.4982	13.5557	13.4012	13.991	14.3911	14.2152	14.4561	14.2973	12.9846	13.6812	13.7142	13.3213	13.3819	12.5412	12.3611	12.0405	12.0279	12.1703	11.8578	11.4098	11.1423	11.4578	11.9816	12.0859	10.8199	11.5135	11.4809	11.1341
594	TATTCAGTGGTGAAGAACTTGAAAGAAGGCTAGAAAATTT	AT3G26830	Mutations in pad3 are defective in biosynthesis of the indole derived phytoalexin camalexin. Encodes a cytochrome P450 enzyme that catalyzes the conversion of dihydrocamalexic acid to camalexin. The mRNA is cell-to-cell mobile.	PHYTOALEXIN DEFICIENT 3 (PAD3); (CYP71B15)	-0.574033	0.0964912	0.265672	2.39116	1.81362	2.18855	0.977324	2.48366	0.0342386	4.37755	2.84565	5.33046	2.10214	5.37454	0.138046	1.4326	1.74624	3.52288	3.20765	1.33749	5.4751	2.11841	4.77521	3.93155	2.57649	6.54941	6.3117	6.54675	5.02175	7.62184	9.90432	9.73994	10.0416	10.6358	9.94384	11.3085	10.5464	10.4459	10.3748	11.0768	10.6613	10.7336	10.5317	10.9439	10.9716
[truncated: 153 more rows]
[truncated: 45 more columns]
