# Supplementary material for: H2O2 sulfenylates CHE linking local infection to establishment of systemic acquired resistance
Source: Science. Author manuscript; Available in PMC 2024 Nov 24. (PMC11586058; doi:10.1126/science.adj7249)
Supplement: Table S1-3 — Tables S1 to S3 [file NIHMS2031248-supplement-Table_S1-3.zip › science.adj7249_table_s3.xlsx]

## Sheet: Table S3 RASL-Systemic
Code	Target seuqence	TAIR	Description	Gene	WT_M04_r1	WT_M04_r2	WT_M04_r3	WT_M04_r4	WT_M08_r1	WT_M08_r3	WT_M08_r4	WT_M08_r5	WT_M12_r1	WT_M12_r2	WT_M12_r3	WT_M12_r4	WT_M12_r5	WT_M16_r1	WT_M16_r2	WT_M16_r3	WT_M16_r4	WT_M20_r1	WT_M20_r2	WT_M20_r3	WT_M20_r4	WT_M20_r5	WT_M24_r1	WT_M24_r2	WT_M24_r3	WT_M24_r4	WT_M24_r5	WT_M28_r1	WT_M28_r2	WT_M28_r3	WT_M28_r4	WT_M28_r5	WT_M32_r1	WT_M32_r2	WT_M32_r3	WT_M32_r4	WT_M32_r5	WT_M36_r1	WT_M36_r2	WT_M36_r3	WT_M36_r4	WT_M36_r5	WT_M40_r1	WT_M40_r2	WT_M40_r3
1	TCTCATAGGATGAAACATGAAGTCTTGAGATACCATACCT	AT1G01060	LHY encodes a myb-related putative transcription factor involved in circadian rhythm along with another myb transcription factor CCA1	LATE ELONGATED HYPOCOTYL (LHY);LATE ELONGATED HYPOCOTYL 1 (LHY1)	8.00575	7.88677	8.16005	7.68517	6.12217	3.23167	4.93249	5.68774	5.60303	3.76285	4.67518	4.47341	5.13051	6.13777	6.04238	5.89746	6.39313	10.9327	10.9033	11.0205	11.1294	10.5525	13.3755	13.2207	13.2324	13.1701	13.1648	8.31584	7.95587	8.42494	8.27177	8.93546	5.11534	4.49459	3.97379	3.67951	5.82164	7.26878	4.53777	3.95517	4.78492	4.12752	6.61213	6.71807	5.81837
2	AATATCTTCGTTCTGTTATCATCAATCTTTTCAGCTACAG	AT1G01260	bHLH13 interacts with JAZ proteins, and functions redundantly with bHLH3, bHLH14 and bHLH17 to negatively regulate jasmonate responses.	(BHLH13);JASMONATE ASSOCIATED MYC2 LIKE 2 (JAM2); (BHLH013)	6.26982	6.20945	6.98806	5.85071	6.23009	6.11547	6.25947	6.22424	6.22646	6.55363	5.73572	6.26755	6.57359	6.75865	7.12038	6.69716	6.17699	6.54932	6.81452	6.44258	7.08241	6.28819	6.71352	6.35734	6.27705	6.74931	6.44987	6.49544	6.83512	6.75733	6.53584	6.65125	5.88586	5.98935	6.28158	6.06908	6.04191	5.48451	7.05378	6.83897	6.36988	7.03056	6.82826	6.84498	7.50047
3	ATAACGATGTGTGGTCTTATATATAGGTTTTGTCGATCAG	AT1G01470	Encodes late-embryogenesis abundant protein whose mRNA levels are induced in response to wounding and light stress. Might be involved in protection against desiccation.	LATE EMBRYOGENESIS ABUNDANT 14 (LEA14);LIGHT STRESS-REGULATED 3 (LSR3); (LEA1);ARABIDOPSIS THALIANA LATE EMBRYOGENESIS ABUNDANT 14 (ATLEA14)	11.7285	11.5935	10.2409	11.9229	11.3179	11.7423	11.9445	10.9976	12.138	12.1178	11.4888	11.6453	11.7492	11.6648	11.4653	11.6956	11.4168	10.9979	10.9613	11.2197	11.2952	10.7858	10.3955	10.9335	10.9146	10.2643	10.2661	11.3459	10.7552	10.7579	11.0711	11.1885	11.7527	10.9742	11.1233	11.7333	11.019	11.8362	12.7055	12.0133	12.4155	11.6152	12.1723	12.2136	12.1788
4	TCCTTACTTTACTGATCACTGCCGACGTATCTTTGATATA	AT1G03600	PSB27 is a chloroplast lumen localized protein that is involved in adaptation to changes in light intensity.	(PSB27)	12.9303	12.6758	13.3716	12.3247	12.5979	12.1698	12.1856	12.6901	11.8193	11.842	12.1823	12.2482	12.0076	11.6836	11.959	11.6717	11.858	11.8679	12.068	12.0104	12.2077	12.2075	12.5962	12.712	12.3365	12.6853	12.9421	12.9119	13.1976	13.3548	13.0382	12.9962	12.5539	12.6534	12.5796	12.7522	12.7841	12.1268	12.2736	12.0827	12.2491	12.334	11.7422	11.7735	11.5848
5	ACGAAAATGAGAGATAGGAGAAGATTAAGAGGAGTGACTG	AT1G03680	Encodes a m-type thioredoxin (Trx-m1) localized in chloroplast stroma.	ARABIDOPSIS THIOREDOXIN M-TYPE 1 (ATM1);THIOREDOXIN M-TYPE 1 (ATHM1);THIOREDOXIN M-TYPE 1 (TRX-M1);ABC TRANSPORTER OF THE MITOCHONDRION 1 (ATM1);THIOREDOXIN M-TYPE 1 (THM1)	4.8788	0.875546	3.76773	3.42285	3.34256	2.92681	4.30906	3.64821	1.97854	3.20646	4.5001	4.12828	2.96653	4.28735	3.78999	1.87953	3.6351	1.01534	4.75749	3.67928	4.57991	4.55701	3.23405	3.57773	3.46969	4.30708	4.10504	5.0381	4.02777	4.08122	4.54618	5.25777	4.39712	3.97376	2.86417	4.24511	3.86558	5.12194	3.8008	3.65031	4.78492	4.84122	4.84075	5.48458	5.24413
6	CTTGATCTCTTATTGCTTATAGATGTTGGCTTTGGTGATC	AT1G03850	Encodes glutaredoxin ATGRXS13, required to facilitate Botrytis cinerea infection of Arabidopsis thaliana plants. Sylvain La Camera et al (2011, PMID:21756272) reported a third splice variant in addition to the two annotated in TAIR10. It is a member of the CC-type glutaredoxin (ROXY) family that has been shown to interact with the transcription factor TGA2 and suppress ORA59 promoter activity.	GLUTAREDOXIN 13 (GRXS13);GLUTAREDOXIN 13 (ATGRXS13); (ROXY18)	5.49073	2.46051	3.21134	3.118	2.24303	3.79354	4.93249	1.70068	4.78589	3.02589	3.79383	3.96322	5.05714	4.66922	5.25712	4.68689	4.67692	3.6783	3.71019	2.60128	3.95188	3.61359	3.62107	2.4782	4.29282	2.10545	2.92062	3.30874	3.79644	3.2581	2.87633	3.28202	3.34981	2.90963	4.23095	3.89364	3.12862	5.77401	4.93831	4.2067	4.78492	4.34165	4.07023	4.18202	3.21171
7	AATCGAATAATCAACGCTCCTTCATGTGAACCGACTAATT	AT1G05100	member of MEKK subfamily	MITOGEN-ACTIVATED PROTEIN KINASE KINASE KINASE 18 (MAPKKK18)	4.70547	2.99102	4.07807	2.20046	4.19056	2.29878	3.34753	2.35276	4.09401	3.97698	2.35325	4.34509	3.5692	4.10093	3.40297	3.80553	3.93995	3.13082	2.61065	2.60128	4.79013	4.16108	3.23405	4.06316	4.41311	1.36849	3.54865	3.8157	3.52081	3.64512	1.73883	4.23311	3.14336	1.77212	3.1398	1.84301	2.39165	3.89954	3.06384	4.31774	3.75097	2.29102	3.68321	4.52306	4.50717
8	AATTGCTTCTCTATATCTTTTATTCTGCGAGTAACCCTTG	AT1G06150	Encodes a LHW-like protein with 79% amino acid identity to LHW.	RECEPTOR LIKE PROTEIN 53 (AtRLP53);EMBRYO DEFECTIVE 1444 (EMB1444);LONESOME HIGHWAY LIKE 1 (LHL1)	6.55176	5.39911	6.65526	5.87602	5.81071	5.78186	5.75781	5.78814	5.03743	5.98936	5.92094	6.03777	5.64627	6.06313	5.85228	6.29907	6.68719	6.03029	6.17834	5.97051	6.00551	6.17994	5.64213	5.86067	5.69999	5.56488	6.1194	6.13763	6.01435	6.12752	5.75675	6.16954	5.7467	6.27037	6.13194	6.31178	6.04191	6.22147	5.4485	6.27709	6.20414	6.30385	6.4585	5.88984	6.5467
9	ATTCAAATGCAAAGAAGTCATCACAGTAGTTATCAGTAGG	AT1G06160	encodes a member of the ERF (ethylene response factor) subfamily B-3 of ERF/AP2 transcription factor family. The protein contains one AP2 domain. There are 18 members in this subfamily including ATERF-1, ATERF-2, AND ATERF-5.	OCTADECANOID-RESPONSIVE ARABIDOPSIS AP2/ERF 59 (ORA59);ETHYLENE RESPONSIVE FACTOR 59 (ERF59)	4.82331	2.09794	3.21134	2.73097	2.24303	2.74624	3.00649	2.59377	1.97854	2.57843	1.86783	-1.08118	4.5515	6.11332	4.45742	4.20146	4.9739	3.6783	3.50374	3.82367	4.68884	2.23508	3.62107	2.4782	4.81365	5.45595	2.26854	2.96771	2.73231	2.36501	3.50436	3.07557	2.61284	1.77212	3.66063	2.7361	2.02908	5.48451	3.98138	2.73277	3.05909	3.39056	5.11205	3.97557	6.43878
10	TTTGCATGCTTCTTTCTTACTATGCCACATATGATCTAGA	AT1G06670	nuclear DEIH-box helicase (NIH) encoding a putative RNA and/or DNA helicase homologous to a group of nucleic acid helicases from the DEAD/H family with nuclear DEIH-box helicase (NIH) distinct N- and C-terminal regions that differ from animal DEIH proteins The mRNA is cell-to-cell mobile.	NUCLEAR DEIH-BOXHELICASE (NIH)	7.55602	7.66127	8.46595	7.59659	7.39567	7.05367	7.32361	7.26401	7.92496	7.75199	7.52889	7.25422	7.72537	8.24013	8.71096	8.95207	8.68974	8.54672	8.65192	8.50013	8.70027	8.63767	8.36966	8.20612	8.39496	8.57469	8.45836	7.70827	7.71167	8.23362	8.38557	8.07903	7.35581	7.74021	7.2637	7.21058	7.84744	8.75753	8.79176	8.55437	8.9752	8.83902	9.21399	8.99964	9.42647
11	CTTGGAAAACGAGTCTGTTATCATAGGTACACAAGTGATG	AT1G06680	Encodes a 23 kD extrinsic protein that is part of photosystem II and participates in the regulation of oxygen evolution. Phosphorylation of this protein is dependent on calcium. In plsp1-1 mutant plastids, the nonmature form of the protein localizes in the stroma. The mRNA is cell-to-cell mobile.	PHOTOSYSTEM II SUBUNIT P-1 (PSBP-1);OXYGEN-EVOLVING ENHANCER PROTEIN 2 (OEE2);PHOTOSYSTEM II SUBUNIT P (PSII-P);OXYGEN EVOLVING COMPLEX SUBUNIT 23 KDA (OE23)	14.9961	14.2935	14.497	14.6821	14.0509	14.084	14.2962	14.0418	13.1975	13.3249	14.5041	13.9791	14.0566	13.06	13.4592	13.1285	13.507	13.003	13.5788	13.4554	13.9645	13.7774	14.283	14.0436	14.4281	14.0891	14.1833	15.317	15.0272	15.2995	15.2029	15.618	14.5183	14.1788	14.3897	14.6617	14.7242	14.5096	14.8044	14.4199	14.6123	14.4129	14.0351	13.933	14.0993
12	ATCGCTTCGTATAAATCCACAACCTTAAACAAACGTTCAG	AT1G07000	A member of EXO70 gene family, putative exocyst subunits, conserved in land plants. Arabidopsis thaliana contains 23 putative EXO70 genes, which can be classified into eight clusters on the phylogenetic tree.	EXOCYST SUBUNIT EXO70 FAMILY PROTEIN B2 (ATEXO70B2);EXOCYST SUBUNIT EXO70 FAMILY PROTEIN B2 (EXO70B2)	5.17325	4.33498	4.55014	4.86342	5.1081	5.89463	6.08829	4.02261	6.41594	6.61884	6.84052	6.69361	8.09582	7.10714	7.45072	7.35851	7.14009	6.22479	6.4898	5.80639	7.1218	6.28819	6.3791	6.08023	7.00766	5.7608	5.34383	4.27027	5.15552	4.31255	5.52542	5.04755	5.88586	4.94205	4.80606	5.05803	5.33025	7.26878	7.17004	7.87119	6.84247	6.66358	7.94277	8.13931	8.0423
13	TGTACATACTGCCAAATTCTCTCTCTTTATTATCCACCAG	AT1G08450	Encodes one of three Arabidopsis calreticulins. In CRT-deficient mouse fibroblasts, this protein restores ER Ca2+ levels. Non-receptor component required for EFR-mediated immunity. Mutants show de-repressed anthocyanin accumulation in the presence of elf18, and EFR accumulation and signalling.	CALRETICULIN 3 (CRT3);PRIORITY IN SWEET LIFE 1 (PSL1);EMS-MUTAGENIZED BRI1 SUPPRESSOR 2 (EBS2)	10.9675	10.8666	10.3854	11.1717	11.2847	11.4807	11.4002	10.236	12.2566	12.2523	12.2101	12.0167	12.3219	13.0456	12.9855	13.3025	12.35	11.8013	11.7859	12.1281	11.9751	11.3914	11.5994	11.356	12.1049	11.3134	11.091	11.0306	10.9703	10.4149	10.6936	10.8463	10.9922	10.4239	11.2038	10.6407	10.9113	11.5069	11.6724	12.0215	11.88	11.5681	11.9439	12.4403	12.1024
14	ATCTCTTCAACCTCTTTTACGATTATCCTTTCACCTTCTT	AT1G08550	Violaxanthin deepoxidase involved in xanthophyll cycle.Two major consequences of the npq1 mutation are the absence of zeaxanthin formation in strong light and the partial inhibition of the quenching of singlet excited chlorophylls in the photosystem II light-harvesting complex	NON-PHOTOCHEMICAL QUENCHING 1 (NPQ1);ARABIDOPSIS VIOLAXANTHIN DE-EPOXIDASE 1 (AVDE1)	13.2647	12.846	12.7405	12.8482	13.6178	13.5157	13.8927	13.6321	12.9745	12.8889	13.2369	13.2453	12.818	13.0568	13.1577	13.2259	13.1839	13.3053	13.2715	13.29	13.074	13.5157	12.4275	12.2742	12.101	12.4548	12.319	13.382	12.8492	12.8409	12.9824	12.9399	13.635	13.2585	13.5747	13.7005	13.2301	12.6754	12.6722	12.7064	12.5858	12.8512	12.877	12.7856	12.7146
15	TTGTCTACGATTCAAGCTCTTAAGTATCCACAGTTTCAAA	AT1G09420	Encodes a protein similar to glucose-6-phosphate dehydrogenase but, based on amino acid differences in the active site and lack of activity, does not encode a functional G6PDH. The amino acid sequence for the consensus sequence of the G6PDH active site (DHYLGKE) differs in three places in this protein. gc exon splice site at 20574 is based on protein alignment, and is not confirmed experimentally.	GLUCOSE-6-PHOSPHATE DEHYDROGENASE 4 (G6PD4)	4.28017	3.93444	4.16827	4.15982	2.24303	4.26561	3.74346	3.64821	4.09401	3.64256	4.06946	3.00629	4.40147	3.33041	4.34638	4.41559	4.19149	2.88981	4.66128	3.51881	3.95188	4.16108	4.17746	4.06316	4.97871	4.17584	3.16162	3.14828	3.17977	3.2581	3.80922	3.76745	3.83524	4.20508	3.66063	3.12312	4.77632	4.63651	4.41747	4.2067	4.21663	4.12752	5.86541	4.91898	5.03768
16	TTTGAAGGTCTTCTCATCCAAGGCAAGTAAACAACCGAAG	AT1G09570	Light-labile cytoplasmic red/far-red light photoreceptor involved in the regulation of photomorphogenesis. It exists in two inter-convertible forms: Pr and Pfr (active) and functions as a dimer.The N terminus carries a single tetrapyrrole chromophore, and the C terminus is involved in dimerization. It is the sole photoreceptor mediating the FR high irradiance response (HIR). Major regulator in re…	PHYTOCHROME A (PHYA);FAR RED ELONGATED HYPOCOTYL 2 (FHY2);FAR RED ELONGATED 1 (FRE1);ELONGATED HYPOCOTYL 8 (HY8)	7.63066	6.27927	6.93766	6.80532	5.16359	6.30695	7.29436	7.45175	5.67898	5.52839	6.46476	6.33668	6.92245	6.80519	7.27996	7.00882	7.03145	7.0078	7.6042	6.76227	8.16251	7.49058	7.88675	7.59566	7.96401	7.77788	8.14418	6.26049	7.2785	6.63448	6.57677	6.79298	5.70971	6.43888	6.23829	6.27406	7.38663	7.26878	8.05882	6.33103	7.353	6.81458	8.01068	8.49913	8.42824
17	AGTTCTTCAATGGTAGTTGGAAATTTTACTTGATCAGCAG	AT1G09770	Member of MYB3R- and R2R3- type MYB- encoding genes. Essential for plant innate immunity. Interacts with MOS4 and PRL1. The mRNA is cell-to-cell mobile.	ARABIDOPSIS THALIANA CELL DIVISION CYCLE 5 (ATCDC5);CELL DIVISION CYCLE 5 (CDC5);ARABIDOPSIS THALIANA MYB DOMAIN CELL DIVISION CYCLE 5 (ATMYBCDC5)	9.3019	8.4976	9.01414	8.69764	8.75985	8.75074	9.06971	9.04688	9.02657	9.02739	9.00738	8.83918	8.92846	9.56826	10.0368	9.92065	9.5292	9.97437	10.1707	9.82044	9.96615	9.91175	10.1214	9.82945	10.0278	10.2378	9.43129	9.01064	8.93999	9.12562	8.86191	9.12835	8.64993	8.52968	9.00963	8.65221	9.21749	8.88444	9.01026	8.9226	8.88025	8.72922	9.38151	9.57662	9.84636
18	TTAACTTGTTTGTATACAGAGAGAGATTCACGAGATCCTT	AT1G09970	RLK7 belongs to a leucine-rich repeat class of receptor-likekinase (LRR-RLKs). It is involved in the control of germination speed and the tolerance to oxidant stress. The mRNA is cell-to-cell mobile.	(LRR XI-23);RECEPTOR-LIKE KINASE 7 (RLK7)	5.65868	3.81415	4.67847	5.25935	3.6836	3.79354	4.144	3.64821	5.03743	5.65816	4.40388	5.02735	5.52453	5.75075	5.31724	4.91516	5.10223	3.13082	5.16085	5.15927	5.59398	4.95755	4.39159	4.3147	3.67615	4.17584	4.74659	3.58438	3.91674	2.72758	3.80922	5.04755	4.39712	2.25755	3.37113	2.49509	2.92217	5.12194	5.56634	3.26329	5.14001	4.23855	5.81566	6.61498	5.24413
19	CACTGAGAAGAATATACAAAATAACCCCTGCACTCCATAC	AT1G12580	phosphoenolpyruvate carboxylase-related kinase 1;(source:Araport11)	PHOSPHOENOLPYRUVATE CARBOXYLASE-RELATED KINASE 1 (PEPKR1)	6.4818	5.8905	6.50758	5.87602	5.1081	5.31508	5.50899	5.66151	6.66036	6.39512	6.68545	6.52616	6.79285	6.75865	6.97865	6.88852	6.80503	7.33124	7.71619	7.02381	7.7372	7.22604	7.95567	7.85572	7.80817	8.28735	7.56447	6.62306	6.3497	6.37784	6.38268	6.5943	5.37366	5.17812	5.05918	5.54345	5.45055	7.44386	5.10337	6.45767	6.27751	6.25185	6.75095	6.71807	7.32971
20	GCCCCAGATCTCTTTCCTACATGTTCTAGTATTCGATGGA	AT1G12770	Encodes a DEAD-box RNA helicase that localizes to mitochondria and is essential for regulating cell-to-cell transport via plasmodesmata. The mRNA is cell-to-cell mobile.	EMBRYO DEFECTIVE 1586 (EMB1586);INCREASED SIZE EXCLUSION LIMIT 1 (ISE1)	11.2354	10.836	11.9099	10.5477	11.1725	10.5376	10.595	11.527	11.4152	11.311	11.1684	11.2952	10.9248	11.65	11.5939	11.601	11.8755	11.6143	11.5359	11.649	11.2915	11.6201	11.1734	11.0399	11.1416	11.2363	11.8882	10.9393	11.0165	11.3443	11.0256	10.9138	10.8687	11.5837	11.2889	11.2666	11.2875	11.26	11.0582	11.152	11.2022	11.6312	11.6007	11.6021	11.4056
21	AAGTCCTTTGTCACCAATACTATCCAATATCCATAATCGT	AT1G12820	Auxin receptor involved in primary and lateral root growth inhibition in response to nitrate. Target of miR393. Induced by nitrate in primary roots.	AUXIN SIGNALING F-BOX 3 (AFB3)	9.2763	9.35263	9.65233	9.24364	8.12567	8.22952	8.60144	9.04941	9.33315	9.33696	9.06357	9.47437	9.26217	9.37095	9.53066	9.61424	9.12318	9.6604	9.51582	9.56192	9.59835	9.24183	9.51232	9.69737	9.40043	9.36284	9.49323	9.05658	9.44905	9.23185	9.46266	9.2775	8.09038	8.75169	8.18799	8.52551	8.40908	9.3914	9.91767	9.59214	9.62895	9.51847	9.88213	10.1128	10.0932
22	AAACTCACTGTTCTTATTGCTATTGAGACAAGATTTGAGC	AT1G12910	Encodes LIGHT-REGULATED WD1 (LWD1), a clock proteins regulating circadian period length and photoperiodic flowering.	ANTHOCYANIN11 (ATAN11);LIGHT-REGULATED WD 1 (LWD1)	6.74334	6.1854	6.47261	6.08582	5.91141	6.11547	6.8478	6.71988	6.41594	5.8055	6.34031	6.40264	6.79285	7.0045	7.76322	7.42179	6.96549	7.42473	7.92742	7.34424	7.97088	7.46005	7.50515	7.43239	7.53081	7.14984	6.945	5.829	6.01435	6.2719	6.35941	6.82634	5.50901	5.98935	5.83541	6.13369	6.31976	7.59998	7.47134	6.61813	7.09336	7.16315	8.06492	8.13931	8.20761
23	CTCGTATCGTATAGAGAGTGTCACGGGAGATAAAATTGAG	AT1G14010	emp24/gp25L/p24 family/GOLD family protein;(source:Araport11)	0	5.89235	5.0185	5.3527	5.92535	4.99026	5.52585	5.32842	5.57983	5.94816	5.93918	5.88575	6.03777	6.73912	5.78211	6.21032	6.52339	6.4665	5.80542	5.82566	6.03126	6.35869	5.46774	5.02546	5.60158	5.05466	4.82792	5.52727	5.0381	5.05424	5.28558	5.14482	6.00449	5.22428	4.7356	5.5351	5.18541	5.37147	7.06947	6.8826	6.82024	6.63478	6.79655	6.64098	7.09531	7.0832
24	AGGTGCTTCTTTAGTGTTTCCATTATCTTGTTGACGATCT	AT1G15780	mediator of RNA polymerase II transcription subunit 15a-like protein;(source:Araport11)	(ATMED15A);MEDIATOR 15_1 (MED15_1);NON-RECOGNITION-OF-BTH 4 (NRB4)	9.21293	9.30321	9.10545	9.11401	8.83868	8.7387	8.96224	8.83144	8.90533	8.79319	8.91441	8.91176	8.84009	9.41162	9.1558	9.3504	9.35338	9.29301	9.23584	9.22414	9.05596	9.44648	9.06304	9.16869	9.37103	9.18653	9.20097	9.52536	9.44406	9.27362	9.43231	9.47184	8.87963	8.69099	8.76726	8.84462	9.14802	9.13476	9.18163	9.02841	9.03989	9.05542	9.45648	9.33312	9.5962
25	ACTCAAAATATCAAATTAGGGTCTCTCTTCTTCGATGTGC	AT1G16700	Alpha-helical ferredoxin;(source:Araport11)	ARABIDOPSIS THALIANA MILDEW RESISTANCE LOCUS O 14 (AtMLO14)	11.3979	11.2582	11.1001	11.2026	11.0881	10.7705	10.7883	10.9943	11.3716	11.2729	11.3195	11.3028	10.9504	11.7589	11.5111	11.4074	11.6046	11.4819	11.4231	11.4338	11.4604	11.3399	11.3534	11.3179	11.4386	11.3203	11.4531	11.4646	11.29	11.4307	11.4102	11.2801	11.0809	10.8885	10.881	10.9489	10.8314	10.9764	10.5935	10.9664	10.9581	10.8904	11.167	11.2954	11.2143
26	GCTATATCTACATACCCAAAAGTTTCGTCTCCAAAGTACT	AT1G17170	Encodes glutathione transferase belonging to the tau class of GSTs. Naming convention according to Wagner et al. (2002). It is involved in the detoxification of the environmental pollutant 2,4,6-trinitrotoluene. Arabidopsis plants over-expressing At1g17170 were more resistant to TNT, removed more TNT from sterile and soil-based media, and had reduced levels of glutathione when grown in the presen…	GLUTATHIONE S-TRANSFERASE TAU 24 (ATGSTU24);ARABIDOPSIS THALIANA GLUTATHIONE S-TRANSFERASE (CLASS TAU) 24 (GST);GLUTATHIONE S-TRANSFERASE TAU 24 (GSTU24)	6.58551	5.39911	3.64744	5.87602	2.8951	3.59424	5.07688	4.17873	5.75113	6.01382	4.59029	4.94119	5.24507	5.87231	5.7249	6.12746	6.60292	6.25055	5.68594	5.31399	6.18361	3.37259	3.23405	6.2407	7.42031	4.17584	7.65594	3.30874	3.52081	4.08122	4.46129	3.46259	5.05763	2.90963	3.2601	3.79055	2.68116	5.48451	7.77043	4.42083	5.6985	5.67349	8.05423	7.65883	5.81837
27	TCCTCGTAGATTCTTCAACTCTTTCTCCCTCAATACTCTT	AT1G17420	LOX3 encode a Lipoxygenase. Lipoxygenases (LOXs) catalyze the oxygenation of fatty acids (FAs).	LIPOXYGENASE 3 (LOX3);ARABIDOPSIS THALIANA LIPOXYGENASE 3 (ATLOX3)	9.20752	10.734	9.41274	12.2721	9.77441	10.7778	9.43388	8.72146	11.3543	11.2582	10.5662	9.99764	10.2888	10.1566	9.61691	9.20326	9.60428	9.35073	9.09101	9.41577	9.06609	9.3119	8.52513	8.40894	8.62412	8.21398	8.61853	9.73236	10.197	9.41719	9.79085	9.664	9.87023	9.46561	10.1569	9.45034	9.28916	10.8958	9.78418	10.6242	9.84347	9.71369	9.75261	9.41212	8.83177
28	CTTTAGATCATGGCCATTGTCTTTACTAACACTCTTAATG	AT1G17600	SOC3 is a TIR-NB-leucine-rich repeat (TNL) protein.Mutants suppress loss of chs2 phenotype of auto-activation of immunity. When the TIR domain of SOC3 interacts with CHS2 the binding results in temperature activation of cell death, the suppressors inhibit this interaction.	(SOC3)	5.91907	5.79838	6.60769	5.772	6.93552	6.8892	6.50048	5.90455	7.57348	7.70771	7.62805	7.53721	8.24644	7.30365	7.46408	7.22294	7.43638	7.39038	7.09792	7.09669	7.37916	7.11283	7.14094	6.83071	6.56367	6.62901	6.66086	6.47867	6.74049	6.47652	6.01681	6.24549	6.92674	6.8339	6.56461	6.83656	6.31976	7.98701	7.55925	8.3989	8.06946	7.68824	7.97712	7.4748	7.52707
29	CGTGAGACAGCAGGAGAAACTTCATTACAAGAATTACATG	AT1G18330	EARLY-PHYTOCHROME-RESPONSIVE1	EARLY-PHYTOCHROME-RESPONSIVE1 (EPR1);REVEILLE 7 (RVE7)	9.70067	8.38598	8.52262	9.01495	7.6106	7.26141	8.09113	7.89051	5.43797	5.34782	5.95529	5.88461	5.50627	3.14984	4.45742	4.31249	4.50183	4.28836	5.01275	4.18624	4.74037	4.77114	5.87346	5.86067	6.51072	6.72604	5.43846	9.28843	8.66305	8.87733	9.05171	9.2925	7.91459	7.7494	8.02775	8.04409	8.21891	6.7069	6.1607	5.23527	6.20414	5.50603	4.84075	3.73456	3.45272
30	AACGAAATTATCGCAGTACATTAGAGGATTGTTAACGGAG	AT1G18570	Encodes a member of the R2R3-MYB transcription family. Involved in indole glucosinolate biosynthesis. The mRNA is cell-to-cell mobile.	(BW51B); (BW51A);MYB DOMAIN PROTEIN 51 (AtMYB51);MYB DOMAIN PROTEIN 51 (MYB51);HIGH INDOLIC GLUCOSINOLATE 1 (HIG1)	4.98377	0.875546	2.58331	2.93742	-0.564328	2.29878	3.85449	1.21525	4.09401	4.0732	3.93822	4.41068	6.05085	4.97087	4.83181	4.98387	4.75709	4.71578	4.66128	4.56063	5.24733	4.77114	4.81901	3.75831	3.85672	3.87099	2.63111	2.76126	3.52081	3.2581	1.73883	4.01899	2.90235	1.03516	2.52313	2.49509	2.68116	6.95844	6.04366	5.86663	5.24129	5.15609	6.28655	6.15777	6.29144
31	TCACAGATCTGGTAGTCTGTGTCATTTTCAAAACATCTTC	AT1G19180	JAZ1 is a nuclear-localized protein involved in jasmonate signaling. JAZ1 transcript levels rise in response to a jasmonate stimulus. JAZ1 can interact with the COI1 F-box subunit of an SCF E3 ubiquitin ligase in a yeast-two-hybrid assay only in the presence of jasmonate-isoleucine (JA-ILE) or coronatine. Application of jasmonate methyl ester to Arabidopsis roots reduces the levels of a JAZ1:GUS …	JASMONATE-ZIM-DOMAIN PROTEIN 1 (JAZ1); (TIFY10A); (ATJAZ1)	5.65868	5.76632	5.72379	6.59278	5.05038	6.09674	5.03034	4.91569	7.38226	7.27382	7.09279	6.40264	7.46667	6.75865	6.36074	5.66613	6.11749	4.47477	4.32686	4.6408	5.31687	4.43672	3.92592	3.91877	5.12681	2.95345	5.48355	3.58438	5.64792	5.11225	4.3711	4.80139	4.93477	5.71698	5.12403	4.39321	4.83644	7.98701	7.01285	8.15156	7.37546	7.04591	7.03805	6.87504	6.26007
32	ATCACTAATACCTGTGACTGTACCCATATATCTACGAACC	AT1G19220	Encodes an auxin response factor that contains the conserved VP1-B3 DNA-binding domain at its N-terminus and the Aux/IAA-like domains III and IV present in most ARFs at its C-terminus. The protein interacts with IAA1 (yeast two hybrid) and other auxin response elements such as ER7 and ER9 (yeast one hybrid). ARF19 protein can complement many aspects of the arf7 mutant phenotype and , together wit…	INDOLE-3-ACETIC ACID INDUCIBLE 22 (IAA22);AUXIN RESPONSE FACTOR11 (ARF11);AUXIN RESPONSE FACTOR 19 (ARF19)	4.36034	0.875546	2.82432	3.55409	1.02063	-1.16065	2.26953	2.59377	3.5635	0.703961	-0.454101	2.61926	2.60396	0.827914	4.45742	1.87953	3.93995	2.23773	3.26273	2.2387	4.74037	3.08308	1.85553	2.4782	1.35422	4.53841	3.54865	1.38274	3.17977	3.2581	1.73883	3.62306	-0.557081	-0.549804	1.42359	1.84301	2.92217	5.77401	4.41747	1.88478	4.40305	3.18411	5.02716	3.97557	3.65917
33	GTCTATGTCTTCATTTTCCTGGTCATTCGATGTATTATCC	AT1G19270	Encodes a ubiquitin-activated peptidase that is a member of a small (7 member) ubiquitin binding protein family. It appears to play a role in regulation of endoreduplication in leaf epidermal tissue. Together with CUC2/CUC3-UBP15 part of a regulatory module which controls the initiation of axillary meristems, thereby determining plant architecture.	DA (LARGE IN CHINESE) 1 (DA1)	8.82154	8.56903	8.19802	8.69764	8.75082	8.92814	9.27328	8.47264	9.26702	9.39396	9.12144	9.17267	9.43625	9.35017	8.89974	9.0987	8.86731	8.6325	8.67057	8.73741	8.4447	8.42491	8.28515	8.46201	8.67915	8.07354	8.03483	8.64766	8.86347	8.3092	8.46402	8.37231	8.98402	8.44738	8.85822	8.74819	8.90648	9.6092	8.90793	9.22996	8.9752	8.86953	9.02443	9.0857	9.12515
34	CGATTCTAGAACAAGAACCAAAACCATGAACTGAATGAAC	AT1G19350	Encodes brassinosteroid (BR) signalling protein that accumulates in the nucleus as dephosphorylated form in response to BRs. Is phosphorylated by the BIN2 GSK3 kinase. It synergistically interacts with BIM1 to bind to E box sequences (CANNTG). The protein contains a nuclear localization signal (NLS), followed by a highly conserved amino-terminal domain (N) shared by all family members, a BIN2 pho…	BRI1-EMS-SUPPRESSOR 1 (BES1);BRASSINAZOLE-RESISTANT 2 (BZR2); (BES1-L)	7.41298	7.27358	7.8552	7.302	6.74855	6.56045	7.13852	7.92399	7.86118	7.66975	7.88129	8.22489	8.19606	9.17812	9.79924	9.79959	8.9676	9.74892	10.3948	9.6125	10.7039	9.60141	9.58482	9.48623	9.7249	9.53339	9.00615	6.98563	7.72821	7.83843	7.62147	8.16629	6.71904	6.56914	6.26729	6.36658	7.43605	8.82238	9.77808	8.84594	8.77016	8.70525	10.5873	11.1737	11.484
35	AAAAAGCATGGTTTTATGACAGTCAGAGATCAATAACTTC	AT1G19730	encodes a cytosolic thioredoxin that reduces disulfide bridges of target proteins by the reversible formation of a disulfide bridge between two neighboring Cys residues present in the active site. Thioredoxins have been found to regulate a variety of biological reactions in prokaryotic and eukaryotic cells.	THIOREDOXIN H-TYPE 4 (ATH4); (ATTRX4)	6.31075	6.45045	6.22191	6.32515	5.77552	5.52585	5.84107	6.36093	5.88543	5.30882	5.32726	5.25867	6.22845	6.31977	6.8624	6.87049	6.418	6.7065	6.98321	6.50817	7.58344	6.80797	6.82823	6.63663	6.56367	6.79475	6.44987	5.881	6.09306	6.42802	6.47218	6.90651	5.70971	6.1367	5.27445	5.60551	5.82164	7.52404	6.40171	6.40834	6.65327	6.08358	7.48262	7.28636	7.43176
36	GAGCAAACTCCTTTAACAGTCTCTCCTTGGTCATTAGTAT	AT1G20020	Encodes a leaf-type ferredoxin:NADP(H) oxidoreductase. It is present in both chloroplast stroma and thylakoid membranes but is more abundant in the stroma The mRNA is cell-to-cell mobile.	LEAF FNR 2 (ATLFNR2);FERREDOXIN-NADP(+)-OXIDOREDUCTASE 2 (FNR2);LEAF-TYPE CHLOROPLAST-TARGETED FNR 2 (LFNR2)	15.2742	15.0719	15.0264	14.9079	16.2519	15.9346	16.1695	16.0338	16.1084	16.0122	16.0255	16.0545	15.8087	15.6309	15.807	15.6813	15.7633	15.7086	15.3715	15.616	15.3169	15.7061	14.8743	14.6749	14.4953	14.702	15.1044	15.2377	15.1126	14.9778	15.1063	15.1537	16.3656	16.1298	16.1531	16.1757	15.894	15.7519	15.8298	16.0226	15.8469	16.0063	15.7115	15.6242	15.5057
37	TGGGATTGGTGTTCGTTTGCTGTAGAATGTTGAGTTTGAG	AT1G20510	OPC-8:0 CoA ligase1;(source:Araport11)	OPC-8:0 COA LIGASE1 (OPCL1)	9.40945	9.83844	9.48033	10.1053	9.54027	10.0111	8.98682	9.16128	10.7977	10.5108	10.378	9.65099	10.2495	9.60818	9.36609	8.93482	9.27045	8.19525	8.25038	8.7098	8.44858	8.05781	7.52796	7.90446	8.40225	7.89726	7.386	9.25434	9.93733	8.85458	9.31323	9.18731	9.65602	9.96688	9.37363	9.12445	8.84926	11.0795	9.76889	10.7081	9.83742	9.87706	9.64633	9.43247	8.88414
38	TCCAGTACTCTTGGATGTTTGTTTTCGGGTTAGGTTTCAA	AT1G20620	Catalase, catalyzes the breakdown of hydrogen peroxide (H2O2) into water and oxygen. The mRNA is cell-to-cell mobile.	REPRESSOR OF GSNOR1 (ROG1);CATALASE 3 (CAT3);SENESCENCE 2 (SEN2); (ATCAT3)	15.7498	15.3825	15.4799	14.9022	17.2997	17.1678	17.0368	17.2425	15.4062	15.53	15.9011	15.9801	15.5535	14.9701	14.4637	14.1594	13.8643	13.8413	14.0081	13.4726	13.7957	13.9845	13.2057	13.4082	13.6653	13.1741	13.3824	16.1599	16.2863	15.4374	15.5508	15.434	17.2669	17.1187	17.1662	17.0741	17.0967	16.1253	15.8219	16.088	15.5418	15.4886	13.8266	13.9229	14.8236
39	TCTATATTACGCTACCACAACTTCAACTTCTTAATCATCG	AT1G20696	Encodes a protein belonging to the subgroup of HMGB (high mobility group B) proteins that have a distinctive DNA-binding motif, the HMG-box domain. The motif confers non-sequence specific interaction with linear DNA and structure-specific binding to distorted DNA sites. The HMGB proteins are involved in the assembly of nucleoprotein complexes. Can be phosphorylated by CK2alpha. The mRNA is cell-t…	HIGH MOBILITY GROUP B3 (HMGB3); (NFD3); (NFD03)	11.299	10.9158	10.9316	11.1504	11.429	11.6932	11.8409	11.5805	11.5566	11.7449	11.5624	11.7316	11.7066	11.916	11.7204	12.0497	12.0793	11.5798	11.8898	11.9566	11.8142	11.6235	10.9976	10.9051	11.2404	11.0225	10.5546	11.2242	11.0497	11.1802	11.2327	11.3033	11.6533	11.5227	11.7728	11.7043	11.8979	11.3061	11.8615	11.4103	11.8667	11.7043	11.6618	12.0446	11.9669
40	TACGCTTCTCCCTCTCTTCATCATCATCTCTATCGTAATC	AT1G20920	P-loop containing nucleoside triphosphate hydrolases superfamily protein;(source:Araport11)	REGULATOR OF CBF GENE EXPRESSION 1 (RCF1)	10.9425	10.5869	11.2985	10.5721	10.8232	10.6559	11.0031	11.0661	10.8209	10.9089	10.63	10.9471	10.844	11.3809	11.7008	11.7557	11.4978	11.6106	11.8198	11.4991	11.5113	11.7137	11.6658	11.56	11.5706	11.6726	11.47	11.0654	11.0596	11.3096	11.1672	11.0275	10.9333	10.9315	11.1653	11.094	11.3358	11.1316	11.2921	10.9033	10.9337	11.033	11.3895	11.3553	11.8004
41	GGCTCATGAGTATCCCGAGGTCTATTATCAGTAGTTAACA	AT1G20960	Similar to DEAD/DExH box ATP-dependent RNA helicase . Required for proper splicing of FLC. Mutants have reduced FLC levels and are early flowering.	(BRR2); (BRR2A);EMBRYO DEFECTIVE 1507 (emb1507)	8.7302	8.27643	8.91341	8.55996	7.92351	7.89734	8.20027	8.46128	8.57845	8.80375	8.7962	8.72457	8.71845	9.17221	9.26668	9.25283	9.72131	8.79451	9.18916	9.05157	9.1399	9.33732	9.27339	8.81295	9.21012	9.16073	9.16682	8.71366	8.5698	9.1332	9.04443	8.95821	8.50091	8.51359	8.50346	8.68132	8.76282	8.91449	9.19541	9.1308	9.21508	9.23354	9.70899	9.69087	9.66367
42	AGATAATATACAACCAAGCACTGATACTATTTTGTCCTCC	AT1G21640	Encodes a protein with NAD kinase activity. The protein was also shown to bind calmodulin.	NAD KINASE 2 (NADK2)	9.29936	9.54679	9.05314	9.39576	8.23333	8.34516	8.86282	8.85767	7.81143	8.0047	8.29073	8.16912	8.32408	8.65446	8.86995	8.95207	8.66398	9.09393	8.99559	8.96468	9.21696	9.1299	9.23578	9.14455	9.20597	9.00511	9.13184	9.31466	9.51962	9.09099	9.38701	9.71164	8.25349	8.24136	8.12997	8.52149	8.38914	9.2571	8.88543	8.66351	9.02221	8.70525	9.68494	9.44255	9.20555
43	AATAGTCATTCTCACTACTTGGGCAAACTAAAGATATGAA	AT1G22770	Together with CONSTANTS (CO) and FLOWERING LOCUS T (FT), GIGANTEA promotes flowering under long days in a circadian clock-controlled flowering pathway. GI acts earlier than CO and FT in the pathway by increasing CO and FT mRNA abundance. Located in the nucleus. Regulates several developmental processes, including photoperiod-mediated flowering, phytochrome B signaling, circadian clock, carbohydra…	GIGANTEA (GI); (FB)	5.12816	3.93444	4.55014	4.64524	6.80199	6.71586	7.14945	6.40903	4.09401	4.84692	4.06946	3.77681	4.92589	0.827914	1.28749	-0.442394	1.86957	1.01534	-0.196704	1.01631	-1.09252	-0.0868449	2.34096	1.25581	1.35422	1.36849	2.26854	4.78874	4.69915	4.20152	5.39418	5.64192	6.92674	5.95799	6.71953	6.9723	7.24963	5.77401	5.56634	4.60724	4.97336	5.15609	1.56773	0.275128	-0.24772
44	AGCTTCAAGTGAAGGAATCGTTAACACCCCTACATCTTTC	AT1G24280	Encodes a plastidic glucose-6-phosphate dehydrogenase that is sensitive to reduction by DTT and whose mRNA is most highly expressed in root.	GLUCOSE-6-PHOSPHATE DEHYDROGENASE 3 (G6PD3)	5.34071	4.71685	5.46373	4.52239	5.36641	5.78186	5.50899	5.12215	6.62239	6.51988	6.05369	6.58416	6.36646	7.98779	7.61542	7.94562	8.29247	6.50719	6.79198	6.50817	6.77167	6.25301	5.83739	6.35734	5.12681	5.33811	5.48355	4.67553	4.88759	5.78648	5.79194	5.71498	5.27581	5.00478	5.43642	5.7499	5.72952	7.74085	7.55925	7.5572	8.1947	7.93899	8.37937	8.85633	8.07871
45	CTAGCTCTTTCTTGTTTGGATCGGAGTGTTGTTTTATTAG	AT1G24575	DEAD-box ATP-dependent RNA helicase-like protein;(source:Araport11)	0	10.0615	10.2969	8.66884	10.9646	9.15848	9.86379	9.31756	8.96076	8.91321	8.71332	9.66873	9.42959	9.22636	9.93905	8.85987	9.29062	9.98331	8.1886	8.57479	8.43978	8.654	8.75551	8.13723	7.97005	8.43103	8.33427	8.16509	9.48603	8.8931	9.05551	10.113	10.7561	9.026	9.31593	9.127	9.26087	9.47794	8.72397	9.37974	8.67919	9.57903	9.2535	9.62843	9.58119	9.07646
46	ACGCATCACCAAACCCATCTAACAAACTATCTCCATAAAC	AT1G26920	zinc finger CCHC domain protein;(source:Araport11)	0	11.2908	11.1896	11.5175	10.8756	10.8036	10.4962	11.1216	11.2122	10.5293	10.6969	10.1834	10.8986	10.4933	10.356	11.2748	10.8913	10.3574	11.1756	10.898	10.6438	10.7518	11.2084	9.59024	9.81423	8.94667	9.41106	9.99354	11.019	11.4076	11.5831	11.3881	11.048	10.966	11.1674	10.9384	11.0514	11.2122	10.2394	10.6159	9.94979	9.79015	9.8489	10.1564	10.5407	11.1494
47	TAATCTTTGTACCCATTGCCTTAATATGTTCAATCACGTT	AT1G29920	Encodes lhcb1.1 a component of the LHCIIb light harvesting complex associated with photosystem II.	CHLOROPHYLL A/B-BINDING PROTEIN 2 (CAB2); (AB165);LIGHT HARVESTING CHLOROPHYLL A/B-BINDING PROTEIN 1.1 (LHCB1.1)	7.65471	7.62597	7.76412	7.72053	6.03558	5.55359	5.75781	5.60757	2.7155	1.44093	-0.454101	0.503787	0.533574	1.56488	3.95046	1.87953	2.35499	1.01534	4.32686	2.60128	2.36691	4.00062	7.09585	6.87052	5.99807	6.29132	7.16854	6.94956	7.72821	7.76223	7.63122	7.58945	5.95071	6.27037	5.71427	6.06908	6.3816	5.48451	4.14184	2.3702	1.68058	2.9431	2.79012	1.86009	2.07421
48	CGACGAACACTAGATTCTTCAGTTTCAAACAGCATCCTAA	AT1G30330	Encodes a member of the auxin response factor family. Mediates auxin response via expression of auxin regulated genes. Acts redundantly with ARF8 to control stamen elongation and flower maturation. Expression of ARF6 is controlled by miR167.	AUXIN RESPONSE FACTOR 6 (ARF6)	6.56873	6.20945	6.55851	6.36145	5.81071	5.78186	6.39422	6.48578	5.81984	5.42278	5.81269	6.0787	5.98643	6.46212	7.27996	6.95849	7.04748	6.19856	6.90133	6.88256	7.34627	6.87894	6.3791	5.97462	6.39861	5.93327	5.65101	5.829	6.26156	6.52344	6.33576	7.28802	6.4087	6.29569	5.85464	6.17521	6.29854	8.61836	7.44081	6.63966	7.33019	6.77829	7.73096	7.91175	8.41406
49	GGCTTCTCGAAAGTCTTACAACAATCTAAAACATTCTCCG	AT1G31970	DEA(D/H)-box RNA helicase family protein;(source:Araport11)	STRESS RESPONSE SUPPRESSOR 1 (STRS1); (RH5)	9.05326	8.97883	10.0524	9.34681	8.61807	7.87001	7.91659	8.36703	10.3317	9.9855	9.52747	9.40163	9.11176	10.3729	10.2866	10.5945	10.7866	10.0966	10.3415	10.345	9.99428	10.0437	9.99815	9.66378	9.79023	10.6623	10.0129	9.01356	8.62823	9.46905	9.31323	9.26843	8.71671	9.42891	8.99236	9.00288	9.42752	8.79032	9.52145	9.2335	9.85949	10.043	10.1714	10.1096	10.4963
50	AAGCATCTGGAATTCTATACTCCTCGACGTTATCTTCATC	AT1G32490	Encodes a homolog of the yeast PRP2 protein, one of four related DEAH RNA helicases identified as essential cofactors for RNA splicing. Involved in ABI4-regulated ABA signaling under high glucose condition in early seedling growth.	EMBRYO DEFECTIVE 2733 (EMB2733);ENHANCED SILENCING PHENOTYPE 3 (ESP3);GLUCOSE-HYPERSENSITIVE MUTANT 1 (GSM1); (RSW12)	8.68421	8.70632	9.02323	8.45889	8.27172	8.07536	8.39193	8.69261	9.03382	8.69831	8.83822	8.82722	8.59859	9.04223	9.38025	9.37938	9.13072	9.67712	9.55985	9.42429	9.30302	9.40701	9.33935	9.2426	9.29869	9.245	9.44275	9.01647	8.84084	8.93052	8.78976	8.76099	8.60027	8.52968	8.45387	8.48893	8.63747	8.5434	8.39774	8.66876	8.62778	8.64606	8.89865	8.92976	9.05378
51	GTCCAACCTTCGTGTGTTCCTTCAATCAAAGCTTGTAAAC	AT1G32640	Encodes a MYC-related transcriptional activator with a typical DNA binding domain of a basic helix-loop-helix leucine zipper motif. Binds to an extended G-Box promoter motif and interacts with Jasmonate ZIM-domain proteins. MYC2 interacts with EIN3 and EIL1 to repress hook curvature and resistance to Botrytis cinera.Its transcription is induced by dehydration stress, ABA treatment and blue light …	(ATMYC2); (RD22BP1);JASMONATE INSENSITIVE 1 (JAI1);JASMONATE INSENSITIVE 1 (JIN1); (MYC2); (ZBF1)	11.9279	12.7038	12.4865	13.054	11.494	12.303	10.7996	11.8531	13.3483	13.2067	12.7169	11.9583	12.3355	11.5958	11.3057	11.0439	10.7985	10.353	10.0237	10.4165	10.1548	9.89472	10.4827	10.4415	10.5982	10.1488	10.9201	11.0675	11.9246	11.054	11.3945	11.0577	11.5511	12.3625	11.2522	10.6898	10.2695	12.6776	11.8801	12.6637	12.1075	11.9149	11.0237	10.9378	10.5701
52	TAACATTAACTCTAAGCCTCTTCCTACAAATCTTCCTCTT	AT1G34190	Encodes a NAC domain transcription factor that regulates the mitochondrial retrograde response and coordinates organellar functions and stress responses.	NAC DOMAIN CONTAINING PROTEIN 17 (NAC017);REGULATORS OF AOX1A 2 (RAO2);NAC DOMAIN CONTAINING PROTEIN 17 (anac017)	9.59071	9.44919	9.26726	9.56872	8.9215	9.13052	9.50368	9.08439	9.69507	9.5358	9.53032	9.43748	9.4566	9.95634	9.996	9.7972	9.91941	9.88673	9.72365	9.7317	9.99693	9.66302	9.70228	9.50531	10.0112	9.82107	9.35449	9.71813	9.57552	9.42956	9.76894	9.84985	9.21935	8.76987	9.00963	9.12709	9.14208	9.28037	9.69319	9.25459	9.62661	9.38604	9.95862	9.9773	10.0226
53	TATTCATTTGAGAAAACTGCTTTAGACGAGATAAGACTGC	AT1G35670	Encodes a Ca(2+)-dependent, calmodulin-independent protein kinase that is rapidly induced by drought and high-salt stress but not by low-temperature stress or heat stress. Positive regulator of ABA signaling. Phosphorylates ABA responsive transcription factors ABF1 and ABF4.	(CPK11); (ATCPK11);CALCIUM-DEPENDENT PROTEIN KINASE 2 (CDPK2);CALCIUM-DEPENDENT PROTEIN KINASE 2 (ATCDPK2)	6.37005	5.94879	6.32355	6.04176	5.16359	4.94787	5.43945	5.97014	5.14846	4.95189	5.10049	5.29386	5.75854	5.81281	5.85228	5.53489	4.90519	6.56993	6.72216	6.52938	7.09236	6.25301	7.50515	7.23309	7.39131	7.58442	7.93286	5.90631	6.41243	6.06545	5.75675	6.84273	4.3009	5.85959	4.99128	4.59025	5.19901	4.63651	5.50862	5.44549	5.83438	5.67349	7.03805	6.10802	6.49375
54	CACACTGGTTCTCTCTGTCTCTCTCTTTTGCATTATTTAG	AT1G35720	Encodes a member of the annexin gene family, a diverse, multigene family of calcium-dependent, membrane-binding proteins. The protein was determined to have peroxidase activity. This activity is thought to be dependent on the presence of post-translational modifications (most likely phosphorylation). The protein was shown to be present as a mixture of monomer and homodimer. The homodimerization s…	ANNEXIN 1 (ANNAT1); (OXY5); (ATOXY5);ANNEXIN 1 (ANN1); (ATANN1)	11.3123	11.5711	10.5433	11.5455	11.794	12.2294	11.8011	12.1705	13.5974	13.5082	12.8856	12.878	12.4935	13.1712	12.0653	12.1239	12.4822	11.8813	11.7015	12.1823	11.7979	11.5869	10.4592	11.3595	11.4518	10.5459	11.2064	12.1095	11.493	12.0387	12.1816	11.4636	12.2109	12.0193	12.0494	12.3549	11.8658	12.5849	12.5863	12.7614	13.1234	12.8389	12.2851	12.3735	12.1492
55	TTTAGTTGTGACAATGATTCGTTTCAACCATTTAACCATC	AT1G37130	Identified as a mutant resistant to chlorate. Encodes nitrate reductase structural gene. Involved in nitrate assimilation. Has nitrate reductase activity. Up-regulated by the fungus P. indica. Binds transcription factor At2g35940. The mRNA is cell-to-cell mobile.	NITRATE REDUCTASE 2 (NIA2); (B29); (NIA2-1);CHLORATE RESISTANT 3 (CHL3);NITRATE REDUCTASE (NR);NITRATE REDUCTASE 2 (NR2);ARABIDOPSIS NITRATE REDUCTASE 2 (ATNR2)	9.99402	10.9975	10.6112	10.937	9.00363	9.01552	9.51429	10.1454	12.2173	11.6738	11.6015	11.7882	12.2388	13.3356	13.6713	14.1417	13.2643	13.9683	14.3494	13.7131	14.5245	13.8857	14.6518	14.569	14.1215	14.4746	14.3553	11.2797	10.936	11.1431	11.9279	12.2185	8.75353	9.25271	9.15054	9.56411	9.3979	11.7761	11.8477	11.748	12.2491	11.7152	13.3939	13.7329	13.6466
56	GTGGGACATATAAGGGAATAGGCAAATGAAGTTTACTCCC	AT1G42990	bZIP60 consists of a bZIP DNA binding domain followed by a putative transmembrane domain. bZIP60 mRNA is upregulated by the addition of ER stress inducers, tunicamycin (inhibitor of N-linked glycosylation), DTT (inhibitor of disulfide bond formation) and azetin-2-carboxylate (proline analog perturbing protein structure). Upon ER stress, bZIP60 mRNA is spliced by IRE1A and IRE1B to produce bZIP60-…	BASIC REGION/LEUCINE ZIPPER MOTIF 60 (ATBZIP60);BBASIC REGION/LEUCINE ZIPPER MOTIF 60 (BZIP60);BASIC REGION/LEUCINE ZIPPER MOTIF 60 (BZIP60)	5.49073	4.64814	4.95677	5.60039	4.07953	4.98909	5.16569	4.44792	5.03743	5.56194	6.11575	5.86134	6.80036	6.03737	6.30244	5.86139	5.73746	5.21174	6.4898	6.06071	6.87903	6.21694	6.19182	5.82059	6.82454	6.38344	5.76497	3.70467	5.53967	5.86144	5.14482	5.85086	4.65237	4.87646	4.80606	4.16494	4.94965	7.59998	7.42529	7.04666	7.30702	6.32916	6.94855	7.16995	6.97145
57	TTCTCTCCTGAACTTGTAGCTATAAACTTCTCCTCAGTAA	AT1G43700	Encodes a VirE2-interacting protein. VIP1 mediates nuclear translocation of VirE2 via its amino half, and interacts with histone H2A via it carboxyl half. Involved in osmosensory response. The mRNA is cell-to-cell mobile.	VIRE2-INTERACTING PROTEIN 1 (VIP1);SULPHATE UTILIZATION EFFICIENCY 3 (SUE3); (ATVIP1)	7.99951	7.78644	7.248	7.95831	6.95137	7.20129	7.69579	7.1741	7.94047	7.88387	7.72082	7.62963	7.66079	8.51208	8.37141	8.59927	8.20942	8.57758	8.97572	8.73285	8.69048	8.5534	8.75035	8.39536	8.63034	8.74642	8.25235	8.34853	7.95587	7.6714	7.72524	8.39472	7.45973	7.15755	7.65241	7.42368	7.84011	7.26878	8.27329	7.69727	8.14329	7.74576	7.97712	8.37842	8.70356
58	AATCACTGCTCTGTTCATAACTACATATTTTCAACCTACG	AT1G45145	encodes a cytosolic thioredoxin that reduces disulfide bridges of target proteins by the reversible formation of a disulfide bridge between two neighboring Cys residues present in the active site. Thioredoxins have been found to regulate a variety of biological reactions in prokaryotic and eukaryotic cells.	THIOREDOXIN H-TYPE 5 (ATTRX5);THIOREDOXIN H-TYPE 5 (ATH5);LOCUS OF INSENSITIVITY TO VICTORIN 1 (LIV1);THIOREDOXIN H-TYPE 5 (TRX5);THIOREDOXIN H-TYPE 5 (TRX-H5)	5.21697	4.90529	3.64744	5.47348	3.82799	4.0488	2.80004	2.06325	6.066	6.43188	4.59029	5.14764	6.16001	6.87958	4.45742	3.64507	3.45453	4.28836	2.12522	2.89078	3.55134	2.23508	3.23405	3.13027	4.01718	2.95345	3.70911	3.14828	4.22708	4.08122	2.87633	3.62306	2.61284	1.77212	4.3976	2.49509	2.68116	6.7069	4.84811	5.82963	4.91324	4.34165	4.73766	3.97557	3.21171
59	AGTTGATCTTTACAGGTCTTATCGCAATTACATGGCTTAT	AT1G48300	Cytosolic iron-sulfur protein with a [2Fe-2S] cluster which synthesizes triacylglycerol (DGAT activity).	DIACYLGLYCEROL ACYLTRANSFERASE 3 (DGAT3)	13.7414	12.4077	11.0682	12.8301	11.4472	11.5422	12.5676	12.3575	13.8379	13.853	13.7251	13.9581	13.8136	14.6311	14.8135	15.0389	14.0504	15.3227	15.0866	15.1813	14.8719	14.6288	14.2359	14.0829	14.2381	14.4543	12.5132	11.7259	11.2704	11.7934	12.0623	12.8734	11.7118	10.9071	12.0681	11.5789	12.9031	12.7058	13.6987	12.576	13.3901	13.3965	13.6068	14.1887	14.4366
60	GCAAAGGAGCTTTACTAATGACAACAATCTTCGAATACTG	AT1G48650	DEA(D/H)-box RNA helicase family protein;(source:Araport11)	0	7.51283	7.61701	8.34547	7.71353	6.90328	6.6659	7.0826	7.23762	7.35936	7.48969	6.99711	7.40666	7.72537	8.10404	8.29124	8.36818	8.40872	8.55191	8.58793	8.47847	8.87182	8.72373	8.76483	8.51947	8.70295	8.52162	8.59304	7.33228	7.76072	8.06149	8.40274	8.63957	7.23082	7.4781	6.97818	7.11781	7.38663	8.91449	8.755	8.53726	8.77016	8.86088	9.55452	9.18502	9.33912
61	TGTCCTCTGAAGGATCGTTAAGCTCATAATGCCAACCCTC	AT1G49630	Zinc metalloprotease pitrilysin subfamily A. Signal peptide degrading enzyme targeted to mitochondria and chloroplasts. Expressed in flower, leaf and root. Not expressed in silique and shoot.	PRESEQUENCE PROTEASE 2 (ATPREP2);PRESEQUENCE PROTEASE 2 (PREP2)	7.34564	6.99794	8.1379	6.91928	6.61558	6.38624	6.63098	7.4286	7.08008	6.8401	7.0135	7.11358	7.16875	7.6734	7.96462	7.8197	8.07511	8.22154	7.97822	7.74876	8.02902	8.11773	7.71848	7.61921	7.31615	7.81143	8.13714	6.72615	6.98024	7.37144	7.3769	7.8468	6.89413	7.30194	7.08791	6.64299	7.29319	8.19722	7.61501	7.60177	7.9094	7.96345	8.31816	8.11433	8.15742
62	CACACATGAGCACCTTCTAAAGAACCTTTATCCATAAACT	AT1G51660	Encodes a mitogen-activated map kinase kinase (there are nine in Arabidopsis) involved in innate immunity. This protein activates MPK3/MPK6 and early-defense genes redundantly with MKK5. In plants with both MKK5 and MKK4 levels reduced by RNAi plants, floral organs do not abscise suggestion a role for both proteins in mediating floral organ abscission. The mRNA is cell-to-cell mobile.	ARABIDOPSIS THALIANA MITOGEN-ACTIVATED PROTEIN KINASE KINASE 4 (ATMEK4);MITOGEN-ACTIVATED PROTEIN KINASE KINASE 4 (MKK4);ARABIDOPSIS THALIANA MITOGEN-ACTIVATED PROTEIN KINASE KINASE 4 (ATMKK4)	6.65073	6.95592	6.4	6.53038	6.55461	6.87827	6.58342	5.83584	7.70646	7.78078	7.3338	7.43846	7.7055	8.48374	8.57597	8.10064	8.02742	7.64469	7.43992	7.73969	7.86458	7.49058	7.74793	7.85572	8.60531	7.463	7.73265	6.69744	6.72409	6.42802	6.76563	7.34667	7.20447	6.16444	6.19367	6.33028	5.72952	9.36986	8.50494	8.74524	8.74882	8.23521	8.26354	8.81816	8.39253
63	GTCAAGTAAGTTGTGTTCATGAGTTTACGAAGCTCTAAAG	AT1G51800	The gene encodes a putative member of the LRR-RLK protein family. Expressin and mutant analysis revealed that it contributes to the interaction between Arabidopsis and Hyaloperonospora arabidopsidis. and The mRNA is cell-to-cell mobile.	IMPAIRED OOMYCETE SUSCEPTIBILITY 1 (IOS1)	4.50843	3.53851	2.2938	4.70296	2.6056	2.29878	3.00649	1.21525	1.97854	1.92635	3.00533	2.08875	3.25604	4.85766	4.74692	4.84301	2.71756	1.7523	1.38826	3.95491	3.86168	2.23508	3.23405	1.25581	3.22869	3.24295	3.8535	2.52025	3.17977	2.36501	2.58682	4.50441	2.61284	1.77212	2.31668	2.49509	2.02908	6.40204	2.70127	3.26329	3.60658	2.29102	3.68321	3.97557	3.45272
64	CGGTTTTAGATCCATACTTCTTAACCTTCTCATCGATCCA	AT1G52760	Encodes caffeoyl shikimate esterase and is involved in lignin biosynthesis. CSE converts caffeoyl shikimate to caffiate. Loss of function mutations have reduced lignin content and collapsed vessel elements. It is also reported to function as a lysophospholipase 2 (LysoPL2) involved in tolerance to cadmium-induced oxidative stress. Binds Acyl-CoA-binding protein 2 (ACBP2).	LYSOPHOSPHOLIPASE 2 (LysoPL2);CAFFEOYL SHIKIMATE ESTERASE (CSE); (ATMAGL3)	8.9041	9.31156	9.47592	9.18409	8.16019	8.14541	8.48547	9.00316	9.02657	8.93758	8.60389	9.07491	8.82543	9.59057	9.65818	9.81382	9.53206	9.77134	9.42352	9.28154	9.20783	9.31617	9.10156	9.44398	9.21427	9.10319	9.46541	8.43368	9.02944	8.9086	8.55901	8.60635	8.0613	8.43034	8.48506	8.04409	8.5638	8.94394	9.19083	9.08445	9.46848	9.19275	9.70558	9.59931	9.94827
65	AAACAGCATTCTCTGATCATCAAGAGTCACAAAGTTAATC	AT1G54270	member of eIF4A - eukaryotic initiation factor 4A	EIF4A-2 (EIF4A-2)	10.6139	10.545	11.2314	10.6847	10.2582	10.047	10.0177	10.2969	10.6164	10.7424	10.3748	10.5935	10.3769	11.2468	11.0261	11.2366	11.4083	10.9476	10.9409	11.0354	10.944	10.9786	10.9966	10.7682	10.8706	11.0201	11.2323	10.6397	10.5519	11.0237	10.9815	10.7712	10.2349	10.4966	10.2045	10.3694	10.4832	10.694	10.9225	10.8729	11.0191	11.0691	11.2242	11.0817	11.4549
66	TTCCCGTTTACAACAATACATGCACATCCATCGTAGTATA	AT1G55090	carbon-nitrogen hydrolase family protein;(source:Araport11)	0	8.70739	8.95058	9.03826	8.53237	8.17376	8.28436	8.72348	8.8107	8.47572	8.49186	8.21478	8.57167	8.75564	8.77628	9.35895	9.15938	8.99265	9.4402	9.33273	9.04053	9.3327	9.05526	8.71103	8.87786	8.74367	8.60051	8.9984	8.63636	8.81398	8.70994	8.76341	8.97318	8.04655	8.34804	8.21056	8.25725	8.05778	9.18495	9.50678	9.35238	9.30848	9.24356	9.86082	9.66099	9.81433
67	GAGATATAAATGGAGAAAGAAAATCACTGAGCCCTAAAGC	AT1G55150	DEA(D/H)-box RNA helicase family protein;(source:Araport11)	RNA HELICASE 20 (RH20); (ATRH20)	3.90577	3.37805	3.98186	3.55409	2.6056	2.92681	2.80004	1.70068	2.7155	1.44093	1.13086	2.37826	3.4211	2.70238	4.56051	3.01704	4.50183	3.51784	3.71019	3.95491	4.46207	3.37259	4.05717	1.99277	4.52414	4.6415	4.59047	2.52025	2.08024	4.41564	3.32379	2.54505	2.90235	3.53766	3.00856	1.84301	3.12862	5.48451	4.93831	3.81078	4.11354	3.87598	4.50633	3.44505	4.50717
68	CATGTAGAGAGAACAACATAACAAGAGAGCAAGACCAATA	AT1G58030	Encodes a member of the cationic amino acid transporter (CAT) subfamily of amino acid polyamine choline transporters. Localized to the tonoplast.	CATIONIC AMINO ACID TRANSPORTER 2 (CAT2); (ATCAT2)	5.3797	5.48041	5.66304	4.96127	4.48007	5.06817	5.86779	5.68774	4.78589	4.79142	5.42854	5.39456	6.10039	6.08844	6.8624	7.00882	5.88749	7.40192	7.53801	6.59122	7.47354	6.98997	7.15566	7.15466	7.15296	7.26734	6.33155	4.99155	5.71582	5.4884	5.85984	5.10305	3.96648	5.06491	4.0425	4.59025	5.48851	5.77401	6.58041	6.85747	6.10012	6.95127	7.5901	7.62386	8.3107
69	TTTTCGATAAACATAAACTGAAAATAGTCCGTAGCCCATA	AT1G59700	Encodes glutathione transferase belonging to the tau class of GSTs. Naming convention according to Wagner et al. (2002). The mRNA is cell-to-cell mobile.	GLUTATHIONE S-TRANSFERASE TAU 16 (GSTU16);GLUTATHIONE S-TRANSFERASE TAU 16 (ATGSTU16)	7.58133	7.91629	6.55851	8.38147	5.58542	5.82803	6.01847	5.94861	7.16176	7.22229	7.35968	7.162	7.20317	7.05673	6.59735	6.63442	7.28235	7.12386	6.72216	7.15245	7.34627	6.85567	7.57253	7.87541	8.22458	7.55831	7.71385	7.73677	7.44781	7.15012	7.56156	8.11322	6.70031	6.02005	5.83541	6.1546	6.11654	6.83814	7.18853	6.63966	7.58265	7.25845	7.16268	7.41468	6.69479
70	CTTTCCATTATCTCTTTTCTTGTCACTCTCATTAGTCGGA	AT1G59760	Encodes MTR4, a putative RNA helicase and exosome co-factor. Required for proper rRNA biogenesis and development.	HOMOLOG OF YEAST MTR4 (MTR4); (AtMTR4)	6.88559	6.50975	7.55433	6.68158	6.35453	6.40159	6.55081	6.51538	7.26394	7.19046	7.25326	6.87883	6.92932	7.51442	8.01994	8.05346	7.50764	7.67355	8.25038	7.80204	8.25842	8.0269	7.98069	7.68765	8.01243	8.15421	7.91651	6.94956	7.02107	6.88858	7.31777	7.33513	6.73754	6.95004	6.74036	6.77037	6.92909	7.06947	8.10823	7.59075	7.82218	7.63849	7.99958	8.23513	8.45618
71	CTGCATCATCCTCATTTTCTAGATCAATTTGGGGTACAGA	AT1G59990	DEA(D/H)-box RNA helicase family protein;(source:Araport11)	RNA HELICASE 22 (RH22);HEAVY SEED 3 (HS3);EMBRYO DEFECTIVE 3108 (EMB3108)	9.83124	9.39518	10.2806	9.64248	8.86821	8.04147	8.02144	8.4031	10.2058	10.2845	9.94785	9.20075	9.20529	10.3508	9.98214	10.0664	10.8577	9.3176	9.96443	9.96371	9.72046	9.77269	8.87568	8.65098	9.10688	9.61166	9.67914	9.79975	9.04602	9.73632	9.86295	10.0036	9.08136	9.70876	9.32791	8.88897	9.77727	9.59071	9.79025	9.73152	10.121	10.4328	10.3524	10.3154	10.267
72	GATATTCTCGTCTTCTGATCATCTTCTTCGTCAATTCTAG	AT1G62300	Encodes a transcription factor WRKY6. Regulates Phosphate1 (Pho1) expression in response to low phosphate (Pi) stress.	(WRKY6); (ATWRKY6)	7.28531	6.45045	6.98806	6.96717	7.34856	6.47597	6.86115	6.88768	8.68359	7.8229	7.70072	7.38235	7.46667	7.96063	7.45072	7.65036	7.54199	7.80106	7.57808	7.8618	7.21582	7.13232	6.45247	7.17069	7.04538	7.07814	6.945	6.54463	6.86534	6.21587	7.02423	8.37231	8.3825	6.6886	6.65516	6.62812	6.53461	8.14747	7.32854	7.46371	7.34164	7.16315	7.77067	7.4748	6.6471
73	ATTATCTCTTTTACTTCCTCTTCTGTAATTCTCCCATCTT	AT1G64060	Interacts with AtrbohD gene to fine tune the spatial control of ROI production and hypersensitive response to cell in and around infection site.	(RBOHAP108);ARABIDOPSIS THALIANA RESPIRATORY BURST OXIDASE HOMOLOG F (ATRBOHF);RESPIRATORY BURST OXIDASE PROTEIN F (ATRBOH F);RESPIRATORY BURST OXIDASE PROTEIN F (RBOH F);RESPIRATORY BURST OXIDASE PROTEIN F (RBOHF)	9.31201	9.45675	9.18052	9.50322	8.93352	8.87139	8.84612	8.62634	9.82612	9.59372	9.37404	9.45701	9.23609	9.60818	9.76187	9.88964	9.61238	9.86605	9.58957	9.71791	9.20554	9.52602	9.1936	9.57322	9.54239	9.17369	9.50147	9.47339	9.39829	9.0595	9.39561	9.23777	8.86709	8.62762	8.82934	8.70631	8.68729	9.2094	9.53235	9.39732	9.63361	9.50465	9.32484	9.41724	9.25013
74	GTACCTCCAAACCAAGCTCTTTACGTCTATCAATTATCTC	AT1G64280	This gene is a key regulator of the salicylic acid (SA)-mediated systemic acquired resistance (SAR) pathway. It is similar to the transcription factor inhibitor I kappa B, and contains ankyrin repeats. It confers resistance to the pathogens Pseudomonas syringae and Peronospora parasitica in a dosage-dependent fashion. Although transgenic Arabidopsis plants overexpressing NPR1 acquire enhanced sen…	NONEXPRESSER OF PR GENES 1 (NPR1);SALICYLIC ACID INSENSITIVE 1 (SAI1);NON-INDUCIBLE IMMUNITY 1 (NIM1);ARABIDOPSIS NONEXPRESSER OF PR GENES 1 (ATNPR1)	9.85565	9.44667	9.53645	9.4431	10.2519	10.095	10.0932	9.89121	10.6847	10.647	10.5225	10.5486	10.464	10.5967	10.7476	10.3431	10.1448	10.3244	9.7934	9.91214	9.72206	9.89472	9.31004	9.77544	10.108	9.23679	9.33001	9.93349	9.86066	9.24591	9.50038	9.56372	10.2381	9.82849	9.98747	9.88663	9.79632	10.2275	9.84956	10.3052	9.95017	9.93178	9.61395	9.93869	9.64861
75	CTACTAGACACAAAACGAACGAATCTTAACGGATCATATC	AT1G65420	Chloroplast localized YCF20-like gene involved in nonphotochemical quenching. Has overlapping functions with npq6.	NONPHOTOCHEMICAL QUENCHING 7 (NPQ7)	5.91907	3.81415	5.42766	4.38809	3.95923	3.4832	4.88096	3.53718	4.30047	4.0732	5.61199	4.47341	5.17743	4.79754	4.83181	4.602	5.27556	5.1583	4.55818	5.21271	5.50739	4.43672	3.92592	3.37128	4.29282	3.48396	5.18911	4.94346	4.40216	4.76711	3.80922	5.04755	4.08678	3.69812	4.49888	3.42798	4.50713	4.63651	5.56634	4.69213	5.46718	5.21159	5.53736	5.48458	4.70648
76	TTATATATTGAACTACTATAGGCATCATCACCGTTCGTTA	AT1G65480	FT, together with LFY, promotes flowering and is antagonistic with its homologous gene, TERMINAL FLOWER1 (TFL1). Together with TSF, it plays an antagonistic role to TFL1 in the determination of inflorescence meristem identity. FT is expressed in leaves and is induced by long day treatment. Either the FT mRNA or protein is translocated to the shoot apex where it induces its own expression. Recent …	FLOWERING LOCUS T (FT);REDUCED STEM BRANCHING 8 (RSB8)	4.8788	3.93444	3.03077	5.0529	2.24303	2.00927	2.80004	0.478289	7.55345	6.93278	6.87682	7.81667	6.78529	6.67758	6.82147	6.4031	6.99885	2.6003	4.93258	5.21271	4.39934	2.72051	3.92592	4.42573	4.72345	2.95345	3.98475	5.3276	3.36034	3.01709	5.34764	6.16954	2.90235	-0.549804	2.7037	2.94255	2.68116	6.95844	6.8826	5.86663	7.49308	7.20477	6.4585	6.2975	4.50717
77	GTAACATAAATGCAGCAATATTTGGAGACTTCATACCCAT	AT1G65500	Secreted peptide which functions in plant growth and pathogen defense.	(STMP6)	5.25941	3.81415	2.2938	4.81189	3.13611	4.39394	3.00649	2.98079	5.25156	5.04974	5.21832	4.34509	5.69546	6.69416	6.33188	6.71748	6.53632	5.1583	5.63619	5.73513	6.34211	5.84389	4.74306	4.71524	5.32384	5.06893	4.21607	3.70467	1.59481	3.01709	3.50436	4.41952	1.76485	2.90963	4.3976	0.620621	2.39165	5.77401	3.98138	4.98911	6.59706	5.67349	5.91351	6.61498	5.36699
78	CTTTATACAAAATCAGCCAGAGACACTAGATTACACAAAC	AT1G66090	Disease resistance protein (TIR-NBS class);(source:Araport11)	0	3.5432	2.75001	1.93123	2.93742	2.6056	2.53979	1.42153	0.478289	4.78589	4.4044	4.18976	5.39456	5.87698	6.01114	4.45742	5.17232	4.19149	3.82269	4.55818	4.98594	4.92985	3.37259	4.39159	3.91877	4.16157	3.24295	3.54865	1.86817	3.36034	1.14262	2.58682	3.62306	1.02788	1.03516	2.86417	2.49509	2.39165	6.22147	3.59435	5.7126	3.44611	3.87598	3.68321	4.52306	4.27584
79	GTAGTGAAAGTCCATAAGTTAATAAGATGAGTTGCTCCAC	AT1G66340	Similar to prokaryote sensory transduction proteins. Contains a histidine kinase and a response regulator domain. Homodimer. Membrane component. Binds ethylene. Mutations affect ethylene binding and metabolism of other plant hormones such as auxin, cytokinins, ABA and gibberellic acid. Ethylene receptor. Has histidine kinase activity. Is regulated by RTE1. Mutations in ETR1 block ethylene stimula…	ETHYLENE RESPONSE 1 (ETR1);REDUCED DORMANCY 3 (RDO3);ETHYLENE INSENSITIVE 1 (EIN1);ETHYLENE RESPONSE (ETR); (AtETR1); (RDO3)	5.80909	5.44033	6.0187	5.56969	4.64512	5.63376	5.47464	5.76369	4.6415	5.00164	5.61199	4.75171	5.57797	5.43278	6.57289	5.89746	6.0868	5.83977	6.69811	6.17282	6.92429	5.84389	5.80039	6.17864	6.17865	6.29132	5.93692	5.77506	5.53967	6.24416	5.39418	6.14331	5.27581	5.12262	4.99128	5.30244	5.59677	6.95844	7.44081	6.40834	6.89003	6.5817	7.3315	7.12062	7.00967
80	ATGGCTTGAAGATGAGATGAGAAAGAGGTTTGATGAGTTT	AT1G67740	PsbY precursor (psbY) mRNA. This single nuclear gene is imported into the chloroplasts where it is processed into two integral membrane proteins with identical topology (PsbY-1 and PsbY-2). The protein appears to bind manganese. Important for the redox control of cytochrome b559.	PHOTOSYSTEM II BY (PSBY); (YCF32)	11.6101	10.7016	11.0535	11.3058	10.6579	10.3457	10.4378	10.2624	10.0101	9.94475	10.9462	10.5266	10.5174	9.78308	9.92774	9.95955	10.4628	9.38312	10.5338	10.4778	11.062	10.8652	11.3195	10.9718	11.2148	11.5068	11.1963	11.5195	11.1756	11.2995	11.4746	12.0754	10.4478	10.1021	10.5076	10.7691	10.8193	10.4795	10.8313	10.2485	10.7024	10.814	10.2507	10.0712	9.92845
81	CATCTTAGCTTCTTAGTCATAATCTCCAGTGTTCCAGTTA	AT1G68050	Encodes FKF1, a flavin-binding kelch repeat F box protein, is clock-controlled, regulates transition to flowering. Forms a complex with GI on the CO promoter to regulate CO expression.	(ADO3);FLAVIN-BINDING, KELCH REPEAT, F BOX 1 (FKF1)	4.70547	4.41987	3.21134	3.88851	10.7783	10.8997	10.9902	10.3253	8.71099	8.77184	8.77712	9.02342	8.65769	7.71463	7.81627	7.70226	8.03548	5.69716	5.29515	5.49744	5.53684	6.10298	4.28849	3.75831	3.46969	4.42738	3.54865	3.9188	4.02777	3.01709	4.62635	4.23311	10.6172	10.1146	10.3564	10.3423	9.95728	9.49449	9.84374	9.61677	9.54229	9.77714	8.36215	8.12688	7.73527
82	AGTGGTTAAGAATAGAAGCAAAAGAGACGAAGAGCTAGTG	AT1G69960	type 2A serine/threonine protein phosphatase (PP2A) mRNA, positive regulators of SPCH and thus stomatal production.	SERINE/THREONINE PROTEIN PHOSPHATASE 2A (PP2A)	5.30063	4.41987	5.05462	4.75845	4.07953	2.74624	4.45716	3.75131	3.5635	4.54526	3.63336	2.82572	3.88407	5.02431	4.83181	5.1122	4.90519	3.95394	5.47572	4.71675	4.88476	5.04244	4.95987	4.3147	5.74653	5.06893	5.13361	4.27027	4.40216	3.2581	4.7023	4.01899	5.32556	3.15064	3.74552	4.46192	3.86558	7.35898	5.25147	4.69213	5.38102	5.21159	6.00514	5.76698	5.63492
83	TCTGATTAGAGAGTGCTTTAAGAGGTGTAGTGTAGAACAA	AT1G70070	Allelic to ISE2(increased size exclusion limit of plasmodesmata 2). Mutants maintain dilated plasmodesmata at the embryonic torpedo stage.	EMBRYO DEFECTIVE 25 (EMB25);PIGMENT DEFECTIVE 317 (PDE317);INCREASED SIZE EXCLUSION LIMIT 2 (ISE2); (115J-4A)	5.08162	4.78244	5.78209	5.0529	4.64512	4.81663	5.54255	5.68774	4.09401	4.73371	5.16061	4.70018	4.97983	5.65234	6.14547	5.74743	6.23414	5.45274	6.10708	5.93914	6.12665	5.74605	5.14832	4.8803	4.72345	5.56488	5.65101	4.84218	4.94531	6.0006	5.24979	5.97504	5.05763	4.87646	4.95609	5.14418	5.45055	5.12194	5.67527	5.82963	6.20414	6.27808	6.87759	6.15777	6.09213
84	TCGTCTTGAAAATAGTCCCCGCATTTAACAGTCCTATTAT	AT1G71860	Encodes a protein with tyrosine phosphatase activity that is downregulated in response to cold and upregulated in response to salt stress.	(ATPTP1);PROTEIN TYROSINE PHOSPHATASE 1 (PTP1)	10.1698	9.88397	10.169	9.79458	9.46496	9.12821	9.67798	9.79796	10.0356	9.92716	9.93929	10.1518	9.90121	10.5416	10.3705	10.5009	10.2798	10.5629	10.5904	10.6353	10.3343	10.4239	10.4958	10.2416	10.4878	10.5901	10.3882	10.17	10.1378	9.86714	9.77335	10.0199	9.56316	9.27833	9.66404	9.70011	9.57598	9.57197	9.51046	9.34585	9.58145	9.46523	9.7493	9.86945	9.93839
85	AAAAGCATGTCTATAACCATTAAACCATTGAGTAAAGGCT	AT1G72370	acidic protein associated to 40S ribosomal subunit of ribosomes. Involved in polysome formation during active protein synthesis. Expressed in actively growing tissue.	40S RIBOSOMAL PROTEIN SA (P40); (AP40); (RP40); (RPSAA)	10.1217	9.95147	11.301	10.0973	9.31372	8.83229	8.77026	9.74117	10.4229	10.2681	9.97321	9.8752	10.0638	10.8719	10.8273	10.7616	11.5288	10.5808	10.7019	10.755	11.0319	10.7704	10.4246	10.3317	10.4013	10.6547	11.0606	9.38612	9.84179	10.9036	10.3631	10.3829	9.27423	10.5489	9.71624	9.81127	10.3708	10.933	10.7133	10.8349	11.3103	11.4734	11.6171	11.4754	11.4445
86	CACATTCTCGAGTGACATCTTAAGGCGCAATTTATTTATC	AT1G72390	nuclear receptor coactivator;(source:Araport11)	PHYTOCHROME-DEPENDENT LATE-FLOWERING (PHL)	6.92567	6.43013	7.06052	6.23021	6.65484	6.4904	6.97612	6.94318	6.66036	6.43188	6.39139	6.71972	7.28042	7.38761	7.60339	7.55196	7.26874	6.93022	7.23792	7.23225	7.89332	7.52049	6.86452	6.94697	7.23686	7.11444	6.80991	6.3182	6.98024	6.97551	7.24345	7.42498	6.70031	6.54823	6.50498	6.79721	6.55264	7.52404	7.55925	7.1849	6.75953	7.28457	7.95431	7.82202	8.08767
87	CATTTCCTCTTAGATTCTCCAATTCTTTCTCCCTTAATGT	AT1G72520	PLAT/LH2 domain-containing lipoxygenase family protein;(source:Araport11)	LIPOXYGENASE 4 (LOX4);ARABIDOPSIS THALIANA LIPOXYGENASE 4 (ATLOX4)	6.29043	7.30739	6.34305	8.39028	6.65484	7.70043	5.50899	6.18795	9.50471	9.26493	8.65703	7.57346	8.43926	9.61037	7.68552	7.77193	7.16969	6.52841	6.74581	7.89487	6.46972	6.59966	6.49939	5.93763	6.90881	6.05031	6.22937	5.85523	7.13707	6.06545	7.11039	6.29399	5.98208	6.39271	7.4074	5.57482	5.33025	9.08277	7.50124	8.54299	7.58265	7.48929	8.09651	7.83737	7.00967
88	TACTCTATCCAAATGCTTCAGAAGAGAGAGTAGAGTTAGC	AT1G73080	Encodes a leucine-rich repeat receptor kinase. Functions as a receptor for AtPep1 to amplify innate immunity response to pathogen attacks. The mRNA is cell-to-cell mobile.	PEP1 RECEPTOR 1 (PEPR1);PEP1 RECEPTOR 1 (ATPEPR1)	4.8788	4.50004	4.95677	4.81189	3.95923	3.59424	4.144	3.93772	4.48104	5.26875	5.47664	4.8961	5.52453	4.85766	5.93135	5.33897	5.57001	4.78793	4.05122	5.04606	5.7019	4.55701	4.81901	4.71524	4.81365	5.14107	5.01577	3.58438	4.69915	5.11225	4.54618	5.52488	4.19781	4.20508	3.47422	3.55922	4.17592	7.06947	6.12273	6.52863	5.66243	5.85871	5.65519	6.34122	5.24413
89	GTCTTCCAATACTAACGTAGATGAGGATTTAGAAAGGGTT	AT1G73805	Encodes SAR Deficient 1 (SARD1), a key regulator for ICS1 (Isochorismate Synthase 1) induction and salicylic acid (SA) synthesis.	SAR DEFICIENT 1 (SARD1)	4.98377	4.14856	4.16827	3.78542	5.50176	6.4904	6.50048	4.44792	6.86931	6.65038	6.53458	6.56988	7.89288	7.89041	8.13298	7.69203	6.78604	6.56993	6.76908	6.44258	7.18825	6.21694	6.00934	5.93763	6.90881	4.03145	5.18911	4.41837	4.69915	3.2581	4.06076	3.62306	4.80047	5.06491	5.21615	5.37551	5.52551	8.09594	6.00244	7.47574	6.65327	5.92661	7.45037	7.51353	7.10101
90	AGCCAGTATCTTTGAATTTCTCCTCCACTAAGCCATCAAT	AT1G74100	encodes a desulfoglucosinolate sulfotransferase, involved in the final step of glucosinolate core structure biosynthesis. Has a broad-substrate specificity with different desulfoglucosinolates, the best substrate is indole-3-methyl-dsGS, followed by benzyl-dsGS. Expression was induced by wounding, jasmonate and ethylene stimulates.	SULFOTRANSFERASE 16 (SOT16);SULFOTRANSFERASE 16 (ATSOT16);CORONATINE INDUCED-7 (CORI-7);ARABIDOPSIS SULFOTRANSFERASE 5A (ATST5A)	11.9447	12.1958	12.3849	12.478	11.3278	11.3913	10.7403	11.0377	11.836	11.7312	11.3577	11.2314	11.3446	12.0359	11.2118	11.2893	11.6134	11.062	10.9524	11.2423	10.7859	10.9759	11.3928	11.7231	11.581	11.3978	11.6042	12.2296	12.1099	12.0029	12.1275	12.0047	11.4482	11.1142	11.215	11.3808	10.9526	11.41	11.361	11.3938	11.3744	11.3272	11.2687	11.0993	10.7628
91	CCTTTGGTAGGAACATGATTCTTGCTTAAAACAGATACTC	AT1G74710	Encodes a protein with isochorismate synthase activity. Mutants fail to accumulate salicylic acid. Its function may be redundant with that of ICS2 (AT1G18870).	ENHANCED DISEASE SUSCEPTIBILITY TO ERYSIPHE ORONTII 16 (EDS16);ISOCHORISMATE SYNTHASE 1 (ICS1);SALICYLIC ACID INDUCTION DEFICIENT 2 (SID2)	6.99009	5.73353	6.73121	5.53833	4.72107	5.21439	5.54255	5.40112	5.34777	4.24828	5.81269	4.70018	5.45005	6.87958	7.21823	6.65564	5.69738	5.65919	6.40321	5.26424	6.12665	6.3561	5.90865	5.55349	6.56367	5.80589	6.4037	5.85523	6.49205	6.42802	6.59681	7.18891	5.17084	5.47256	5.2456	5.18541	5.05462	6.40204	6.1607	5.79167	6.57782	5.71249	6.28655	6.50395	6.52046
92	AGATTCATCTAATAAACTCTCTCCTCCGTAATCTTCGATG	AT1G74930	encodes a member of the DREB subfamily A-5 of ERF/AP2 transcription factor family. The protein contains one AP2 domain. There are 15 members in this subfamily including RAP2.1, RAP2.9 and RAP2.10. The mRNA is cell-to-cell mobile.	(ORA47)	8.47506	8.23016	7.75687	8.48791	7.33654	7.74924	7.55493	7.51904	12.5775	12.3555	12.3663	11.0198	10.9936	8.36966	10.409	9.277	9.68591	7.25692	6.79198	7.75778	7.32111	7.13232	5.87346	6.14658	6.58943	6.25926	5.90413	7.42276	8.18876	6.95854	7.35354	8.01537	7.45973	7.79449	7.95831	7.17008	6.99651	13.0331	11.4052	12.6525	11.2531	11.4861	8.06492	8.12688	6.95195
93	AGGGCAATTGTTCCTTAGAGTGAAGTCTGTGGCCATAACA	AT1G75040	Thaumatin-like protein involved in response to pathogens. mRNA level of the PR-5 gene (At1g75040)is significantly changed after cutting the inflorescence stem indicating the existence of a network of signal transducing pathways as other stress-regulated genes (At5g01410, At3g17800, At1g29930)do not response to the treatment. The mRNA is cell-to-cell mobile.	PATHOGENESIS-RELATED GENE 5 (PR5); (PR-5)	7.8754	6.98407	7.01262	8.1312	7.95531	7.95048	6.08829	4.25088	8.01563	7.28391	8.2498	6.69361	7.00931	8.32244	7.76322	9.16309	8.21652	5.1583	7.48278	7.63592	8.1145	6.45231	7.41012	6.04588	7.98357	6.25926	5.69	7.44883	7.16162	7.62912	8.09989	8.61114	6.2111	7.57432	8.47888	6.81045	6.60543	8.14747	6.78873	7.66614	8.93797	7.75513	8.40483	8.62827	6.97145
94	AAACCGCATAGAAAGGATAATTAAAAGACGCCATTGATTG	AT1G75080	Encodes a positive regulator of the brassinosteroid (BR) signalling pathway that mediates both downstream BR responses and negative feedback regulation of BR biosynthesis. There is evidence for phosphorylation-dependent nucleocytoplasmic shuttling of BZR1. GSK3-like kinases (including BIN2), 14-3-3 proteins, and the phosphatase BSU1 seem to participate in this process. Phosphorylation also appear…	BRASSINAZOLE-RESISTANT 1 (BZR1)	5.34071	4.04547	5.05462	4.81189	4.07953	4.3312	4.45716	5.12215	5.34777	5.22752	5.92094	5.32822	5.75854	5.50974	6.52271	6.18696	6.0868	5.49646	6.31109	5.45372	7.10224	6.14197	6.10346	6.04588	6.1091	6.01234	6.09054	5.40067	4.76473	4.76711	5.19826	5.88292	4.48731	4.40439	3.90164	4.52751	4.77632	5.77401	6.9492	6.24935	6.10012	6.17017	5.96005	7.30855	7.2361
95	TTGAGGCGTGACGATGATTCTCTTTAACCATTTAACCATC	AT1G77760	Encodes the cytosolic minor isoform of nitrate reductase (NR). Involved in the first step of nitrate assimilation, it contributes about 15% of the nitrate reductase activity in shoots. Similar to molybdopterin oxidoreductases at the N-terminus, and to FAD/NAD-binding cytochrome reductases at the C-terminus. Cofactors: FAD, heme iron (cytochrome B-557), and molybdenum-pterin.	NITRATE REDUCTASE 1 (NIA1); (GNR1);NITRATE REDUCTASE 1 (NR1)	9.87965	11.1858	9.86787	10.6457	9.37084	9.48411	9.44279	10.1977	11.3206	10.2643	10.5008	10.7749	10.1219	13.2711	12.7631	13.9795	12.437	13.5938	13.8634	12.7091	13.392	13.4196	14.1353	13.8404	12.4038	13.8653	14.1483	10.1181	9.71479	10.2966	10.6808	10.5754	8.71205	9.57043	9.3753	9.55824	9.27565	9.62746	8.9734	9.5214	9.62895	9.70405	11.7272	11.5448	11.606
96	ATTACAAAGTTTCAACCCAAATTTACAATCTTCTCTGGAG	AT1G77920	bZIP transcription factor family protein;(source:Araport11)	TGACG SEQUENCE-SPECIFIC BINDING PROTEIN 7 (TGA7)	8.01197	8.67213	6.74593	9.23143	7.55979	8.20785	7.68832	6.93225	8.92885	8.70208	8.35647	8.15484	7.95143	9.08687	8.1742	8.48538	8.60021	8.57248	8.33077	8.50549	8.16723	7.95207	7.15566	7.40555	8.00287	6.83881	7.02343	9.02804	7.80816	7.48247	8.48568	8.988	8.04655	6.86805	7.76344	7.9091	6.96992	8.29186	8.61843	8.01818	8.73586	8.13113	9.20918	9.3277	8.44925
97	GAATCTTTTACCATATCTACAGACAAGTGGGCTCTTAATG	AT1G78590	Encodes a NADH kinase which can synthesize NADPH from NADH; also utilizes NAD+ as substrate although NADH is the preferred substrate.	NAD(H) KINASE 3 (NADK3);ARABIDOPSIS THALIANA NADH KINASE 3 (ATNADK-3)	3.79474	-0.709417	3.37181	1.35246	-0.564328	1.16128	1.42153	2.06325	1.97854	1.44093	1.86783	2.08875	2.8555	1.56488	3.95046	1.87953	1.86957	-0.569624	2.97322	2.89078	2.99494	-0.0868449	2.34096	1.25581	2.09118	1.36849	2.26854	2.96771	2.08024	1.14262	-0.5831	3.76745	-0.557081	2.25755	1.78616	2.7361	0.806689	3.89954	2.21584	2.3702	2.81808	3.39056	2.79012	3.97557	3.45272
98	CAAGATGATCAAACTATTCTTCTCTCGATCTCTTCTCACC	AT1G79040	Encodes for the 10 kDa PsbR subunit of photosystem II (PSII). This subunit appears to be involved in the stable assembly of PSII, particularly that of the oxygen-evolving complex subunit PsbP. Mutants defective in this gene have reduced amounts of subunits PsbP and PsbQ in PSII. In turn, assembly of PsbR is dependent on the presence of PsbJ.	PHOTOSYSTEM II SUBUNIT R (PSBR)	1.95824	2.75001	1.93123	1.35246	1.02063	1.16128	2.80004	2.59377	0.393575	-0.881001	3.45279	0.503787	1.38157	-0.757048	2.02446	1.14257	-0.452362	-0.569624	3.50374	1.75328	2.36691	2.72051	1.85553	2.84077	2.93918	-0.216477	3.16162	2.96771	3.17977	-0.442341	2.87633	2.83456	1.02788	1.03516	0.201202	2.7361	2.68116	2.31458	3.8008	2.73277	2.16601	2.9431	3.15269	3.97557	3.83974
99	GAGAAAGCTTATTCAGATATTCATCCATGTCTCCACTCTA	AT2G01350	At2g01350 encodes quinolinate phosphoribosyl transferase involved in NAD biosynthesis as shown by heterologous expression in E. coli.	QUINOLINATE PHOSHORIBOSYLTRANSFERASE (QPT)	10.2483	9.69891	9.77941	9.95312	9.96217	9.96023	9.76227	9.59463	10.5597	10.3508	10.242	10.0628	9.9246	10.5944	10.5457	10.1769	10.5185	10.0423	10.2074	10.3702	10.0692	10.1165	10.0285	10.2283	10.5266	9.84016	10.2613	10.4046	10.0485	10.3898	10.329	10.3801	9.96157	9.74596	9.93873	10.0656	9.79253	9.7984	9.7441	9.84709	10.2436	9.88561	10.121	10.2933	9.88027
100	GTTCCAGACTTTGGAGAAGAAGAAATTACTCAACCTGATT	AT2G01440	DEAD/DEAH box RNA helicase family protein;(source:Araport11)	(RECG1);ARABIDOPSIS HOMOLOG OF BACTERIAL RECG (RECG)	5.83738	5.31295	6.13511	5.63045	4.38987	4.98909	5.96997	5.63479	5.14846	5.49404	5.73572	5.18561	6.10039	5.87231	6.95992	6.42797	6.76681	6.22479	6.62347	6.11785	7.23391	6.25301	5.83739	6.08023	6.4835	5.66617	6.2556	5.28963	5.95938	5.86144	5.85984	8.14662	4.39712	5.71698	4.84506	5.01294	5.52551	6.56251	7.40961	6.91158	6.70738	6.70284	7.43398	7.79083	7.47338
101	GAGACATCATGATACAATAGGCAGAACACAACAATCAATG	AT2G01450	MPK17 Map kinase family member. Mutants have increased numbers of peroxisomes a phenotype that can be suppressed by mutations in PMD1. This and other treatments, suggests a function in control of peroxisome proliferation in salt stress.	MAP KINASE 17 (ATMPK17);MAP KINASE 17 (MPK17)	8.21966	7.93083	8.81562	8.01637	6.90328	7.23595	7.77556	7.95672	8.18148	8.13302	8.09665	8.04553	8.65563	8.27362	8.29124	8.03739	8.12128	8.15489	8.01762	7.96663	8.4563	8.15633	8.08435	8.58672	8.76643	8.53507	8.48078	7.75778	8.21832	8.23362	7.87223	8.00812	7.24382	7.44455	7.32014	7.28832	7.28242	8.19722	8.14658	7.81551	7.94737	7.71729	8.46255	8.25812	8.582
102	GTTCTGTAACAAGCATAGGGAACATTAGTCCTTCATAGTA	AT2G01670	nudix hydrolase homolog 17;(source:Araport11)	NUDIX HYDROLASE HOMOLOG 17 (atnudt17);NUDIX HYDROLASE HOMOLOG 17 (NUDT17)	8.92072	8.81218	8.81562	9.37594	8.50981	8.35308	8.87932	8.58507	8.19447	8.27635	8.26358	8.53169	8.98726	9.86042	10.4748	10.2467	9.88637	9.74212	9.92612	9.97728	10.4797	9.94244	9.62239	9.47336	9.96031	9.23267	9.42263	9.1363	9.27147	9.58695	9.56283	10.0937	8.51706	8.72399	8.47888	8.61874	8.77823	10.2512	10.7464	10.2308	10.3803	10.1971	10.9435	10.9712	11.2336
103	CTTGCATACCTAGTTCCTTATTGAATCCTCCACTAGACAT	AT2G06050	Encodes a 12-oxophytodienoate reductase that is required for jasmonate biosynthesis. Mutants are male sterile and defective in pollen dehiscence. Shows activity towards 2,4,6-trinitrotoluene. CFA-Ile, CFA-Leu, CFA-Val, CFA-Met and CFA-Ala can restore the fertility of opr3 plants by inducing filament elongation and anther dehiscence.	(AtOPR3);OXOPHYTODIENOATE-REDUCTASE 3 (OPR3)	11.4133	12.8089	11.8258	13.1902	11.9639	12.738	11.0292	11.4976	13.6646	13.4692	13.0174	12.4258	12.8769	12.3316	11.3029	11.3885	11.6617	11.0196	10.8333	11.4944	10.7989	10.6705	10.1748	10.528	10.7227	9.9572	10.4492	11.0277	12.1209	11.2011	11.223	10.8269	11.952	12.6228	11.8255	11.2103	10.7399	11.9817	11.8929	12.3836	12.3148	12.0099	11.5311	11.4051	10.8758
104	TGAAGTTGCTGAGAAGAATGGTATTTGAGAAGAGAGATTT	AT2G06520	Encodes a protein with sequence similarity to the spinach photosystem II subunit PsbX.	PHOTOSYSTEM II SUBUNIT X (PSBX)	8.76006	7.5806	7.77134	8.04455	8.05406	8.06093	8.14673	7.61784	8.91321	8.72448	9.49864	8.78146	8.71049	9.29416	9.49857	9.37619	9.63112	8.82484	9.44173	9.49609	9.64642	9.54069	8.97032	8.66236	9.34857	9.25723	8.71148	8.58634	7.82363	7.77198	8.34468	8.64892	8.00134	7.62512	8.08181	7.85264	8.12561	9.36986	9.11066	8.42393	8.90747	8.87813	9.47262	9.77298	9.65466
105	AAGAGTAACATCACCAGTCATCAAACCAACATCTTTAAAC	AT2G06990	Encodes a putative DExH-box RNA helicase that acts redundantly with HEN1, HUA1, and HUA2 in the specification of floral organ identity in the third whorl.	HUA ENHANCER 2 (HEN2);SUPPRESSOR OF PAS2 3 (SOP3); (SMN2)	6.26982	5.07194	6.43676	5.50627	4.99026	5.14313	5.94509	5.33627	5.60303	5.49404	4.30079	5.68701	6.42596	5.6859	6.47071	6.50012	6.53632	5.73416	6.21269	5.45372	7.15066	6.32255	5.97655	6.08023	5.74653	5.7608	6.14769	4.01501	5.4627	6.56889	6.13115	6.87497	5.32556	5.42748	4.84506	4.9664	5.87994	6.7069	7.1513	6.87573	7.31865	6.95127	7.5901	7.4943	7.40333
106	AGTAGTTATTAGACCCATTAAACTCAAACCAACCACAATG	AT2G13650	Encodes a Golgi-localized GDP-mannose transporter. It can transport ADP-glucose in vitro.	GOLGI NUCLEOTIDE SUGAR TRANSPORTER 1 (GONST1)	5.41767	4.84517	5.72379	5.0529	4.86194	5.58081	5.32842	4.87061	6.066	5.65816	5.42854	6.30253	6.27234	6.20874	7.05126	7.00882	6.82376	6.27587	6.43265	6.25153	6.69538	6.0629	6.27507	6.56566	6.33911	6.55171	6.2556	5.3646	5.84274	5.23008	5.43927	5.52488	5.59267	4.20508	4.92002	4.86855	5.37147	6.40204	6.8826	6.33103	6.70738	6.22513	7.31369	7.30855	7.32971
107	ACTCTGAGAGTGAAATTGAATAGTAGGAGCAGATAAAGGA	AT2G13790	somatic embryogenesis receptor-like kinase 4;(source:Araport11)	SOMATIC EMBRYOGENESIS RECEPTOR-LIKE KINASE 4 (ATSERK4);SOMATIC EMBRYOGENESIS RECEPTOR-LIKE KINASE 4 (SERK4);BAK1-LIKE 1 (BKK1);BRI1- ASSOCIATED KINASE 7 (BAK7)	4.43628	2.75001	4.25316	3.55409	2.8951	4.0488	4.144	3.14125	4.6415	4.16339	4.75535	5.18561	5.13051	5.1256	5.19438	5.17232	5.47837	4.07423	3.50374	3.82367	4.74037	3.08308	4.28849	3.91877	5.49718	2.95345	2.63111	3.9188	3.6652	3.46455	3.50436	5.04755	2.61284	2.62012	2.52313	3.67951	2.68116	5.48451	5.0232	5.54013	4.11354	5.59219	4.37509	6.05649	4.27584
108	CAGCTATGAATCTGGTTTCTCTTCCTCCTCTGTGATTAAA	AT2G17290	Encodes calcium dependent protein kinase 6 (CPK6), a member of the Arabidopsis CDPK gene family. CDPKs contain an intrinsic Ca2+-activation domain with four EF hand Ca2+-binding sites. CDPKs protein kinases have been proposed to function in multiple plant signal transduction pathways downstream of [Ca2+]cyt elevations, thus transducing various physiological responses. CPK6 is expressed in both gu…	CALCIUM-DEPENDENT PROTEIN KINASE 6 (CPK6);CALCIUM DEPENDENT PROTEIN KINASE 6 (CPK6);ARABIDOPSIS THALIANA CALMODULIN-DOMAIN PROTEIN KINASE 3 (ATCDPK3);ARABIDOPSIS THALIANA CALCIUM-DEPENDENT PROTEIN KINASE 6 (ATCPK6)	9.26332	8.32125	8.43449	9.2092	8.53633	8.54498	8.88587	8.14836	9.33902	9.12603	9.22362	8.81213	9.10571	9.48969	9.64651	9.73876	9.8457	9.29301	9.64722	9.80748	9.39029	9.21465	9.51232	9.38337	10.0017	9.43278	9.26693	9.08457	8.93999	9.00267	9.12253	9.54129	8.67414	8.29882	8.87951	9.04269	9.03069	9.36986	9.34306	8.84594	9.32588	9.017	9.85159	10.0417	9.67858
109	CGGGCTTCACGAGAGCATTAGTAATCTTAGTATCTCCAGT	AT2G17520	Encodes a endoribonuclease/protein kinase IRE1-like protein that is predicted to form a type I transmembrane protein structure and contain kinase/endoribonuclease domains at their C-terminal halves. The transcript levels for several ER-stress responsive genes, including six protein disulfide isomerases (PDIs), BiP2, and AtbZIP60 are not affected in ire1-2 null mutants. The mRNA is cell-to-cell mo…	(IRE1A);ARABIDOPSIS THALIANA INOSITOL REQUIRING 1-2 (ATIRE1-2);INOSITOL REQUIRING 1-2 (IRE1-2); (ATIRE1A)	7.67052	7.5242	7.47702	7.63416	7.12916	7.47234	7.82412	7.21074	8.23278	8.11618	7.79856	7.99297	8.38032	8.52604	8.82406	8.68431	8.38999	8.54672	8.56152	8.22901	8.70352	8.20317	8.46138	8.06745	8.50057	8.53507	7.91651	7.5406	7.64357	7.33245	7.6409	7.6183	7.39129	7.08682	7.39432	7.66137	7.49319	8.33695	8.67199	7.95945	8.58024	7.85435	8.73431	9.27794	9.43352
110	AGGCTCTAAATCATCTCGTTTACTCTCAGCTACAACTTCT	AT2G18790	Red/far-red photoreceptor involved in the regulation of de-etiolation. Exists in two inter-convertible forms: Pr and Pfr (active). Involved in the light-promotion of seed germination and in the shade avoidance response. Promotes seedling etiolation in both the presence and absence of phytochrome A. Overexpression results in etiolation under far-red light. Accumulates in the nucleus after exposure…	PHYTOCHROME B (PHYB); (HY3);OUT OF PHASE 1 (OOP1)	6.84437	7.23895	7.44129	7.33887	6.23009	6.41678	6.95135	6.76984	5.43797	6.21703	6.41626	6.15723	6.53807	6.90829	7.60339	7.19423	7.60833	7.34327	7.85314	7.33222	8.04447	7.78967	7.74793	7.74231	7.96401	7.29922	8.24582	6.51203	7.59029	7.91081	7.53064	8.41679	6.18439	6.78111	6.49276	6.50326	6.99651	7.86917	8.17468	7.47574	8.58506	8.14545	8.72086	8.64582	8.47679
111	CTCCGATTGGTAAAGCAGAAGTAAATGAGCGAGATATTCT	AT2G18915	encodes a member of F-box proteins that includes two other proteins in Arabidopsis (ZTL and FKF1). These proteins contain a unique structure containing a PAS domain at their N-terminus, an F-box motif, and 6 kelch repeats at their C-terminus. Overexpression results in arrhythmic phenotypes for a number of circadian clock outputs in both constant light and constant darkness, long hypocotyls under …	ADAGIO 2 (ADO2);LOV KELCH PROTEIN 2 (LKP2)	5.7508	5.86044	5.39066	5.68874	3.95923	4.72199	5.91978	4.67469	5.43797	5.49404	5.21832	5.97411	6.25056	6.29823	6.07757	6.18696	5.92268	5.96953	6.40321	5.84074	6.86748	6.54251	6.47612	6.11379	6.36917	6.29132	6.14769	5.3646	5.68227	5.70741	5.43927	6.66975	5.27581	5.42748	4.76599	5.18541	5.79158	6.83814	6.78873	6.03858	6.25347	6.35403	6.80295	6.98937	7.15316
112	TTGTAGATACACAGCACCCATTAGTTCATCGTTATTGTCC	AT2G18960	Encodes a plasma membrane proton ATPase. Mutants have a reduced ability to close their stomata in response to drought and are affected in stomatal but not seed responsiveness to ABA. The mRNA is cell-to-cell mobile.	H(+)-ATPASE 1 (AHA1);PLASMA MEMBRANE PROTON ATPASE (PMA);OPEN STOMATA 2 (OST2);H(+)-ATPASE 1 (HA1)	12.7027	12.8145	12.9527	12.7579	12.5661	12.4631	12.5594	12.6959	13.8735	13.7774	13.4736	13.7048	13.63	14.2778	14.5182	14.6598	14.3411	14.5352	14.476	14.3643	14.3012	14.3031	13.8997	14.0913	14.1128	13.8062	13.9908	12.6258	12.6832	12.4875	12.7364	12.6907	12.5912	12.5599	12.5197	12.5706	12.4395	13.6063	14.1322	13.9474	14.3477	13.9074	14.6221	14.8657	14.6534
113	AACTTGTCATATACTAGTAACAGCACAACAGTAACCTCAT	AT2G20890	Chloroplast-localized Thylakoid formation1 gene product involved in vesicle-mediated formation of thylakoid membranes. Thf1 antisense lines contain abnormal chloroplasts early in leaf development (chloroplasts have loosely stacked thylakoid membranes). Expression was induced in the light and decreased under dark conditions. G-alpha interaction partner that functions downstream of the plasma membr…	PHOTOSYSTEM II REACTION CENTER PSB29 PROTEIN (PSB29);THYLAKOID FORMATION1 (THF1)	8.80014	8.24187	8.82951	8.39904	8.06138	8.00677	7.76849	7.4286	8.81564	8.41591	8.49718	8.69196	8.41009	8.56262	8.34277	8.43105	8.98018	8.04876	8.43629	8.82581	8.40533	8.5534	8.79335	8.59268	8.56042	8.30316	8.5513	8.81737	8.7984	9.34719	8.83686	8.7653	8.3707	8.0759	8.2869	8.34172	8.41894	8.68962	8.52691	8.34748	8.92661	9.04782	8.7276	8.73046	8.01438
114	TTCTGAGACATCATTGAACTAAACCCAAAAGTAACATCAC	AT2G21230	bZIP30 is a transcriptional activator that is involved in regulation of growth and development of reproductive organs. It interacts with a number of developmental regulators including WUS, HEC1, KNAT1/BP, KNAT2, JAB, BEL1, and NGA1.	BASIC LEUCINE-ZIPPER 30 (BZIP30);DRINK ME (DKM)	7.03963	6.54797	6.88543	6.88228	6.49095	6.96347	7.09396	6.93225	7.47039	7.23274	6.62271	7.35762	7.15709	7.28187	7.92653	7.73253	7.496	7.96565	7.73993	7.66497	7.94914	7.33101	7.2818	7.32189	7.08214	7.40557	7.34993	6.3737	7.04767	6.65569	6.83475	7.25165	6.7558	6.61007	6.39103	6.64299	6.87278	6.95844	7.68182	7.25633	6.95111	7.34785	7.64811	8.11433	8.17435
115	ACCAGAACAAAATAGAGAACACACAAAACCAAGTAGAAGC	AT2G21660	Encodes a small glycine-rich RNA binding protein that is part of a negative-feedback loop through which AtGRP7 regulates the circadian oscillations of its own transcript. Gene expression is induced by cold. GRP7 appears to promote stomatal opening and reduce tolerance under salt and dehydration stress conditions, but, promotes stomatal closing and thereby increases stress tolerance under conditio…	GLYCINE RICH PROTEIN 7 (ATGRP7);"COLD, CIRCADIAN RHYTHM, AND RNA BINDING 2" (CCR2);GLYCINE-RICH RNA-BINDING PROTEIN 7 (GR-RBP7);GLYCINE-RICH RNA-BINDING PROTEIN 7 (GRP7);RNA-BINDING GLYCINE-RICH PROTEIN A3 (RBGA3);SMALL RNA-BINDING PROTEIN 1 (SRBP1)	11.2914	10.692	10.836	10.7236	16.8141	16.8396	16.9172	16.5589	15.5016	15.3754	15.8525	15.6037	15.3345	14.3708	14.0832	14.5	14.3225	13.0947	13.6176	13.198	13.5925	13.5804	11.7001	11.1562	11.6561	12.2412	11.1046	10.8203	10.7511	11.1137	11.3189	11.8697	16.5406	16.3287	16.8184	16.7379	16.9628	15.8952	16.2232	15.3773	15.5509	15.5578	13.7074	13.8867	15.0442
116	TCGTGCTTCTGAGAGTATTTGTCCAACATCTAATTCATGA	AT2G22300	Encodes a putative CAM binding transcription factor. Loss of function mutations show enhanced resistance to fungal and bacterial pathogens suggesting that CAMTA functions to suppress defense responses.It acts in the cold response pathway, it can bind to and activate the expression of DREB1 genes.	CALMODULIN-BINDING TRANSCRIPTION ACTIVATOR 3 (CAMTA3);SIGNAL RESPONSIVE 1 (SR1)	6.37005	6.70844	6.43676	6.44839	5.45804	6.6911	6.75066	6.45557	5.94816	6.15242	5.47664	6.33668	7.30176	6.78985	7.24942	7.19423	7.15497	7.03771	7.65505	6.88256	7.94366	7.413	7.00121	6.49102	7.00766	6.90246	6.33155	5.829	6.89493	6.35208	6.81778	6.99718	5.55144	6.48362	5.92912	6.19553	6.34067	7.06947	8.13709	7.33763	7.59227	7.28457	8.08606	8.44003	8.76071
117	ACTGAGGGATCCTCAAATATAGATAGTCGTGAATCAAAGA	AT2G24100	ATP-dependent DNA helicase;(source:Araport11)	ALTERED SEED GERMINATION 1 (ASG1)	5.34071	5.12347	3.87877	6.28792	-0.564328	2.00927	3.00649	2.06325	4.48104	3.36693	3.93822	4.20423	3.76623	4.28735	4.91198	3.4645	4.30253	4.71578	5.41801	4.9232	6.04703	5.40501	7.24097	6.70427	7.15296	6.72604	7.51103	3.30874	5.05424	4.51186	5.75675	5.30587	2.61284	1.03516	1.42359	2.94255	2.68116	6.01502	5.10337	5.44549	5.6985	5.15609	6.49056	5.56053	5.4802
118	AAAACTACCAAACTAATTAATTCTTCAAGCCGAACCAAAC	AT2G24570	member of WRKY Transcription Factor; Group II-d; negative regulator of basal resistance to Pseudomonas syringae.	WRKY DNA-BINDING PROTEIN 17 (WRKY17); (AtWRKY17)	8.50623	8.05545	7.5874	7.94641	7.63043	7.31913	7.73985	7.1365	7.95582	7.91666	7.84511	7.87593	7.74498	8.4885	8.63622	8.49719	8.77405	8.14118	8.82844	8.14903	8.53136	8.18462	7.95567	8.35384	8.43814	7.98809	8.38303	8.22823	7.94884	8.22654	8.61412	8.69931	7.47083	7.45582	7.29923	7.24998	7.21608	7.80643	7.78266	7.54584	8.55587	8.34475	8.42156	8.90812	8.27192
119	AGTTTTTTCACTCTTAACCTTACTTGCTGCTCTCATTAAG	AT2G25110	Encodes an endoplasmic reticulum protein SDF2 (stromal-derived factor-2). Forms a complex SDF2-ERdj3B-BiP that is required for the proper accumulation of the surface-exposed leucine-rich repeat receptor kinases EFR. EFR is involved in PAMP (pathogen associated molecular patterns) triggered immunity.	STROMAL CELL-DERIVED FACTOR 2-LIKE PROTEIN PRECURSOR (SDF2);ATSDF2-LIKE (ATSDL);ARABIDOPSIS THALIANA STROMAL CELL-DERIVED FACTOR 2-LIKE PROTEIN PRECURSOR (AtSDF2)	11.1271	10.9268	11.1022	11.4381	10.8317	11.0189	10.6158	10.845	12.401	12.3915	12.24	12.1702	11.975	11.4	11.2614	11.2028	11.4006	10.9485	10.9851	11.0575	10.5803	10.7181	10.6231	10.7523	10.7415	10.6156	10.7621	10.9963	10.936	10.8768	10.8552	10.5925	10.5521	10.8017	10.7199	10.4477	10.6485	11.1443	10.9142	11.5911	11.3168	11.3659	10.8844	10.8478	10.6764
120	TTGGTTCTGCCATGAGACTGAGATCTTCTTGAGTTAATAT	AT2G25930	Encodes a nuclear protein that is expressed rhythmically and interacts with phytochrome B to control plant development and flowering through a signal transduction pathway. Required component of the core circadian clock regardless of light conditions.	(PYK20);EARLY FLOWERING 3 (ELF3)	7.01507	6.85283	7.28878	6.94342	9.50311	9.31001	9.72805	9.49788	9.76644	10.01	10.0367	10.1566	10.0402	9.99031	10.5378	10.2761	10.1779	10.3619	10.4134	10.1292	10.4306	10.3467	8.02946	7.51005	7.58304	8.09186	7.76039	6.47867	6.72409	7.10455	6.85153	6.84273	9.38103	9.41165	9.55067	9.43974	9.40784	9.7984	10.2722	9.90825	9.9632	9.97251	10.1514	10.0317	10.3862
121	CAACCAAGCTGTTACAATCATTACTCCCTCCAGAAATATT	AT2G27050	ethylene-insensitive3-like1 (EIL1) The mRNA is cell-to-cell mobile.	ETHYLENE-INSENSITIVE3-LIKE 1 (EIL1); (AtEIL1)	9.33452	8.50733	8.97719	8.14167	8.66208	8.50646	8.93091	8.96613	8.8974	8.86551	9.26529	9.23511	9.01335	9.85674	10.3163	10.0841	9.74608	9.97244	10.3588	10.0359	10.3623	10.0793	9.76363	9.77282	9.77066	9.92435	9.82422	8.38049	9.10735	8.91741	8.64812	9.08421	8.09038	8.54559	8.52463	8.70985	8.87457	8.38067	9.49939	8.83197	9.46063	9.13651	10.1312	9.99794	10.578
122	GCCAATGCTCGAATCATACAAGTAATCATAAGCCACAATG	AT2G30020	Encodes AP2C1. Belongs to the clade B of the PP2C-superfamily. Acts as a MAPK phosphatase that negatively regulates MPK4 and MPK6.	(AP2C1)	5.3797	5.0185	5.49892	5.56969	4.92752	4.86172	4.98225	5.08315	7.70646	7.69265	7.25326	6.45021	7.32799	7.05673	7.24942	7.1045	6.68719	5.80542	6.07008	6.25153	6.12665	5.74605	6.19182	5.82059	6.17865	5.80589	5.93692	4.34622	5.20362	5.58003	5.43927	4.32933	3.34981	4.57948	4.28866	4.24511	4.17592	9.02883	7.40961	8.41772	7.96228	7.16315	7.22117	7.53252	6.69479
123	TTGCTTCCCCTAACGACTGAGAGACTCTTCAATTGATTTT	AT2G30570	Encodes PsbW, a protein similar to photosystem II reaction center subunit W. Loss of PsbW destabilizes the supramolecular organization of PSII.	PHOTOSYSTEM II REACTION CENTER W (PSBW)	17.1377	16.7563	16.8565	16.5851	16.484	16.3559	16.7741	16.558	15.0423	15.0238	15.6575	15.6597	15.3562	15.109	15.0541	14.9769	15.1544	14.9533	15.4073	15.5776	15.489	15.5909	16.1619	16.2392	16.135	16.2284	16.4416	17.3812	17.221	17.0218	17.0724	17.0623	16.6344	16.3547	16.6981	16.8861	16.711	15.3123	15.4346	15.0302	15.0627	15.2593	14.6936	14.7436	14.397
124	CTGATGAATCACTCCACGTTCGTTATTTGATAGATTATGC	AT2G30800	Has RNA or DNA helicase activity and expressed specifically in tapetum and vascular tissue. First identified member of a new group of the mle helicase group of the DEAH family.	HELICASE IN VASCULAR TISSUE AND TAPETUM (HVT1); (ATVT-1)	7.49518	7.66127	7.98496	7.35696	7.31219	7.10144	7.57938	7.76677	7.77728	7.40902	7.52889	7.77369	7.58886	7.89759	8.55115	8.02928	7.91832	8.46655	8.45075	8.29863	8.37712	8.25745	8.40089	8.04153	8.20805	8.42377	7.74196	7.93426	7.86159	7.69209	7.43371	7.89477	7.26947	7.32671	7.19744	7.24023	7.43605	7.92929	7.8068	7.40205	7.84649	7.45521	8.47862	7.91175	8.54344
125	AGCGCTTACTCTAGCTCCATTCATCACATTAATTTCCTCC	AT2G31070	TCP family protein involved in heterchronic regulation of leaf differentiation.	TCP DOMAIN PROTEIN 10 (tcp10)	10.2403	10.0678	10.4122	10.3061	9.0921	8.75672	9.36287	9.31854	9.35068	9.69737	9.36448	9.62532	9.40948	10.1141	10.229	10.2999	10.4821	10.7663	10.4481	10.7046	10.2468	10.5561	10.874	10.99	11.0059	10.865	10.7014	10.7926	10.4334	10.6338	11.0321	10.7776	9.32403	9.69694	9.37363	9.49201	9.42996	9.23345	9.54317	9.18307	9.70184	9.6065	10.0258	10.3613	10.0708
126	AGATCCTCTTGTACTTTGTTCATTTACTTCAAGCATTTCC	AT2G31320	Encodes a poly(ADP-ribose) polymerase.	POLY(ADP-RIBOSE) POLYMERASE 2 (PARP2); (ATPARP2);POLY(ADP-RIBOSE) POLYMERASE 1 (PARP1)	7.25417	6.69146	7.34788	6.39686	5.97483	6.29056	6.06539	6.60069	6.83652	6.44992	6.14581	6.84364	6.43565	6.83541	7.08623	7.08899	6.72755	6.91419	6.90133	6.96273	7.1411	7.07303	7.03345	6.78978	6.82454	7.11444	6.89581	6.68287	7.04767	7.19428	6.88451	7.13668	6.47634	6.70758	6.59923	6.38439	6.4214	7.44386	6.6621	6.72272	7.23517	7.03056	6.61213	7.09531	7.21989
127	CTGTTGCTTAAGTACTGAAGGAGAAGATTGATAACTCTGT	AT2G31660	SAD2 (super sensitive to ABA and drought 2) encodes an importin beta-domain family protein likely to be involved in nuclear transport in ABA signaling. Subcellular localization of GFP-tagged SAD2 showed a predominantly nuclear localization, consistent with a role for SAD2 in nuclear transport. Mutation of SAD2 in Arabidopsis alters abscisic acid sensitivity. SAD2 was ubiquitously expressed at low…	ENHANCED MIRNA ACTIVITY 1 (EMA1);SUPER SENSITIVE TO ABA AND DROUGHT2 (SAD2);UNARMED 9 (URM9);GROWTH INHIBITION RELIEVED 1 (GIR1)	4.28017	1.61251	3.98186	3.27846	2.8951	3.4832	3.34753	2.06325	3.5635	3.97698	3.00533	3.16675	3.7035	4.10093	5.12879	3.01704	4.50183	2.23773	3.89076	3.67928	4.19288	4.55701	3.78153	3.37128	3.67615	3.69041	4.31917	1.86817	0.857843	1.14262	3.80922	4.73268	3.83524	2.25755	2.31668	3.12312	3.61404	5.48451	4.84811	4.69213	4.21663	4.97552	5.11205	5.22932	4.1446
128	GCTTGAATAATCAATTTGAACAACACCGAGAAGACAAACC	AT2G31880	Encodes a putative leucine rich repeat transmembrane protein that is expressed in response to Pseudomonas syringae. Expression of SRRLK may be required for silencing via lsiRNAs. Regulates cell death and innate immunity.	SUPPRESSOR OF BIR1 1 (SOBIR1);EVERSHED (EVR)	5.21697	5.26786	4.33333	5.43992	6.09388	6.22305	6.23915	4.56575	7.63198	7.48094	7.60659	7.4541	8.87253	7.47657	7.93615	8.02928	7.33554	6.4416	6.57148	6.88256	8.00288	6.57137	6.42842	6.35734	7.25307	6.19291	5.87058	3.9188	5.5017	4.68694	5.24979	6.00449	5.70971	5.33284	5.71427	5.54345	5.28782	9.13476	8.341	8.73528	8.07633	7.87168	7.98839	8.73865	7.99545
129	AGCTTATCGAGCAAGAAATTAGGGTAAAGCTGATTATTGG	AT2G32950	Represses photomorphogenesis and induces skotomorphogenesis in the dark. Contains a ring finger zinc-binding motif, a coiled-coil domain, and several WD-40 repeats, similar to G-beta proteins. The C-terminus has homology to TAFII80, a subunit of the TFIID component of the RNA polymerase II of Drosophila. Nuclear localization in the dark and cytoplasmic in the light. The mRNA is cell-to-cell mobil…	CONSTITUTIVE PHOTOMORPHOGENIC 1 (COP1);ARABIDOPSIS THALIANA CONSTITUTIVE PHOTOMORPHOGENIC 1 (ATCOP1);DEETIOLATED MUTANT 340 (DET340);FUSCA 1 (FUS1);EMBRYO DEFECTIVE 168 (EMB168)	6.85824	7.36205	7.5874	7.2351	6.65484	6.53283	6.97612	6.84169	6.5834	6.93278	7.0135	6.81969	7.20317	7.27086	7.67407	7.58551	7.50764	7.12386	7.97822	7.77565	8.14827	7.64786	8.01339	7.73154	7.79716	7.58442	7.85779	7.20547	7.38662	7.62912	7.74333	7.90261	6.31328	6.78111	6.48043	6.68671	6.51635	7.86917	8.21133	8.11359	8.35017	8.08729	8.24486	8.42995	8.42824
130	AATAATATCTGAAGAAAGTGACAAGAAGACCAGAAAAGAG	AT2G33150	Encodes an organellar (peroxisome, glyoxysome) 3-ketoacyl-CoA thiolase, involved in fatty acid b-oxidation during germination and subsequent seedling growth. Mutants have defects in glyoxysomal fatty acid beta-oxidation. EC2.3.1.16 thiolase.	3-KETOACYL-COA THIOLASE 2 (KAT2);PEROXISOME DEFECTIVE 1 (PED1);POTASSIUM CHANNEL IN ARABIDOPSIS THALIANA 2 (KAT2);PEROXISOMAL 3-KETOACYL-COA THIOLASE 3 (PKT3)	7.28531	5.76632	5.91829	6.41424	6.25585	6.29056	6.83431	6.07324	7.95582	6.13023	6.82202	6.01686	6.39652	6.67758	6.75781	6.32579	6.93134	6.00023	6.79198	6.25153	7.11205	6.54251	5.87346	7.00176	6.68812	6.62901	6.38005	5.829	5.81204	5.62375	5.64572	7.34667	6.86077	6.07955	6.14762	6.45351	6.3816	9.76579	6.90514	6.24935	7.23517	6.93488	7.0808	7.35194	6.57246
131	GAACGGCTTAAATCCTGATTCATGGTCTCTATCTCATTTT	AT2G33540	C-terminal domain phosphatase-like 3;(source:Araport11)	(ATCPL3);C-TERMINAL DOMAIN PHOSPHATASE-LIKE 3 (CPL3)	8.22502	7.87178	8.25058	7.78876	7.40722	7.16578	7.82412	7.76061	7.05179	7.62282	7.63866	7.5806	7.50397	7.69004	7.86743	8.16123	7.72256	7.82698	8.12071	7.70281	8.1435	8.09803	8.40705	7.82566	8.39496	8.06429	8.01961	8.30637	8.31454	8.19065	8.36234	8.71275	7.81361	7.02762	7.60208	7.63928	8.10131	8.72397	8.15601	7.31104	7.69404	7.76444	8.24486	8.10168	8.13166
132	TCACCGTGATCTTTTCTTTGCTCTCTGTCTAGTTTTAAGT	AT2G33550	Homeodomain-like superfamily protein;(source:Araport11)	ARABIDOPSIS SH4-RELATED3 (ASR3)	8.96306	8.70632	8.21927	8.88384	7.88275	7.71279	7.97305	7.80322	8.10093	8.04678	8.22186	7.92164	8.09887	9.11793	8.85987	9.35689	9.52349	9.11512	8.9454	9.41577	9.28143	8.97655	9.16114	9.03498	9.15512	9.03382	8.51375	9.4456	8.73026	9.1332	9.14992	9.58092	8.32862	7.96195	8.19556	8.50936	8.24132	8.94394	8.4901	8.23173	8.93797	8.54166	9.5122	9.51592	9.40154
133	ATCCCTTTCAGTCATCTCCTCTAATCTCTTATCACTCCAA	AT2G33730	Homolog of the DEADbox pre-mRNA splicing factor Prp28 which regulates abundance of miRNA. It plays essential roles in miRNA biogenesis and interacts with the DCL1 complex and positively influences pri-miRNA processing. SMA1 binds the promoter region of genes encoding pri-miRNAs (MIRs) and is required for MIR transcription. It enhances the abundance of the DCL1 protein levels through promoting the…	SMALL1 (SMA1)	10.5756	10.2206	10.7027	10.5249	10.4462	10.2962	10.3206	10.1083	10.9024	10.9515	10.6822	10.604	10.3925	11.2753	11.3763	11.5495	11.4639	11.1416	11.1548	11.278	10.9515	11.3284	11.1349	11.0648	11.2943	11.2124	11.1323	10.801	10.4621	10.7677	10.7816	10.5803	10.2575	10.234	10.3548	10.3548	10.551	10.4073	10.2591	10.3169	10.5014	10.4077	10.9947	11.0655	10.9291
134	GAACTTCCGGTAGAGAAGCTGAGAAATGAAGTAAAGATTT	AT2G34250	SecY protein transport family protein;(source:Araport11)	0	8.21966	7.71265	7.89537	8.6323	8.08313	8.05609	7.65035	7.48204	8.62719	8.76105	9.01147	8.62791	8.45839	8.74479	8.57597	8.36818	8.71506	7.64469	8.21692	8.49475	8.62687	8.29253	8.29848	8.30384	8.62412	8.59409	8.25235	8.22321	7.97678	7.84768	8.04261	8.21118	7.60783	7.33894	7.59065	7.71865	7.86919	7.67213	8.69157	8.27365	8.59467	8.44656	8.7674	8.71392	8.42117
135	TGCCCGTGAAATCAAGAATGTCGTCTATTAATTGGAATGC	AT2G34630	Encodes a geranyl diphosphate synthase. RNAi lines are dwarf. T-DNA knock-out lines are embryo lethal.	GERANYLPYROPHOSPHATE SYNTHASE (GPPS);GERANYL DIPHOSPHATE SYNTHASE 1 (GPS1)	7.63066	7.86423	8.25573	7.8411	6.96705	6.67855	6.97612	7.06825	7.84479	7.38109	7.32069	7.43846	7.55816	7.93295	8.01087	7.63976	8.05146	8.0414	7.89605	8.04237	8.51666	8.10791	8.61309	8.42239	8.16586	8.51484	8.49736	7.87139	7.82363	8.16129	8.04261	8.27297	6.86077	6.99709	6.58778	7.03001	6.68933	7.92929	8.19312	7.70751	8.15631	7.86305	8.70045	8.08891	8.15742
136	CCCAAGACCATCTTTATAACTACTATCCGATACCTTGACG	AT2G35510	Encodes a WWE domain-containing protein with 76% similarity to RCD1. The protein also contains a PARP signature upstream of the C-terminal protein interaction domain. The PARP signature may bind NAD+ and attach the ADP-ribose-moiety from NAD+ to the target molecule. Its presence suggests a role for the protein in ADP ribosylation.	SIMILAR TO RCD ONE 1 (SRO1)	9.47843	9.21688	9.50217	9.48483	9.00742	9.06696	9.37456	9.07944	8.93661	9.02739	8.94464	8.83321	8.91987	9.80042	9.95401	9.90523	9.87519	9.61401	9.66283	9.61746	9.63795	9.54069	9.53783	9.43737	9.67163	9.59249	9.42263	9.41507	9.39052	9.22832	9.54489	9.31911	9.24866	8.94004	9.11509	8.97082	9.16863	9.3914	9.53596	9.13839	9.38794	9.23354	10.0176	9.83163	10.263
137	CAGTTTGAGCATAACATCCAATTATCTGCATCTTAGTAGC	AT2G35690	Encodes an acyl-CoA oxidase. Involved in jasmonate biosynthesis. Expressed uniformly in seedlings and throughout development.	ACYL-COA OXIDASE 5 (ACX5)	7.09925	6.6215	6.65526	6.84431	6.09388	6.15223	6.31877	6.62804	6.066	5.93918	5.77472	5.71324	6.49242	6.3825	7.05126	7.00882	6.4665	6.83126	7.13421	6.94705	7.01077	6.48301	6.93449	6.81039	6.63962	6.65389	6.77407	6.57652	6.62161	6.40315	6.71152	6.68801	5.7467	5.47256	5.96497	6.17521	6.01614	6.40204	7.09359	6.40834	6.8585	6.22513	7.46659	7.21764	7.26798
138	GCTCAATCTTGTTCCACCATTCATTCTCATCAAGTACTTC	AT2G35920	RNA helicase family protein;(source:Araport11)	0	9.221	8.9683	9.15317	8.97744	8.37525	8.10379	8.70137	8.9953	9.26085	8.96292	8.80093	8.91176	8.84009	9.96148	10.3401	10.2485	9.7656	10.3853	10.3703	10.2539	10.0979	10.243	10.2297	10.0051	10.2899	10.401	9.78424	9.33345	9.19918	9.0273	9.08046	8.95821	8.5952	8.23483	8.47266	8.55726	8.90998	8.82238	9.14421	8.8084	8.75739	8.81682	9.6884	9.57204	10.1521
139	CTCTCACTGAGAATTGGACTTGTTTGTATTGTTTTCTTCG	AT2G35930	Encodes a cytoplasmically localized U-box domain containing E3 ubiquitin ligase that is involved in the response to water stress and acts as a negative regulator of PAMP-triggered immunity.	PLANT U-BOX 23 (PUB23); (ATPUB23)	6.97743	6.52899	7.14069	7.87288	5.41295	6.20567	5.47464	5.66151	9.48897	9.25471	8.91876	8.54636	10.2571	8.77238	8.15786	7.6183	7.8003	7.29456	6.98321	7.7845	7.11205	6.57137	6.77201	7.24827	7.98357	6.96343	6.71857	5.53655	6.0673	6.97551	6.6553	6.5943	4.93477	6.39271	6.43002	4.9183	5.66467	7.98701	6.46377	7.70751	7.31865	6.8324	7.5602	7.64145	7.37433
140	TTCCTAAACTCAGCAACCATTCTCTTCACTTCATCCAAAT	AT2G37040	Encodes PAL1, a phenylalanine ammonia-lyase. Arabidopsis has four PALs: AT2G37040 (PAL1), AT3G53260 (PAL2), AT5G04230 (PAL3) and AT3G10340 (PAL4).	PHE AMMONIA LYASE 1 (pal1); (ATPAL1)	8.96306	9.89328	10.4554	10.5546	7.72569	7.93474	8.02144	8.60241	8.12828	8.14414	8.41934	8.19727	8.5703	9.5705	9.58058	8.70989	10.0936	9.03586	9.06774	8.90099	9.6001	9.37872	9.76842	9.49898	9.49206	9.82928	11.1332	8.8207	10.0101	10.2881	10.113	10.3184	7.49277	8.87436	7.49582	8.00433	8.29587	9.84596	9.62693	9.17572	9.08487	10.49	10.4412	9.56745	10.2229
141	TTTTCATATAATTAGATCTTTTCACGCGCCATTCATTGTG	AT2G37940	Inositol phosphorylceramide synthase 2;(source:Araport11)	ARABIDOPSIS INOSITOL PHOSPHORYLCERAMIDE SYNTHASE 2 (AtIPCS2);ENHANCING RPW8-MEDIATED HR-LIKE CELL DEATH 1 (ERH1)	10.0675	9.51579	10.0817	9.79292	10.5643	10.6519	10.6237	10.4066	11.0165	11.0412	11.0933	11.0536	11.1433	11.6763	11.4528	11.3806	11.1955	11.0774	11.0327	11.1975	10.8057	10.7688	10.4502	10.3011	10.6249	10.1919	10.2853	10.053	10.3343	9.88071	9.9877	10.0467	10.4921	9.99998	10.562	10.357	10.5261	10.3644	10.3337	10.4914	10.299	10.4702	10.7132	10.9868	10.9865
142	ATCGTCACCAACAGAATCAGAAGTAGTATTATCCTCTTGT	AT2G38470	Member of the plant WRKY transcription factor family. Regulates the antagonistic relationship between defense pathways mediating responses to P. syringae and necrotrophic fungal pathogens. Located in nucleus. Involved in response to various abiotic stresses - especially salt stress.	WRKY DNA-BINDING PROTEIN 33 (WRKY33);WRKY DNA-BINDING PROTEIN 33 (ATWRKY33)	5.34071	3.6829	3.37181	3.67439	3.52313	4.81663	4.22889	1.70068	5.94816	5.71891	6.7843	5.42662	7.46667	5.54673	5.31724	5.23003	5.10223	2.88981	5.35788	5.15927	5.96276	4.30547	4.4878	4.62504	5.55061	4.17584	4.67064	3.9188	3.79644	3.94998	4.46129	5.64192	4.86918	3.15064	4.49888	4.52751	4.26612	6.83814	7.03346	6.43321	6.25347	5.31656	6.13252	6.00305	4.61026
143	TCATATATACTCAATATAACAGCACACAAGGAAGCCTAAG	AT2G39660	Encodes a plasma membrane-localized ser/thr protein kinase that is a crucial component of host response signaling required to activate the resistance responses to Botrytis and A. brassicicola infection. It is likely a negative regulator of salicylic acid accumulation and basal defense against virulent bacterial pathogens. Together with ER plays opposing roles in leaf morphogenesis and inflorescen…	BOTRYTIS-INDUCED KINASE1 (BIK1)	4.76559	5.26786	4.95677	5.82495	4.64512	5.10613	5.03034	5.16011	5.52286	5.71891	4.75535	5.42662	5.8337	6.16182	6.47071	6.50012	6.418	6.22479	6.31109	6.17282	6.60097	6.32255	5.51089	5.77937	5.919	5.89205	6.03104	4.34622	5.0008	4.84306	5.03161	5.71498	4.39712	4.87646	4.84506	4.81702	4.35101	5.48451	6.43307	5.75267	6.34734	6.11302	7.10171	6.68452	6.59777
144	GTTGTTAGAAATCTCAGTAACCCAAGGAGTAACATAACCT	AT2G39940	Encodes a protein containing Leu-rich repeats and a degenerate F-box motif. Associates with AtCUL1, AtRbx1, and the Skp1-like proteins ASK1 and ASK2 to assemble SCF COI1 ubiquitin-ligase complexes in planta. A single amino acid substitution in the F-box motif of COI1 abolishes the formation of the SCF(COI1) complexes and results in loss of the JA response. Required for wound- and jasmonates-induc…	CORONATINE INSENSITIVE 1 (COI1)	4.98377	3.19747	3.98186	4.4568	2.24303	2.53979	2.80004	2.59377	2.7155	3.02589	3.79383	3.56268	3.5692	3.49088	3.78999	4.08117	3.79557	3.82269	3.89076	4.6408	4.92985	3.82005	3.92592	4.42573	4.29282	4.91281	4.59047	3.58438	4.22708	4.08122	2.58682	4.66053	3.14336	2.25755	3.47422	3.28359	3.74529	4.63651	4.75189	3.81078	4.91324	3.73159	5.11205	5.13311	5.30687
145	GAAGAAACAATTTGATTCCGGTTCATTAAGCTCTAGTTCC	AT2G40080	Encodes a novel nuclear 111 amino-acid phytochrome-regulated component of a negative feedback loop involving the circadian clock central oscillator components CCA1 and LHY. ELF4 is necessary for light-induced expression of both CCA1 and LHY, and conversely, CCA1 and LHY act negatively on light-induced ELF4 expression. ELF4 promotes clock accuracy and is required for sustained rhythms in the absen…	EARLY FLOWERING 4 (ELF4)	6.75821	5.5194	4.73859	5.82495	11.8706	11.9137	11.5146	10.6938	11.9068	11.9442	11.8333	11.8282	11.8473	9.62558	9.80188	9.62235	10.1146	8.92423	8.85042	9.0031	8.96683	9.03986	5.20603	6.2407	6.56367	5.7608	5.52727	6.22069	5.61273	6.18702	6.07511	6.36381	11.5154	10.8323	10.9446	10.9049	10.8221	11.6611	12.2206	11.9576	12.1734	11.6726	9.6103	9.65234	9.54181
146	CGCGTCTTCCTCTCTTGCAATAAACAGAGTAGTATCCATC	AT2G40180	Encodes PP2C5, a member of the PP2C family phosphatases. PP2C5 acts as a MAPK phosphatase that positively regulates seed germination, stomatal closure and ABA-inducible gene expression.	PHOSPHATASE 2C5 (ATHPP2C5);PHOSPHATASE 2C5 (PP2C5)	5.21697	3.93444	4.61573	4.70296	3.13611	2.74624	2.55904	3.53718	1.97854	3.97698	3.45279	3.67371	3.88407	2.05031	4.83181	3.01704	1.86957	2.23773	4.32686	3.51881	4.57991	2.72051	1.11857	4.06316	2.57661	2.95345	3.70911	2.52025	3.91674	4.08122	3.11734	2.18248	2.25027	3.97376	2.86417	3.12312	1.54365	2.31458	1.47888	3.65031	3.60658	3.39056	4.84075	3.97557	3.21171
147	AAGACCCATTTCTCTATCTAACTCATCAGCTTTCTTCTTG	AT2G40940	Ethylene receptor, subfamily 1. Has histidine kinase activity.	ETHYLENE RESPONSE SENSOR 1 (ERS1);ETHYLENE RESPONSE SENSOR (ERS)	7.93552	7.34043	7.66691	7.51837	7.38404	7.14769	7.68832	7.79117	6.93273	7.44543	7.30745	7.6837	7.62316	8.71259	8.71096	8.77435	8.1951	9.03955	8.69508	8.62857	9.07365	8.44843	8.18107	8.41568	8.60531	7.98809	8.44132	6.71187	7.72821	7.4464	6.85153	7.01175	7.29467	6.76308	7.04669	6.94855	7.35615	8.58137	8.71728	7.74772	8.01329	7.91412	9.35998	9.38104	9.73954
148	GTTCTGGTTCGGAATCATCATTTTCAAAGGGGTTTACTTC	AT2G42520	P-loop containing nucleoside triphosphate hydrolases superfamily protein;(source:Araport11)	RNA HELICASE 37 (RH37)	8.20345	7.96654	8.171	8.12593	8.25266	8.51	8.55287	8.51721	8.57845	8.58048	8.52604	8.45992	8.42475	8.9347	9.08407	9.00676	9.35338	8.93619	8.9454	8.94113	9.00946	9.09057	8.00528	7.92351	8.20805	7.98809	8.27817	7.83889	8.18277	8.17604	8.44204	8.51724	8.54358	8.44738	8.41876	8.40852	8.6119	8.88444	9.12993	9.03249	9.18361	9.19619	9.52387	9.35994	9.57405
149	GCAAGTCTTTTGTTCTATTGCCTTTTAGTTGCTGAAGAAG	AT2G42950	Magnesium transporter CorA-like family protein;(source:Araport11)	0	7.5389	7.17933	7.49457	7.20546	6.69306	6.74021	6.80696	6.60069	6.41594	7.09054	7.48254	6.92445	6.99628	7.0695	6.9217	6.56883	6.94852	6.725	6.51754	6.70747	6.73403	6.70757	6.80973	6.94697	7.60846	6.94339	6.92879	7.77849	7.57209	7.42185	7.26865	7.79719	6.80924	6.86805	6.79116	6.50326	6.88706	7.44386	7.01285	7.04666	7.27154	6.51709	7.25889	6.84498	6.6471
150	ACAAAGTTACAAACCATGACACATAGTACAAGATAGCAAC	AT2G43520	Encodes putative trypsin inhibitor protein which may function in defense against herbivory. Member of the defensin-like (DEFL) family.	TRYPSIN INHIBITOR PROTEIN 2 (ATTI2);TRYPSIN INHIBITOR PROTEIN 2 (TI2)	5.86513	6.49026	6.80336	8.38588	4.48007	5.75821	4.98225	6.42471	4.48104	3.87389	4.18976	4.41068	5.64627	4.28735	5.67981	5.33897	3.00707	4.85664	4.32686	5.26424	4.92985	3.82005	4.17746	3.75831	4.81365	4.30708	4.67064	3.45313	4.63043	4.51186	4.54618	3.28202	3.69085	5.92593	4.44913	2.94255	4.94965	6.40204	4.41747	4.51704	4.64405	4.52806	6.52193	5.03002	6.12732
151	ATTATCCAAAAGACTGAAATATAAAGTTTGAGACCCATCC	AT2G43790	Encodes a MAP kinase induced by pathogens, ethylene biosynthesis, oxidative stress and osmotic stress.Also involved in ovule development. Homozygous mutants in a MPK3 heterozygous background are female sterile due to defects in integument development.MPK6 appears to be associated with the microsomal compartment and may be involved in mediating secretory processes. The mRNA is cell-to-cell mobile.	MAP KINASE 6 (ATMPK6);MAP KINASE 6 (MPK6);MAP KINASE 6 (MAPK6);MAP KINASE 6 (ATMAPK6)	7.46829	6.56671	7.03677	7.13382	6.28116	7.17474	7.12751	6.96479	6.69736	7.22229	7.02971	7.06348	7.35885	7.7937	8.10767	7.87502	7.6923	7.48022	8.06539	7.61623	8.56033	7.8847	8.09966	7.91402	8.11355	8.00752	7.57493	6.90002	7.32273	7.20871	7.48836	7.83865	6.98981	6.39271	6.78115	6.62812	6.68933	8.38067	7.7581	7.19947	7.54353	7.45521	7.5602	8.00984	7.94704
152	TGAACATACAACAAGAAGCAATATGGGGATTTGAACATAC	AT2G43820	Encodes a nicotinate-O-glycosyltransferase. Induced by Salicylic acid, virus, fungus and bacteria. Also involved in the tryptophan synthesis pathway. Independent of NPR1 for their induction by salicylic acid. UGT74F1 transfers UDP:glucose to salicylic acid (forming a glucoside (SAG) and a glucose ester (SGE)), benzoic acid, and anthranilate in vitro. UGT74F2 shows a weak ability to catalyze the f…	SALICYLIC ACID GLUCOSYLTRANSFERASE 1 (SAGT1);UDP-GLUCOSE:SALICYLIC ACID GLUCOSYLTRANSFERASE 1 (SGT1);ARABIDOPSIS THALIANA SALICYLIC ACID GLUCOSYLTRANSFERASE 1 (ATSAGT1);UDP-GLUCOSYLTRANSFERASE 74F2 (UGT74F2); (GT)	11.8306	10.3787	10.2422	10.9423	9.4029	9.41961	10.2009	9.19368	11.2082	11.2147	11.1143	11.2651	11.0895	10.5033	11.0496	10.1435	10.6581	10.6514	10.218	10.5261	10.5336	10.0099	10.5718	11.1164	11.409	11.1128	11.0974	10.8981	10.7461	10.32	10.2834	10.2354	10.0042	9.4203	9.80297	9.92668	9.78301	9.76579	10.3666	9.66482	9.5122	9.63975	10.0689	9.91718	9.95563
153	AGTTTTGCCCCTCACCATATCTTCTTCTTTAGTTAATTTC	AT2G45660	Controls flowering and is required for CO to promote flowering. It acts downstream of FT. Overexpression of (SOC1) AGL20 suppresses not only the late flowering of plants that have functional FRI and FLC alleles but also the delayed phase transitions during the vegetative stages of development. AGL20/SOC1 acts with AGL24 to promote flowering and inflorescence meristem identity.AGL20 upregulates ex…	AGAMOUS-LIKE 20 (AGL20);SUPPRESSOR OF OVEREXPRESSION OF CO 1 (SOC1);SUPPRESSOR OF OVEREXPRESSION OF CO 1 (ATSOC1)	11.9989	11.7872	10.9962	12.1125	10.8562	11.0528	11.5982	11.037	10.4146	10.7184	10.2661	10.3951	10.2309	10.6781	10.5155	10.4994	10.4172	10.7686	10.316	10.4723	10.2277	10.2828	10.1363	10.0919	10.383	9.73917	9.81543	11.8063	11.3666	11.1431	11.4208	11.5246	11.0516	10.5317	11.028	10.9026	10.8286	10.0219	10.5952	10.3335	10.5429	10.1623	10.4391	10.9868	10.3624
154	CTTGTCAACCTAAGATCTCCAAGAAAATAAGGAATGCTTC	AT2G45770	chloroplast SRP receptor homolog, alpha subunit CPFTSY. Required for LHCP integration into isolated thylakoids.	(CPFTSY)	5.80909	4.64814	6.1573	4.81189	4.99026	5.06817	4.77203	5.30272	4.30047	4.61085	5.10049	5.39456	4.62104	5.65234	5.43045	5.28553	5.77646	5.58012	5.68594	4.9232	5.77785	5.40501	5.51089	5.77937	5.05466	5.39823	6.2556	5.28963	5.3814	5.4403	5.34764	5.60395	4.08678	5.33284	5.35771	5.4107	5.33025	5.48451	6.12273	5.9027	6.30117	6.05352	6.00514	6.61498	5.9421
155	AGCTTTAAGGTTGCTTTCCAGTCTTCATTATTAGAATCGC	AT2G45810	DEA(D/H)-box RNA helicase family protein;(source:Araport11)	RNA HELICASE 6 (RH6)	9.99872	9.75309	9.97172	9.75419	9.45943	9.19139	9.56006	9.766	9.42424	9.50162	9.57519	9.55997	9.55539	9.90384	10.1066	9.87841	9.85028	10.0787	10.0595	10.021	9.94297	9.87171	10.0265	9.96431	10.2318	10.0039	9.96003	10.0825	10.0084	9.83029	9.89567	9.97597	9.24544	9.30662	9.46095	9.43547	9.43483	9.36986	9.73783	9.51267	9.67719	9.38302	10.1614	10.0969	10.2148
156	TAAGGCTCTAATTCAACATCAGTGACTAAAGGAACCATAG	AT2G46370	Encodes a jasmonate-amido synthetase that is a member of the GH3 family of proteins. JAR1 catalyzes the formation of a biologically active jasmonyl-isoleucine (JA-Ile) conjugate. JA-Ile promotes the interaction between JAZ1 and COI1 in the jasmonate signaling pathway. JAR1 localizes to the cytoplasm and is also a phytochrome A signaling component. JAR1 is an auxin-induced gene. Loss of function m…	JASMONATE RESISTANT 1 (JAR1); (ATGH3.11)	7.53026	8.35398	8.09254	8.35921	7.43003	7.81949	8.28696	8.06575	7.35936	7.84351	7.39765	7.76745	8.07118	7.61364	8.29124	7.893	7.62979	7.9342	7.91704	7.4257	8.03934	7.62051	7.17023	7.40555	7.82995	7.05965	7.37407	7.1641	8.06404	7.99645	8.14141	8.24857	7.95467	7.88899	7.34756	7.71865	7.78778	8.94394	9.177	8.64233	8.76592	8.4921	8.94567	8.77895	8.97869
157	CTATAATTACTGCCATTAAGAGAGAGACATTACATTCACC	AT2G46400	Encodes a WRKY transcription factor that contributes to the feedforward inhibition of osmotic/salt stress-dependent LR inhibition via regulation of ABA signaling and auxin homeostasis.	WRKY DNA-BINDING PROTEIN 46 (WRKY46);WRKY DNA-BINDING PROTEIN 46 (ATWRKY46)	8.52809	8.43269	7.67462	9.57646	7.68834	8.17697	7.7326	6.84169	7.971	7.98628	7.47071	7.50003	8.15855	10.8331	10.2427	9.57581	8.44548	7.86083	7.38072	8.94508	7.8819	7.44454	8.2236	8.09291	8.77207	7.21815	7.83187	9.29563	9.30768	8.06149	8.67193	8.8407	7.10826	7.10125	8.2798	6.75676	7.00963	8.75753	7.53054	8.21031	7.92471	7.66854	7.73096	7.62386	7.68892
158	CATTCTCCATCAGCTTATTGTGACCATTGTAATTGATAGC	AT2G46790	Pseudo-response regulator PRR9. Involved in clock function. PRR7 and PRR9 are partially redundant essential components of a temperature-sensitive circadian system. CCA1 and LHY had a positive effect on PRR9. Interact with TOC1 in a yeast two-hybrid assay. Acts as transcriptional repressor of CCA1 and LHY. Acts additively with EC, PRR5 and PRR7 to regulate hypocotyl growth under photoperiodic cond…	ARABIDOPSIS PSEUDO-RESPONSE REGULATOR 9 (APRR9);PSEUDO-RESPONSE REGULATOR 9 (PRR9);TOC1-LIKE PROTEIN 1 (TL1)	10.1905	9.69466	9.32967	9.72837	6.12217	5.28229	6.70693	6.84169	2.7155	1.92635	1.86783	2.37826	1.38157	2.05031	3.60942	3.01704	3.24808	2.88981	1.38826	2.60128	2.36691	2.72051	6.45247	6.68207	6.24499	5.97335	5.93692	10.3697	10.0762	9.87394	10.402	10.5025	7.00516	6.70758	6.94267	7.5235	7.53007	5.12194	4.6488	-0.437152	4.64405	3.18411	4.37509	1.86009	1.33724
159	AAAGCTTCAATGAATCTATTATGTTCTTCCTCAGTCCACC	AT2G46830	Encodes a transcriptional repressor that performs overlapping functions with LHY in a regulatory feedback loop that is closely associated with the circadian oscillator of Arabidopsis. Binds to the evening element in the promoter of TOC1 and represses TOC1 transcription. CCA1 and LHY colocalize in the nucleus and form heterodimers in vivo. CCA1 and LHY function synergistically in regulating circad…	CIRCADIAN CLOCK ASSOCIATED 1 (CCA1); (AtCCA1)	10.3013	10.5591	10.2932	10.2791	6.28116	5.87277	6.08829	6.50066	5.81984	5.00164	5.16061	5.32822	5.39155	5.9572	5.53542	5.93265	6.2891	9.79779	9.93901	10.0173	9.58608	9.0705	13.0029	12.9422	12.7204	12.8951	12.7759	10.8629	10.5931	10.589	10.6772	11.0356	6.64259	5.95799	6.28158	6.5355	6.68933	6.56251	6.36965	4.51704	6.27751	5.09838	5.81566	6.05649	5.72956
160	CTTGGACCATTTGTTCAAGTCCATAGGTTCTCAAGTATAC	AT2G47210	myb-like transcription factor family protein;(source:Araport11)	(ATSWC4);SWR1 COMPLEX 4 (SWC4)	7.7093	7.89421	8.19802	7.64892	7.043	6.78771	7.1603	7.02775	7.79445	7.74471	7.99298	7.47725	8.03023	8.04061	7.82665	8.06143	8.15126	7.76577	8.15644	7.84498	8.26283	7.8847	7.86004	7.7636	8.07759	7.84422	7.89164	7.29444	7.72821	7.866	7.4776	7.51979	6.82662	6.9659	7.12799	7.32568	7.36638	8.09594	8.11791	7.98491	8.22593	7.98749	8.63023	8.58347	8.53692
161	GTACGAGAGCTAGTACAATCCTCAAAACGAATACTGTAAC	AT2G47250	RNA helicase family protein;(source:Araport11)	0	7.00263	7.15477	7.91504	7.27371	6.46909	7.02422	7.00047	7.24647	7.05179	6.81249	7.3468	7.31543	7.58451	7.47657	7.81627	7.55196	8.1951	7.46929	7.43992	7.50281	8.1145	7.75236	7.09585	7.20222	7.22047	7.07814	7.34993	6.79553	7.69495	7.70232	7.68836	7.89477	6.92674	7.52166	6.8877	7.04128	7.48382	8.72397	8.57691	8.47873	8.53607	8.72446	9.00236	9.16082	9.10322
162	ACAACTCGACTGAATAAGAAACCTTTGAAATACCCATCTT	AT2G47320	Cyclophilin-like peptidyl-prolyl cis-trans isomerase family protein;(source:Araport11)	CYCLOPHYLIN 21-3 (CYP21-3)	7.85479	8.42244	8.36943	7.44416	7.80636	7.89734	8.41022	8.90035	7.55345	8.17699	7.61736	7.87593	8.31886	8.4885	8.99485	8.6946	8.10606	9.33275	8.47925	8.45094	8.87182	8.50187	7.78627	8.13437	8.07759	7.62273	8.15118	7.6792	8.475	8.15385	8.13458	8.26083	7.87337	8.09765	7.57914	7.57869	7.79537	8.65443	8.67199	8.49063	8.73586	8.65109	9.17999	9.46742	9.41228
163	GCTGTAATAGGCTCAATCTTCCTTTTATCCACAACAATCG	AT2G47330	P-loop containing nucleoside triphosphate hydrolases superfamily protein;(source:Araport11)	0	8.99794	8.85473	8.97094	9.0121	8.80418	8.51354	8.81899	8.67305	9.21694	9.10626	8.96586	8.98087	8.7085	9.45606	9.54645	9.39208	9.42875	9.34775	9.34826	9.36652	9.27271	9.3828	9.1936	8.99502	9.27109	9.37411	9.19759	9.18105	9.0025	9.04751	9.08046	9.0773	8.69795	8.64741	8.77232	8.77206	8.75895	8.91449	8.94104	8.89152	9.00431	8.83018	9.45648	9.33312	9.68154
164	TAACCACAGACGTTCTTGATCTTGACAAACATAAAATCTC	AT2G47470	Encodes a protein disulfide isomerase-like (PDIL) protein, a member of a multigene family within the thioredoxin (TRX) superfamily. Transcript levels for this gene are up-regulated in response to three different chemical inducers of ER stress (dithiothreitol, beta-mercaptoethanol, and tunicamycin). AtIRE1-2 does not appear to be required for this response, but the atbzip60 mutant has a diminished…	PDI-LIKE 2-1 (ATPDIL2-1);UNFERTILIZED EMBRYO SAC 5 (UNE5);MATERNAL EFFECT EMBRYO ARREST 30 (MEE30);PROTEIN DISULFIDE ISOMERASE 11 (PDI11);ARABIDOPSIS THALIANA PROTEIN DISULFIDE ISOMERASE 11 (ATPDI11)	11.6157	11.3333	11.8289	11.8569	11.3467	11.5508	11.0469	11.5473	12.9218	12.8381	12.5006	12.5013	12.2932	12.2385	12.0242	12.0178	12.1868	11.7738	11.727	11.7468	11.5081	11.6227	11.3381	11.5159	11.6492	11.2928	11.6163	11.4186	11.508	11.6065	11.5	11.4649	11.1386	11.3529	11.2639	10.9392	11.3384	11.971	11.6034	12.3623	12.216	12.1259	11.8885	11.9498	11.7498
165	TGGTCTCAGGATTCCAAAAGTACAAGTAACCAGTTCTATC	AT3G01540	RNA HELICASE DRH1	DEAD BOX RNA HELICASE 1 (DRH1);ARABIDOPSIS THALIANA DEAD BOX RNA HELICASE 1 (ATDRH1);RNA HELICASE 14 (RH14);NVOLVED IN RRNA PROCESSING 6 (IRP6)	8.33328	8.02868	8.47482	8.59468	7.8493	7.66907	8.24171	8.213	8.01563	8.11618	8.34356	8.11604	8.76911	8.57611	9.10127	9.32744	9.15312	9.23289	9.83534	9.15416	9.9702	9.64617	9.64082	9.40725	9.454	9.68288	9.58142	8.0004	8.50889	8.71501	8.67193	9.38775	8.61535	7.83821	7.97159	7.95154	8.38412	10.9256	9.95866	9.15343	9.46325	9.33385	9.98699	10.1865	10.4553
166	GCCATACCATCAGCATACTCTATAAAGACATATTCGAGGG	AT3G02060	DEAD/DEAH box helicase;(source:Araport11)	0	6.87198	6.98407	7.57921	7.18535	6.73029	6.33919	6.93881	6.60069	7.55345	7.75199	7.47071	7.43058	7.67312	8.079	7.97399	8.20506	8.71506	7.9888	8.31505	7.9821	8.45245	8.23057	7.86004	7.61921	7.71762	8.10995	8.01193	7.20547	6.5675	7.81975	7.66007	8.20485	6.94277	7.43319	7.05503	7.17008	7.63535	8.75753	9.0309	8.72524	8.98253	9.16139	9.15019	9.11118	9.15955
167	TCTTTCTTAATTTACAACAACATTCGGATCCAGGTCATAC	AT3G02065	P-loop containing nucleoside triphosphate hydrolases superfamily protein;(source:Araport11)	0	7.67836	6.83748	7.81388	7.32055	6.80199	6.61413	6.97612	7.03798	7.18799	6.5027	7.30745	6.87883	6.89464	7.56938	7.20237	7.80078	7.80973	7.40192	7.73993	7.92721	7.70514	7.92996	8.23057	7.43239	7.69407	8.19715	8.00422	7.79891	7.52555	7.81975	7.63122	7.82221	7.03538	6.6886	7.17466	7.20057	7.11047	6.83814	7.29479	6.07064	7.10684	6.98351	7.83452	7.70976	7.74663
168	GCTTCACATAGTTGAAGAAGAATGCAGATATCACTCCAAT	AT3G02570	Encodes a protein with phosphomannose isomerase activity.	MATERNAL EFFECT EMBRYO ARREST 31 (MEE31);PHOSPHOMANNOSE ISOMERASE 1 (PMI1)	7.51283	7.66996	8.62572	7.89162	7.18386	8.0849	7.72531	8.08068	8.20736	8.66782	8.72332	8.59654	9.50799	8.25138	8.97632	8.78402	8.65877	7.96565	8.54813	8.06435	9.08366	8.38483	7.42235	7.53503	7.40588	7.16723	7.91651	5.71903	7.97678	7.43418	7.43371	7.71052	7.52507	8.71464	6.98693	7.59408	7.73348	9.74921	10.0651	9.84709	9.97979	9.77944	10.5555	10.2337	10.4484
169	AAAACTTTATTATTGCCTGAGGTGCTTGGAAGTTTTGTAA	AT3G02780	Encodes a protein with isopentenyl diphosphate:dimethylallyl diphosphate isomerase activity. There is genetic evidence that it functions in the mevalonate, but not the MEP biosynthetic pathway.	ISOPENTENYL PYROPHOSPHATE:DIMETHYLALLYL PYROPHOSPHATE ISOMERASE 2 (IPP2); (IPIAT1);ATISOPENTENYL DIPHOSPHE ISOMERASE 2 (IDI2)	8.31327	7.75411	8.05757	8.12065	7.64024	7.57744	7.1603	7.06825	7.90927	7.73738	8.46178	7.77369	7.62739	8.079	7.6509	7.65036	8.31251	7.10986	8.17398	7.87843	8.11937	7.89615	7.9724	7.61921	8.30453	8.07354	8.38303	8.26783	8.09625	8.57725	8.36818	8.48626	7.62779	7.27674	7.50802	7.92744	7.82535	7.35898	7.8068	7.3244	7.91707	7.8101	7.89566	8.00984	7.44577
170	CTTTATTAGATAATATAGCTGAAGATGTAGTAGGCACACC	AT3G03070	NADH-ubiquinone oxidoreductase-like protein;(source:Araport11)	0	13.1393	12.4506	12.9718	12.7313	12.6655	12.4595	12.265	12.5328	12.7525	12.6873	12.8274	12.8092	12.26	13.3162	13.3869	13.1694	13.3446	12.9733	13.3211	13.1834	13.0657	13.1975	13.3089	13.1911	13.324	13.3903	13.4095	13.0227	12.7788	13.1588	12.9056	12.8763	12.4613	12.5104	12.6048	12.7395	12.6018	12.0811	12.0921	11.8123	12.1882	12.183	12.4384	12.5422	12.6533
171	CAGAGTTCTGTAAATCAAGAATCTTGGATAGCTCAACGAG	AT3G04580	Ethylene receptor, subfamily 2. Has serine kinase activity.	ETHYLENE INSENSITIVE 4 (EIN4)	5.25941	2.99102	3.37181	4.31594	2.8951	3.23167	2.55904	2.06325	2.7155	2.81944	3.00533	2.08875	3.63791	4.6005	4.98793	4.08117	4.40562	3.33727	4.19561	4.28933	4.52219	4.16108	4.4878	4.52882	4.72345	4.6415	4.31917	2.96771	4.13086	3.01709	3.32379	3.28202	1.76485	2.62012	3.37113	3.12312	2.39165	5.48451	4.53777	3.81078	5.58747	4.76907	5.19222	5.88984	5.17855
172	CGTAGCCACTGTGTATGATAAAAGTATGATGGTTATGCTA	AT3G04720	Encodes a protein similar to the antifungal chitin-binding protein hevein from rubber tree latex. mRNA levels increase in response to ethylene and turnip crinkle virus infection. The mRNA is cell-to-cell mobile.	PATHOGENESIS-RELATED 4 (PR4);HEVEIN-LIKE (HEL); (PR-4); (ATPR4)	7.3652	6.5852	5.14625	6.44839	8.13264	8.25086	8.15217	7.0782	6.5021	6.57021	7.47071	7.20884	7.61466	10.2935	8.7332	9.05546	7.98643	9.07963	8.58137	8.83436	9.14947	7.8019	7.93875	7.12205	8.31229	8.75219	6.68035	7.22572	8.05752	7.25115	7.95993	7.90261	8.57991	7.21175	9.54919	8.51746	8.24687	9.13476	7.60127	7.51122	8.2321	7.56582	8.42156	8.45005	9.17645
173	ACAGCAACGGTTAAGACATGAGTGATATTAGAGCTTTTGA	AT3G06110	Encodes a nuclear-localized MAP kinase phosphatase. Plants with reduced levels of MKP2 transcripts are hypersensitive to ozone and ozone-mediated activation of MPK3 and MPK6 is prolonged in these plants.	MAPK PHOSPHATASE 2 (MKP2);DUAL-SPECIFICITY PROTEIN PHOSPHATASE 1B (DSPTP1B)	6.75821	6.00483	6.98806	6.21044	5.26856	6.01926	6.41249	6.37714	6.69736	6.85371	6.46476	6.65353	7.13349	7.66502	7.75238	7.52915	7.55326	7.94213	7.6042	7.72137	7.92707	7.64786	7.58346	7.2633	7.3315	7.09641	7.30039	5.77506	6.43275	6.61294	6.6553	6.99718	5.88586	5.67901	5.87363	6.36658	6.58805	6.83814	7.73312	6.82024	7.353	7.29745	8.55642	8.49913	8.45618
174	TCCAGTAATAGAGAATTCCTGTGCTTCCATCAATAAGTCC	AT3G06480	DEAD box RNA helicase family protein;(source:Araport11)	RNA HELICASE 40 (RH40)	9.39525	9.14701	9.76322	9.49099	8.996	9.05245	9.60442	9.46603	9.30347	9.1091	9.01554	9.12217	9.69898	9.22452	10.3237	9.88291	9.77043	9.39472	10.5011	9.72022	10.5554	10.2652	10.0245	10.0207	9.7336	9.867	9.91136	8.85361	10.0186	10.2345	9.81029	9.93259	8.9003	9.36458	8.81223	9.30127	9.62367	10.1911	10.5059	9.68309	10.2405	10.0901	10.2739	10.5891	10.8706
175	TAAGCTTTATCACGTCCCTGAAATGTATCTAACTCTTTGG	AT3G06980	DEA(D/H)-box RNA helicase family protein;(source:Araport11)	0	7.95501	8.43269	9.2047	7.54229	8.12567	7.65633	8.17909	8.89192	8.04463	7.75924	7.74066	7.6365	7.39404	8.25697	8.60641	8.60473	8.5163	8.71346	8.36935	8.85552	8.00814	8.59615	8.09966	7.59566	7.5958	7.85499	8.41247	7.79891	8.34702	9.12562	8.6672	8.33223	8.20779	8.73791	8.25468	8.59981	8.62047	8.24532	8.37369	8.18856	8.75739	8.90363	8.95144	8.15164	8.36331
176	AAAACCCCTTACATATATTATACCTACCATTCACCCAACT	AT3G09600	Encodes a MYB-like transcription factor similar to CIRCADIAN CLOCK-ASSOCIATED1 (CCA1) and ELONGATED HYPOCOTYL (LHY). Involved in the regulation of circadian clock by modulating the pattern of histone 3 (H3) acetylation. Functions as a transcriptional activator of evening element containing clock genes. Involved in heat shock response.	REVEILLE 8 (RVE8);LHY-CCA1-LIKE5 (LCL5)	9.20209	9.21094	9.38949	9.19166	4.29365	4.62071	4.59146	5.49324	6.17493	5.00164	5.77472	5.739	5.67925	8.31709	8.82406	8.71495	8.84455	11.2211	11.1767	11.3021	11.0364	11.0327	12.5288	12.4796	12.572	12.5201	12.112	9.68926	9.45403	9.71627	9.64692	9.98153	5.67174	5.28309	5.43642	5.63557	5.82164	6.40204	4.93831	4.7723	6.10012	6.32916	8.4866	8.13931	7.71228
177	CACAATTTTGTTCACCATCTCTAAAACCTCACTCATCTTG	AT3G09830	Encodes a member of subfamily VIIa of the receptor-like cytoplasmic kinases (RLCKs). It contributes to pattern-triggered immunity in response to P. syringae.	PATTERN-TRIGGERED IMMUNITY (PTI) COMPROMISED RECEPTOR-LIKE CYTOPLASMIC KINASE 1 (PCRK1);PBS1-LIKE 39 (PBL39)	8.29299	7.6786	7.39534	8.24728	8.18051	8.96992	8.50687	7.52632	9.91518	9.99782	9.62938	9.51781	9.73961	9.76357	9.43215	9.58136	9.41337	8.90408	8.88278	9.02194	8.93953	8.24855	8.77916	9.11171	9.33721	8.37224	8.40076	7.9219	8.29247	7.26502	7.75229	8.27297	8.47909	7.92187	8.13784	8.17265	8.13761	9.43352	9.26678	9.5039	9.40714	8.75279	9.10947	9.54425	9.18899
178	TTAACACTATTTACAACATCCTTGAGAAACCCTATGATCC	AT3G11840	Encodes a U-box-domain-containing E3 ubiquitin ligase that acts as a negative regulator of PAMP-triggered immunity.	PLANT U-BOX 24 (PUB24)	4.8788	2.99102	4.48143	4.38809	5.16359	6.17026	6.11083	4.31959	6.066	5.96449	6.51168	6.03777	7.12752	6.894	6.66831	6.59103	6.2891	5.87332	6.03211	6.52938	7.1218	6.02168	5.76243	6.38509	6.90881	4.91281	5.39192	4.55267	5.29525	4.68694	4.54618	5.30587	5.81796	5.28309	5.33048	5.44505	5.52551	7.44386	7.70769	7.85287	7.19785	6.88455	7.46659	7.4748	6.95195
179	CGTGATAATCTTTAAGAATGGCTCCAATATGTGCACGAAG	AT3G13530	MAP3K epsilon protein kinase 1 is functionally redundant with MAP3Ke2. Required for pollen development but not essential. map3ke1;map3ke2 double-mutant pollen grains develop plasma membrane irregularities following pollen mitosis I. Localized primarily in the plasma membrane. Expressed in leaf trichomes, root columella cells and developing ovules.	MITOGEN-ACTIVATED PROTEIN KINASE KINASE KINASE 7 (MAPKKK7);MAP3K EPSILON PROTEIN KINASE (MAP3KE1)	6.18431	6.03205	6.67077	6.32515	5.97483	5.85057	6.25947	6.07324	6.00828	6.19581	6.51168	6.30253	6.73912	6.59168	6.54802	6.94131	6.78604	6.19856	7.36554	6.91517	7.1975	6.6274	7.04931	7.12205	6.68812	7.07814	7.40955	6.0266	5.95938	6.77683	6.83475	7.16303	5.78277	5.38093	6.29572	6.04689	6.04191	7.17256	7.03346	6.1922	6.92089	6.44945	7.46659	7.4943	6.97145
180	CTTAAAAATGGTCAAGAAGAGAGAGATATGTTCGTAGCTG	AT3G13920	eukaryotic translation initiation factor 4A-1	EUKARYOTIC TRANSLATION INITIATION FACTOR 4A1 (EIF4A1); (RH4); (TIF4A1)	10.3524	10.0194	10.9268	10.2515	9.71528	9.26036	8.98987	9.37613	10.4173	10.2502	10.6113	10.1578	10.3611	10.8755	10.6057	11.0104	11.4207	10.3229	10.7333	10.9035	11.307	10.7966	11.1275	10.2975	11.0702	11.2135	10.8248	10.1073	9.99141	10.7068	10.5248	10.701	9.69203	9.89831	9.77674	9.76273	10.0711	9.92191	10.3727	9.98806	10.6879	10.731	10.8101	11.0325	10.944
181	GAGAGACGGAGATCTTGGTTTTGGCTATTAGTTCGAGAAA	AT3G15030	Arabidopsis thaliana TCP family transcription factor. Regulated by miR319. Involved in heterchronic regulation of leaf differentiation.	TCP FAMILY TRANSCRIPTION FACTOR 4 (TCP4);MATERNAL EFFECT EMBRYO ARREST 35 (MEE35)	8.18706	7.38334	8.64155	7.64892	8.36936	7.96605	7.87768	8.06074	7.59325	7.75924	7.74066	7.79841	7.38407	8.26809	8.7551	8.66351	9.09646	7.77467	8.86129	8.17618	8.70027	8.76802	8.51945	7.96086	8.40225	8.19715	8.51918	8.058	7.49688	8.16129	8.53843	8.68574	7.55666	8.23483	7.63026	7.74646	8.13761	8.24532	8.4901	8.03452	8.58024	8.27483	8.73431	8.77098	8.84239
182	AAAAACTGGTAATAAATTTAGACTGAGAGAGAGAGAGAGG	AT3G15210	Encodes a member of the ERF (ethylene response factor) subfamily B-1 of ERF/AP2 transcription factor family (ATERF-4). The protein contains one AP2 domain. Acts as a negative regulator of JA-responsive defense gene expression and resistance to the necrotrophic fungal pathogen Fusarium oxysporum and antagonizes JA inhibition of root elongation. The mRNA is cell-to-cell mobile.	ETHYLENE RESPONSIVE ELEMENT BINDING FACTOR 4 (ATERF-4);ETHYLENE RESPONSIVE ELEMENT BINDING FACTOR 4 (ERF4);RELATED TO AP2 5 (RAP2.5);ETHYLENE RESPONSIVE ELEMENT BINDING FACTOR 4 (ATERF4)	2.85132	2.46051	1.93123	2.48996	1.02063	1.6467	1.90696	2.35276	0.393575	1.44093	-0.454101	0.503787	2.60396	0.827914	1.28749	-0.442394	1.86957	2.23773	1.38826	1.75328	1.22941	1.49812	1.11857	1.99277	2.57661	2.10545	2.26854	1.86817	1.59481	1.14262	2.22425	0.960091	1.02788	-0.549804	0.201202	1.84301	-0.778273	4.63651	3.8008	2.73277	3.05909	-0.516333	2.3047	2.59706	1.33724
183	CGAACTCCTCTCCCATTTCTCCTCCGCCGTAGAATAGATC	AT3G16570	Encodes RALF23, a member of a diversely expressed predicted peptide family showing sequence similarity to tobacco Rapid Alkalinization Factor (RALF), and is believed to play an essential role in the physiology of Arabidopsis. Consists of a single exon and is characterized by a conserved C-terminal motif and N-terminal signal peptide. RALF23 is significantly downregulated by brassinolide treatment…	RAPID ALKALINIZATION FACTOR 23 (RALF23);ARABIDOPSIS RAPID ALKALINIZATION FACTOR 23 (ATRALF23)	9.46263	9.523	9.46928	9.43034	7.94742	8.35702	8.78084	9.12575	9.52028	9.5815	9.4392	9.63393	9.86941	10.5115	11.0452	10.976	10.7244	10.7951	11.1548	10.5715	11.2121	10.7812	10.3814	10.7722	10.6388	10.4319	10.6467	8.83396	9.3696	9.37943	9.45993	9.44525	8.03163	8.5974	7.93591	8.68132	8.89592	10.1155	10.7589	10.1766	10.5638	10.2966	11.4801	11.9656	12.2369
184	TGGGTATAGAAGAGCTCCAAGGAAGTGAATCTATACGTTC	AT3G16840	P-loop containing nucleoside triphosphate hydrolases superfamily protein;(source:Araport11)	0	3.79474	2.09794	3.37181	2.48996	1.02063	2.29878	1.90696	-1.10667	1.97854	2.57843	2.71582	1.24075	2.45957	2.05031	2.50988	1.87953	2.71756	1.01534	3.71019	1.01631	3.2998	1.49812	3.23405	2.84077	2.09118	2.95345	2.26854	-0.939184	2.08024	3.94998	2.58682	3.28202	-0.557081	1.77212	0.938167	3.28359	2.39165	2.31458	3.98138	2.3702	4.5681	3.87598	3.68321	3.73456	3.45272
185	TTGTGATATAGTTGAGAAATGTTTGATCAGAGAGGGAACA	AT3G18140	Encodes LST8-1, involved in regulating amino acid accumulation and the synthesis of myo-inositol and raffinose during plant adaptation to long days.	LETHAL WITH SEC THIRTEEN 8-1 (LST8-1)	2.61031	2.46051	3.76773	2.48996	1.7576	3.88374	2.26953	1.70068	2.7155	1.44093	2.35325	3.16675	2.73521	3.14984	3.16196	2.72753	4.40562	2.6003	2.61065	1.75328	3.2998	2.72051	3.78153	3.91877	2.09118	1.36849	2.26854	3.30874	0.857843	1.14262	3.94046	4.41952	2.61284	1.77212	1.42359	2.7361	1.54365	3.89954	3.59435	2.73277	3.44611	3.73159	5.02716	3.97557	2.92221
186	TTTGGAGGTTTCTTGATTTTGTGAGAGTCTTTGTGAACAC	AT3G18690	Encodes a nuclear-localized member of a plant specific gene family involved in mediating responses to pathogens. Interacts with WRKY transcriptional regulators.	MAP KINASE SUBSTRATE 1 (MKS1)	5.9453	4.57599	5.14625	4.52239	5.84506	6.15223	6.48331	5.52268	7.05179	6.97075	7.10814	6.87883	7.42839	6.75865	7.12038	6.27185	6.64567	5.96953	6.46151	6.30171	6.92429	6.10298	6.19182	6.2407	6.27705	6.05031	5.72797	5.0381	5.90224	5.28558	5.39418	5.71498	6.07228	5.89314	5.71427	6.00144	6.06722	7.59998	7.18853	7.36375	6.45668	6.64354	6.77719	7.01659	6.62264
187	AAATTATAGGGAACAAAAGGAATAAAGAGGCATCAATTCG	AT3G18780	Encodes an actin that is constitutively expressed in vegetative structures but not pollen. ACT2 is involved in tip growth of root hairs.	ACTIN 2 (ACT2);DEFORMED ROOT HAIRS 1 (DER1);LIGHT STRESS-REGULATED 2 (LSR2);ENHANCER OF LRX1 2 (ENL2)	10.286	9.51096	9.73398	10.1656	9.64634	9.55617	9.19104	8.86917	11.3206	11.0058	11.3784	10.8943	10.7756	11.2671	11.0975	11.1792	11.5217	10.5065	11.1504	11.2702	11.2565	11.0405	11.867	11.3665	11.7982	11.8324	11.0306	10.4397	9.8644	10.3398	10.4796	10.6366	9.50226	8.87856	9.52087	9.59695	9.40288	10.3535	10.7101	10.3119	10.9375	11.0194	10.7318	11.3659	10.8431
188	TTTGACTTTATCGTCTCCATCAAACTCTCCAACTGTAATC	AT3G19660	hypothetical protein;(source:Araport11)	0	5.34071	5.44033	5.14625	5.82495	4.07953	4.72199	5.28943	4.56575	4.48104	4.95189	5.42854	4.8961	5.69546	6.06313	6.33188	6.12746	6.02337	6.03029	6.31109	6.50817	6.62858	5.69451	5.943	5.97462	5.79162	5.84961	6.30667	5.12691	5.15552	5.4403	5.64572	6.03334	4.86918	4.09405	4.80606	4.86855	5.28782	6.56251	6.19769	6.00579	5.58747	5.4144	7.22117	7.30855	6.49375
189	TTTAGATAAGATCAGCTACATTCATTGGCATCTCATCAAT	AT3G19760	Encodes an RNA helicase that may be a component of the Exon Junction Complex. Subcellular localization is modulated by stress. Under normal conditions it is localized to the nuceloplasm but under hyopoxic conditions it localizes to the nucleolus and splicing speckles.	EUKARYOTIC INITIATION FACTOR 4A-III (EIF4A-III); (RH2)	10.3438	10.2057	10.787	10.2979	9.69188	9.65713	9.68363	9.91916	10.1568	10.2071	9.97111	9.88389	10.1174	10.3599	10.5844	10.6013	10.7031	10.2891	10.5218	10.486	10.4995	10.3777	10.503	10.3635	10.3325	10.3178	10.643	10.1843	10.3597	10.6082	10.4441	10.5344	9.8869	10.095	9.81284	9.90525	10.1203	10.1911	10.5494	10.475	10.6901	10.504	10.829	10.776	10.9853
190	GTTTTTAGAGACTCTTACAGACACATCATAACAAGCGATA	AT3G20770	Encodes EIN3 (ethylene-insensitive3), a nuclear transcription factor that initiates downstream transcriptional cascades for ethylene responses. EIN3 interacts with MYC2, MYC3 and MYC4 to inhibit jasmonate-induced expression of wound-responsive genes and herbivory-inducible genes, and plant defense against generalist herbivores.	ETHYLENE-INSENSITIVE3 (EIN3); (AtEIN3)	8.33328	7.5806	7.90196	8.29498	7.41867	7.59757	8.32119	7.84461	7.79445	7.85709	7.81736	7.85252	8.35248	8.37994	8.53225	8.39366	8.61103	7.74779	8.43629	8.36504	9.02513	8.38483	8.69095	8.36781	8.83803	8.66311	8.35297	7.83231	8.17676	7.81975	8.03529	8.76099	7.94675	7.55348	7.70635	7.87801	8.08281	8.72397	8.72364	7.91599	8.52607	8.25516	8.95144	9.14241	8.86862
191	GCTCGGAGCAGTTGTTTTCTTCTCTACATAGTTTCTTCTT	AT3G20810	JMJD5 encodes a protein which contains a jumonji-C (jmjC) domain. jmjd5 mutant plants have a short-period circadian phenotype. JMJD5 has histone demethylase activity and interacts with EFM to repress FT.	JUMONJI DOMAIN CONTAINING 5 (JMJD5);JUMONJI C DOMAIN-CONTAINING PROTEIN 30 (JMJ30)	5.78024	4.96301	6.06639	6.1904	7.12916	6.85616	7.12751	6.55866	10.2153	10.3107	10.389	10.4162	10.5339	9.87504	10.2465	10.3033	10.1779	9.24896	9.61547	8.60877	9.55224	9.48111	8.06108	7.58373	7.82995	8.10094	6.99257	5.28963	6.0673	5.86144	5.64572	6.00449	6.31328	6.58975	6.39103	6.21557	6.58805	10.3644	10.9767	10.8808	10.8135	10.6033	10.3013	10.4907	11.068
192	CCTTGTCTGCATCATAAATCATAACATCTTCCCAAGTTTG	AT3G21070	Encodes a protein with NAD(H) kinase activity.	NAD KINASE 1 (NADK1);NAD KINASE 1 (ATNADK-1)	3.39881	-0.709417	0.70884	1.35246	1.7576	1.16128	-0.900397	-1.10667	1.97854	-0.881001	-0.454101	-1.08118	1.019	-0.757048	3.40297	1.87953	-0.452362	-0.569624	-0.196704	-0.56865	0.492444	2.72051	-0.466393	-0.329157	-0.230745	2.59088	1.04615	0.645779	0.857843	-0.442341	1.00186	2.83456	1.02788	1.03516	-1.38376	0.620621	-0.778273	2.31458	1.47888	1.88478	-0.641349	-0.516333	2.3047	3.08248	1.33724
193	AGAATCTGCTATGATAGAATATGTCGTAATTCCATCTGCT	AT3G22330	DEAD-box protein required for efficient group II intron splicing in mitochondria.	PUTATIVE MITOCHONDRIAL RNA HELICASE 2 (PMH2); (ATRH53)	10.4979	10.7485	11.01	10.9059	10.3949	10.1265	10.2127	9.98013	11.4069	11.3589	10.7376	10.5908	10.3975	11.2712	11.1604	11.2234	11.5655	10.8146	10.7597	10.856	10.4442	10.7116	10.4532	10.2846	10.141	10.5525	10.6317	10.801	10.2437	10.7207	10.9825	10.6942	10.5097	10.8138	10.5982	10.519	10.8034	10.873	10.6613	10.7729	10.9993	11.0663	11.0576	10.7108	10.9166
194	GGCGGAAAATTATTCTTCCTCTGATGGTTATTGTTGTGGC	AT3G22380	Encodes a nucleus-acting plant-specific clock regulator working close to the central oscillator and affecting the circadian gating of light responses. Circadian gating is the alteration of circadian phase according to the photoperiod of the entraining day/light cycle and the rhythmic antagonism of light responses in the early subjective night. TIC differentially regulates CCA1 and PRR9 from LHY, …	TIME FOR COFFEE (TIC)	10.3364	10.2265	10.4122	10.2755	10.208	10.1345	10.7203	10.5131	10.4173	10.551	10.3149	10.5604	10.5395	11.0451	11.4086	11.4961	11.118	11.36	11.366	11.1024	11.3261	11.3452	10.5244	10.7036	10.8693	10.7076	10.403	10.5001	10.5954	10.377	10.5404	10.6319	10.2923	10.1515	10.1951	10.3263	10.6114	11.0254	11.4345	10.9546	11.1911	11.0262	11.5098	11.704	11.9112
195	TTAATCAACCACTTCAAACTTAAGGTCCCTAATACAAATC	AT3G23240	encodes a member of the ERF (ethylene response factor) subfamily B-3 of ERF/AP2 transcription factor family (ERF1). The protein contains one AP2 domain. There are 18 members in this subfamily including ATERF-1, ATERF-2, AND ATERF-5. EREBP like protein that binds GCC box of ethylene regulated promoters such as basic chitinases. Constitutive expression of ERF1 phenocopies ethylene over production. …	(ATERF#092); (ERF1B);ETHYLENE RESPONSE FACTOR 1 (ATERF1);ETHYLENE RESPONSE FACTOR 1 (ERF1)	5.17325	2.46051	2.2938	1.35246	1.02063	1.16128	1.42153	-1.10667	5.14846	4.61085	4.30079	2.08875	4.44046	5.17369	4.45742	3.25805	1.1326	2.23773	2.61065	2.89078	2.36691	2.72051	1.85553	3.57773	3.46969	3.24295	1.78311	2.76126	2.73231	3.01709	3.11734	2.18248	2.61284	-0.549804	2.52313	1.35759	2.39165	5.48451	3.06384	4.42083	3.75097	3.57113	4.2307	3.44505	2.07421
196	GCCTGATCAAGTTCAACACCAACAGCTTCTAAATTCAATC	AT3G24170	Encodes a cytosolic glutathione reductase.	GLUTATHIONE-DISULFIDE REDUCTASE (ATGR1);GLUTATHIONE-DISULFIDE REDUCTASE (GR1)	10.3389	10.6553	10.1161	10.7469	8.46081	8.5276	8.3499	8.77138	9.50992	9.51024	9.20946	9.38745	9.45184	9.88048	9.78601	9.63309	10.006	10.4409	10.3141	10.4927	10.5688	10.1311	11.2889	11.3552	11.5052	11.0368	11.6364	10.5711	10.4359	10.514	10.8332	10.784	8.66933	8.64741	8.32187	8.67409	8.24132	9.45413	9.66044	9.75391	10.0478	9.57246	10.2601	10.3823	9.91593
197	CTATATGAGAGATTGTTGAGAGTTGTCATGGAGATAGATT	AT3G25760	encodes allene oxide cyclase. One of four genes in Arabidopsis that encode this enzyme, which catalyzes an essential step in jasmonic acid biosynthesis. Gene expression is induced during senescence, a process that involves jasmonic acid signalling pathway. The mRNA is cell-to-cell mobile.	ALLENE OXIDE CYCLASE 1 (AOC1);EARLY-RESPONSIVE TO DEHYDRATION 12 (ERD12)	12.1283	12.8279	10.3437	14.788	10.9587	12.7896	9.90776	8.83731	10.8313	10.476	11.3227	9.72698	10.7345	10.0543	7.59127	8.09288	9.62312	8.80324	7.79765	9.67095	9.69457	8.18462	9.10536	8.74498	10.2028	8.5012	9.22107	11.2559	11.2099	9.98707	11.1495	11.6126	9.96942	9.78893	10.2918	8.8414	8.68729	11.0185	10.2809	9.48914	10.6789	9.70405	11.0933	10.119	8.59463
198	TGCATCCATAACCCTAGTAACTCTCCCTTTATATACCTGA	AT3G26560	ATP-dependent RNA helicase;(source:Araport11)	0	8.40118	8.3046	8.81562	8.29498	7.88275	8.01178	7.74706	8.00967	8.19447	8.12743	8.36288	8.33878	8.05242	8.62016	8.47402	8.94347	8.85825	8.29765	8.63302	8.7098	8.73562	8.69779	9.16842	8.75033	9.19342	9.17799	8.78086	8.59803	8.58803	8.65306	8.64331	8.91623	8.14682	7.80334	8.07772	8.34172	8.37401	8.33695	8.50494	8.15904	8.59944	8.46381	8.5864	8.71392	8.62572
199	GCTGGGTATCAACAACTTCACGCTCTATATCCCAAATAGT	AT3G26640	Encodes LIGHT-REGULATED WD1 (LWD1), a clock proteins regulating circadian period length and photoperiodic flowering.	LIGHT-REGULATED WD 2 (LWD2)	8.33328	8.40172	8.54384	8.62486	7.8992	8.18586	8.50262	8.44215	8.69278	8.51774	8.55992	8.56088	8.48893	9.04547	8.80319	9.11794	8.74976	9.01346	8.97572	9.0294	8.86022	8.82903	8.77916	8.48141	8.73215	8.60051	8.48078	8.41617	8.64139	8.23362	8.46402	8.38915	8.23408	8.10483	8.36611	8.17265	8.34843	8.14747	8.47511	8.15904	8.33879	8.48085	8.75426	8.70558	9.05378
200	GATTATACCATTTACAATGTAGGAGGGATCCAAATGTAGC	AT3G27300	glucose-6-phosphate dehydrogenase 5;(source:Araport11)	GLUCOSE-6-PHOSPHATE DEHYDROGENASE 5 (G6PD5)	6.55176	5.55737	5.69373	6.72402	7.0131	7.16578	7.34278	6.88768	7.31244	7.36217	6.55713	6.91318	7.27504	7.14382	7.26477	7.13504	7.15497	6.39616	7.07942	6.97824	7.1975	7.05271	5.97655	6.46526	6.68812	5.93327	6.28136	5.93118	5.87279	6.35208	6.23708	6.85894	6.80924	7.17129	6.78115	7.05247	6.92909	8.38067	8.20225	7.66614	8.24435	7.61809	8.42985	8.41979	7.94704
201	AAATGATAATACCACCAAATCCCAAAAGCTAACAACATTG	AT3G28450	Negative regulator of pattern-triggered immunity in complex with BIR3 and PLD&#947;1.	BAK1-INTERACTING RECEPTOR-LIKE KINASE 2 (BIR2)	7.84785	7.29621	7.2787	7.35696	7.40722	7.32719	7.65035	7.28134	7.53313	7.92313	7.92528	7.6365	8.06807	8.36449	8.13298	8.16863	7.97809	7.68304	8.12071	8.07881	8.17661	7.39697	7.5166	7.49739	7.96401	7.5973	7.55394	7.45742	7.74456	7.35856	7.66957	7.96384	7.33166	7.31438	7.22726	7.12842	7.22735	8.42311	8.09848	7.97648	7.86248	7.63849	8.42156	8.31405	8.42117
202	TGCCTCAAAATCCACGTAAAACATGTACTCGAAGTTCTTC	AT3G44720	Encodes a plastid-localized arogenate dehydratase involved in phenylalanine biosynthesis. Not less than six genes encoding ADT were identi&#64257;ed in the Arabidopsis genome: ADT1 [At1g11790]; ADT2 [At3g07630]; ADT3 [At2g27820]; ADT4 [At3g44720]; ADT5 [At5g22630]; and ADT6 [At1g08250]. The mRNA is cell-to-cell mobile.	AROGENATE DEHYDRATASE 4 (ADT4)	8.76743	9.18388	9.4715	9.34681	7.66929	7.95569	7.55493	8.26619	8.14177	8.2457	8.24287	8.56448	8.82728	9.97851	10.0165	9.59241	9.33717	9.51916	9.77628	9.54639	9.62259	9.25967	9.56565	9.68347	9.53909	9.67682	9.91959	8.36231	9.39571	9.20332	9.07332	8.74799	7.39129	8.35408	7.90395	7.68312	7.93253	8.97279	8.40567	8.94439	8.74882	8.86953	9.94711	9.89535	10.3001
203	GAATGGGTTCTTTCACTGTGTTACCTTCTTGTTCAATATT	AT3G45140	Chloroplast lipoxygenase required for wound-induced jasmonic acid accumulation in Arabidopsis.Mutants are resistant to Staphylococcus aureus and accumulate salicylic acid upon infection. The mRNA is cell-to-cell mobile.	ARABIODOPSIS THALIANA LIPOXYGENASE 2 (ATLOX2);LIPOXYGENASE 2 (LOX2)	16.2509	17.6344	16.3383	17.4086	15.7991	16.5586	15.0533	15.9468	16.7371	16.9756	16.8764	16.9459	17.4766	15.7853	15.4801	15.3588	15.9269	15.6133	14.6856	15.4622	15.0707	14.8282	14.0551	14.3856	14.4952	13.3634	14.6594	14.5406	15.8253	15.1932	15.1861	14.5613	15.6593	16.4886	15.2635	14.634	14.4853	16.8557	15.7715	17.1704	16.626	16.7324	16.5205	16.2653	15.4522
204	TAACTGGAGTACTTTACATTGGAGCTACACTTAATCACTA	AT3G45640	Encodes a mitogen-activated kinase whose mRNA levels increase in response to touch, cold, salinity stress and chitin oligomers.Also functions in ovule development. Heterozygous MPK3 mutants in a homozygous MPK6 background are female sterile due to defects in integument development. MPK3 can be dephosphorylated by MKP2 in vitro. The mRNA is cell-to-cell mobile.	MITOGEN-ACTIVATED PROTEIN KINASE 3 (ATMPK3);MITOGEN-ACTIVATED PROTEIN KINASE 3 (MPK3); (ATMAPK3)	11.1149	10.7779	10.5359	10.8842	11.0003	11.3685	11.3934	10.4455	12.315	12.19	12.0843	12.2335	12.66	12.2561	11.9708	12.1014	11.5564	11.308	11.4386	11.8346	11.5489	11.0974	11.4765	11.2364	11.9972	11.1228	10.8346	11.3864	11.3706	10.976	11.0684	11.2711	11.2515	10.4453	11.1258	11.1021	11.1025	11.7218	11.5948	11.6886	11.5132	11.349	11.2146	11.7422	11.4453
205	AAATCCTTAATCATCTTTAATACCATTGCCATCTCCTCAA	AT3G46510	Encodes a protein containing a UND, a U-box, and an ARM domain. This protein has E3 ubiquitin ligase activity based on in vitro assays. Can be phosphorylated in vitro by MLPK, ARK1, and ARK2 but not by SD1-29. Involved in ubiquitination of pattern recognition receptor FLS2.	PLANT U-BOX 13 (PUB13);ARABIDOPSIS THALIANA PLANT U-BOX 13 (ATPUB13)	9.46036	9.18388	9.30005	9.11667	9.03	9.32417	9.6436	9.25637	9.65332	9.6455	9.89352	9.78069	9.81759	10.3521	10.3688	10.2624	9.93458	10.2109	9.95938	9.9302	10.205	9.889	9.95251	9.98032	10.1432	9.88024	9.67186	9.43477	9.51009	9.26674	9.27021	9.31911	9.31174	8.76081	9.08283	8.97082	9.20615	9.28037	9.90374	9.79767	9.75633	9.5935	10.0978	10.2905	10.3605
206	GGACCTTCATTAGTCAATCCCTGCATCCTTTTGAGGTAAA	AT3G46640	Encodes a myb family transcription factor with a single Myb DNA-binding domain (type SHAQKYF) that is unique to plants and is essential for circadian rhythms, specifically for transcriptional regulation within the circadian clock. LUX is required for normal rhythmic expression of multiple clock outputs in both constant light and darkness. It is coregulated with TOC1 and seems to be repressed by C…	PHYTOCLOCK 1 (PCL1)	5.62662	4.41987	5.56682	4.52239	9.23171	9.40254	9.56619	9.21187	10.0101	9.94634	10.1148	9.93911	10.3483	5.87231	7.03344	6.61289	6.94852	7.21828	7.80892	7.02381	7.82932	7.67471	6.89993	6.2407	6.03604	6.81695	6.99257	4.10521	4.63043	5.11225	5.14482	3.89869	8.95665	8.9239	8.94154	9.07595	9.0435	10.0081	10.8988	10.0355	10.1748	10.1658	7.0808	6.57891	6.99068
207	TTAACTGGTGATGCTTCTTCTTCAATTCATAAGTAACCAA	AT3G47450	Encodes a protein with similarity to the bacterial YqeH GTPase required for proper ribosome assembly. Mutant analyses show that this protein regulates growth and hormonal signaling and attenuates oxidative stress and reactive oxygen species (ROS). It also seems to be involved in regulating leaf senescence, cell death, nitric oxide biosynthesis in response to ABA but not exogenous H2O2. This prote…	(ATNOS1);NITRIC OXIDE SYNTHASE 1 (NOS1); (ATNOA1);NO ASSOCIATED 1 (NOA1);RESISTANT TO INHIBITION WITH FOSMIDOMYCIN 1 (RIF1);SUPPRESSOR OF VARIEGATION 10 (SVR10)	8.80373	8.48288	9.7596	8.30433	8.81721	8.1178	8.195	8.98211	9.21694	9.06005	9.07142	8.76901	8.64314	9.27775	9.46574	9.56743	9.59612	9.56095	9.39388	9.44397	9.12544	9.41101	8.88455	8.77151	8.72054	8.90506	9.39044	8.5182	8.70542	9.34393	9.12943	9.02079	8.70266	9.44313	9.03936	9.12179	9.24271	9.109	8.96805	9.19766	9.22438	9.43349	9.70899	9.56284	9.66367
208	AACACGGTTCAACTTGATTTCTCCAAAGGAAGATTTATTG	AT3G48090	Component of R gene-mediated disease resistance in Arabidopsis thaliana with homology to eukaryotic lipases.	(ATEDS1);ENHANCED DISEASE SUSCEPTIBILITY 1 (EDS1)	5.7508	5.0185	6.30379	4.86342	5.77552	6.40159	6.44833	5.81219	6.41594	6.10768	6.51168	6.26755	7.40886	6.50034	7.43724	6.85223	6.55886	5.96953	6.62347	6.55029	7.33793	6.32255	6.24785	6.46526	7.02664	6.01234	6.22937	5.08318	6.09306	6.29913	5.82629	6.61353	5.98208	5.82524	5.4866	5.77713	6.18751	7.92929	7.50124	7.645	7.90168	6.99937	7.22117	7.56975	7.72382
209	ACCATAGAAGCTTAGACCGATTAACAAAACGCTATCAAAG	AT3G49110	Class III peroxidase Perx33. Expressed in roots. Located in the cell wall. Involved in cell elongation. Expression activated by light. May play a role in generating H2O2 during defense response. The mRNA is cell-to-cell mobile.	PEROXIDASE 33 (PRX33);PEROXIDASE CA (PRXCA); (ATPRX33);PEROXIDASE CA (ATPCA)	3.05777	-0.709417	2.2938	-0.969467	-0.564328	-1.16065	0.684566	-1.10667	0.393575	0.703961	-0.454101	-1.08118	-1.78835	3.33041	3.78999	1.14257	-0.452362	1.01534	1.38826	2.60128	2.36691	-0.0868449	-0.466393	1.25581	2.93918	-0.216477	2.26854	-0.939184	0.857843	1.14262	2.22425	-0.624871	1.76485	1.77212	-1.38376	1.84301	-0.778273	5.12194	-0.106087	2.73277	0.943613	-0.516333	4.2307	1.86009	-0.24772
210	TGCGTAATCGATACCATCTTCTTCCTTGAACTTCACGCTT	AT3G50820	Encodes a protein which is an extrinsic subunit of photosystem II and which has been proposed to play a central role in stabilization of the catalytic manganese cluster. In <i>Arabidopsis thaliana</i> the PsbO proteins are encoded by two genes: <i>psbO1</i> and <i>psbO2</i>. PsbO2 is the minor isoform in the wild-type. Mutants defective in this gene have been shown to be affected in the dephospho…	PHOTOSYSTEM II SUBUNIT O-2 (PSBO2);PHOTOSYSTEM II SUBUNIT O-2 (PSBO-2);OXYGEN EVOLVING COMPLEX SUBUNIT 33 KDA (OEC33)	1.47281	-0.709417	1.44581	-0.969467	-0.564328	2.29878	-0.900397	0.478289	0.393575	2.28892	1.13086	-1.08118	0.533574	-0.757048	-0.297472	2.72753	-0.452362	-0.569624	-0.196704	-0.56865	-1.09252	2.23508	3.92592	3.37128	5.12681	-0.216477	-0.538815	-0.939184	2.73231	-0.442341	1.00186	1.69706	2.25027	-0.549804	0.201202	-0.964342	-0.778273	2.31458	2.21584	1.88478	2.16601	-0.516333	2.79012	0.275128	-0.24772
211	CAGCTTCAAATAGTCAGATGAGATTATAGACCGGAACCAT	AT3G51030	encodes a cytosolic thioredoxin that reduces disulfide bridges of target proteins by the reversible formation of a disulfide bridge between two neighboring Cys residues present in the active site. Thioredoxins have been found to regulate a variety of biological reactions in prokaryotic and eukaryotic cells.	THIOREDOXIN H-TYPE 1 (ATTRX1);ARABIDOPSIS THALIANA THIOREDOXIN H-TYPE 1 (Attrx h1);THIOREDOXIN H-TYPE 1 (TRX1)	8.53674	8.15786	9.09686	8.12593	7.63043	7.57067	7.48762	8.25308	7.47039	7.50702	7.86331	7.89324	7.58451	8.4303	8.23001	8.08508	8.15866	8.07783	8.32293	8.17618	7.9215	8.30117	8.28515	8.4685	8.19971	8.27136	8.32227	8.58634	8.58803	9.43877	8.59929	8.37794	7.40292	8.20842	7.79366	7.70454	8.32239	8.24532	7.79478	7.33763	7.4408	7.97151	7.46659	7.4748	7.9859
212	GATCCAACCATAGTCAAAGTCCCATCAGTACTACTATACA	AT3G51550	Encodes a synergid-expressed, plasma-membrane localized receptor-like kinase that accumulates asymetrically in the synergid membrnane at the filiform apparatus and mediates male-female gametophyte interactions during pollen tube reception. Also involved in powdery mildew infection. Mutants show faster root elongation under dim light, the protein is required for intracellular accumulation of AHA2 …	FERONIA (FER)	10.5013	10.3164	10.537	10.4997	10.2835	10.3761	10.7276	10.6428	10.8561	10.7175	10.63	10.7865	11.0244	10.9193	11.1767	11.0196	10.675	10.6574	11.0939	10.7751	10.9467	10.8652	10.3641	10.1875	10.3267	10.3524	10.2069	10.4156	10.4829	10.3961	10.5103	10.6783	10.4366	10.3382	10.3857	10.528	10.6081	10.8024	10.8918	10.6811	10.7068	10.5356	10.9947	11.0056	11.5076
213	AGCTGTTTCTATACATTCTTTGACTAAAACGCCACTTGTG	AT3G52430	Encodes a lipase-like gene that is important for salicylic acid signaling and function in resistance (R) gene-mediated and basal plant disease resistance. PAD4 can interact directly with EDS1, another disease resistance signaling protein. Expressed at elevated level in response to green peach aphid (GPA) feeding, and modulates the GPA feeding-induced leaf senescence through a mechanism that doesn…	PHYTOALEXIN DEFICIENT 4 (PAD4);ARABIDOPSIS PHYTOALEXIN DEFICIENT 4 (ATPAD4)	7.09925	6.95592	6.4	6.83143	7.10101	7.04392	7.53006	6.40903	7.44886	7.49838	7.48254	7.32397	7.8999	8.81091	8.99485	8.14632	7.90958	7.96565	8.1025	8.20943	8.23616	7.84979	7.869	7.45875	7.93416	6.94339	7.02343	6.69744	7.19769	6.42802	6.96379	6.87497	6.71904	6.74482	6.56461	6.62812	6.55264	7.86917	7.74566	7.96799	7.38656	7.17715	7.88364	8.33582	8.17435
214	TTAAGCAATTCTTTAGCCTTTTCTTTAGTCTTGTTACCAC	AT3G52450	Encodes a cytoplasmically localized U-box domain E3 ubiquitin ligase protein that is involved in the response to water stress and acts as a negative regulator of PAMP-triggered immunity.	(ATPUB22);PLANT U-BOX 22 (PUB22)	6.31075	4.96301	5.75323	6.23021	4.07953	3.59424	5.03034	4.10278	6.22646	6.39512	6.62271	6.48107	6.78529	5.98442	7.30986	6.67655	5.92268	6.14462	6.07008	6.22577	6.35869	6.28819	6.40397	5.82059	6.39861	6.01234	6.64109	4.48708	4.48233	5.62375	5.72068	5.04755	4.48731	4.09405	4.59352	4.9664	4.89415	6.83814	6.36965	6.07064	5.42474	5.82352	6.52193	6.38365	6.74096
215	ATCGGATAGCAACATTACCTCATCGTTAATTCCAAGATCT	AT3G52960	Thioredoxin superfamily protein;(source:Araport11)	PEROXIREDOXIN-II-E (PRXIIE)	12.6376	12.3937	13.3416	12.0044	12.4768	12.0776	11.6867	12.6038	12.7716	12.6239	12.7853	12.7787	12.6878	12.9814	13.1435	12.5472	13.1871	12.8457	12.8475	12.6161	12.8079	13.1445	12.1961	12.3426	11.8343	12.0652	13.3712	12.3292	12.6118	13.3783	12.8037	12.5231	12.3716	13.0242	12.5776	12.6765	12.6195	13.028	12.8574	13.3116	13.0257	13.4801	13.4528	13.0571	13.2899
216	TTTCGAATTTCATCTCAACGTACAAGCCTTTCATCAATTC	AT3G53110	Encodes a putative DEAD-Box RNA Helicase and has RNA-dependent ATPase activity. Mutant is Sensitive to chilling stress and heat stress. Germination of the mutant is inhibited by ABA. LOS4 may be involved in temperature sensing. Is enriched in the nuclear envelope and also located in the cytoplasm. LOS4 is involved in export of poly A RNA. The mRNA is cell-to-cell mobile.	LOW EXPRESSION OF OSMOTICALLY RESPONSIVE GENES 4 (LOS4)	7.68616	7.57135	8.00957	7.78876	7.38404	6.90004	7.12751	7.35685	7.7423	7.64648	7.86331	7.79227	8.00118	8.63312	8.67119	8.65827	8.5163	8.22154	8.82289	8.41719	9.05596	8.63767	8.95357	8.1667	8.29673	8.76366	8.35903	7.94651	7.94177	8.09293	7.87223	8.09281	7.26947	6.74482	7.33392	7.53948	7.45535	7.80643	8.38175	8.08248	8.61839	8.31339	8.96291	8.87875	8.86862
217	CCCAAGTTCAGACGTTTTCTCTCTTGTTGAATCATATCTG	AT3G54500	Member of a small family (4 proteins) in Arabidopsis that have some overlap in function. LNK2 along with LNK1 functions in the integration of light signaling and circadian clock. It is regulated by the clock TOC1 complex. Functions as a transcriptional coactivator.	NIGHT LIGHT-INDUCIBLE AND CLOCK-REGULATED 2 (LNK2)	11.3878	10.9537	11.621	10.7589	8.56753	8.1991	8.84612	8.94454	7.13504	6.6347	7.30745	6.68038	6.51085	6.29823	6.57289	6.63442	7.03145	7.9342	8.19131	7.95099	7.97626	7.9953	12.782	12.7818	12.7417	12.9589	12.5806	11.7757	11.6136	11.5942	11.6126	11.8572	9.01467	8.84036	9.15249	9.0923	9.16863	9.05605	7.48637	6.61813	7.38656	6.84999	6.87759	6.96163	6.91215
218	CTGTCCGACCTTTCTTCTTCTTCTTCCTTGTAAATATCAG	AT3G55020	Ypt/Rab-GAP domain of gyp1p superfamily protein;(source:Araport11)	0	10.5112	10.0142	10.2422	10.0851	10.0439	9.7649	9.97228	10.1323	10.308	10.3315	10.4262	10.2048	10.1516	10.8246	10.9722	10.9812	10.7997	10.8655	11.0718	10.8933	10.9008	11.0482	11.0925	10.8882	10.8771	11.2259	10.8753	10.5105	10.3899	10.2813	10.566	10.5457	9.79275	9.67057	9.92856	10.0108	10.0711	10.2629	10.59	10.0315	10.4187	10.3883	10.829	10.6898	10.955
219	CCCTCACATCTTCAAAGTAGTCAAACACATCGTACAGAAT	AT3G55270	Encodes MAP kinase phosphatase 1 (MKP1). Loss of MKP1 results in hypersensitivity to acute UV-B stress, but without impairing UV-B acclimation.	MITOGEN-ACTIVATED PROTEIN KINASE PHOSPHATASE 1 (MKP1);ARABIDOPSIS MITOGEN-ACTIVATED PROTEIN KINASE PHOSPHATASE 1 (ATMKP1)	9.78297	9.60233	9.87793	9.46412	9.19888	9.1397	9.61432	9.59637	9.29746	9.4488	9.14022	9.38337	9.38595	10.0955	10.0233	10.1265	9.93888	10.0984	9.93644	9.93617	9.75532	9.58735	9.74184	9.62358	9.70147	9.53004	9.56578	9.68195	9.74354	9.50749	9.68953	9.67319	9.43302	9.27515	9.40659	9.41395	9.34455	9.57197	9.63031	9.32606	9.562	9.42178	10.09	9.96338	10.1963
220	GTGACCTTCTTGAACTGTTTAGAGATATGTATGACGCAAA	AT3G56010	transmembrane protein;(source:Araport11)	0	10.5555	10.1937	10.2768	10.0919	10.0876	9.85685	9.88506	9.93977	10.0853	9.96213	10.1943	10.0371	9.99914	10.4855	10.6472	10.5327	10.7455	10.6441	10.6667	10.7323	10.8423	10.697	10.5343	10.4726	10.4946	10.5476	10.718	10.5269	10.3139	10.4273	10.5143	10.7066	10.0585	9.91882	10.0304	10.0889	9.85563	10.4179	10.4514	10.1949	10.5651	10.44	10.9039	10.764	10.5113
221	TCAAGATAGATTCGAACATGAACTGAAGATAGAGAAGTGC	AT3G56400	Member of WRKY Transcription Factor; Group III. Function as activator of SA-dependent defense genes and a repressor of JA-regulated genes. WRKY70-controlled suppression of JA-signaling is partly executed by NPR1.	WRKY DNA-BINDING PROTEIN 70 (WRKY70);ARABIDOPSIS THALIANA WRKY DNA-BINDING PROTEIN 70 (ATWRKY70)	6.66658	5.66562	5.81038	6.49814	8.11867	8.72657	9.00198	7.08808	10.4664	10.5583	10.7693	10.9318	11.4943	8.76455	8.78201	7.78161	8.06727	7.29456	6.4898	7.23225	7.92707	6.45231	6.49939	7.72069	8.33531	5.51144	6.1194	7.24569	8.16466	5.89751	6.61657	7.33513	9.00707	7.91372	8.15346	8.23778	8.34326	11.0795	10.7133	11.1217	10.2693	10.6046	7.90758	8.68027	8.19936
222	AAATTAACTTCATACTTAGACTGTCGATCTGGATGAAACA	AT3G57260	beta 1,3-glucanase	BETA-1,3-GLUCANASE 2 (BGL2);PATHOGENESIS-RELATED PROTEIN 2 (PR2);BETA-1,3-GLUCANASE 2 (BG2);PATHOGENESIS-RELATED PROTEIN 2 (PR-2); (AtPR2); (ATBG2);&#946;-1,3-GLUCANASE (GNS2)	5.52592	6.86801	3.64744	8.30433	6.23009	7.64348	5.81385	4.38518	5.81984	5.96449	5.92094	5.36177	6.60825	8.43524	8.25327	10.1189	5.99058	6.88159	6.79198	7.1929	7.65903	5.69451	5.80039	6.46526	6.98842	5.61641	5.48355	4.89371	4.94531	4.20152	4.97149	4.50441	5.98208	6.52701	9.27713	5.01294	4.64799	7.86917	5.77656	7.06269	8.16922	6.37848	8.86235	7.89718	6.22801
223	CATCAAAATTAATGCCAGTATTCTCCTGCTCTGTAAAGAC	AT3G58510	DEA(D/H)-box RNA helicase family protein;(source:Araport11)	RNA HELICASE 11 (RH11)	6.26982	5.82974	7.48582	6.79208	5.58542	6.13397	6.15489	6.31118	6.80297	6.31867	6.34031	6.51128	7.10343	6.894	7.42363	7.38415	7.34854	6.725	7.73993	6.81505	8.15778	7.24407	7.01742	6.92823	7.3315	7.20138	7.36205	6.33694	6.47255	7.13509	6.94828	7.45728	6.28841	6.6301	6.03409	6.04689	6.62261	7.67213	8.09848	7.68697	7.93985	8.09469	8.17753	8.31405	8.44925
224	TCACGTATTTGCACCTCTGGATATTTAGATTGAGAGCTTC	AT3G58570	P-loop containing nucleoside triphosphate hydrolases superfamily protein;(source:Araport11)	RNA HELICASE 52 (RH52)	6.5172	5.76632	6.34305	6.44839	8.88482	8.66431	8.70878	8.82259	8.14177	8.33574	8.44978	8.34718	8.15269	8.5027	8.69405	8.653	8.60563	8.31607	8.52781	8.20943	8.27599	8.07806	6.19182	5.93763	6.51072	6.01234	6.77407	5.56861	5.64792	6.2719	6.15837	5.30587	8.41733	8.57173	8.56607	8.73089	8.35872	8.61836	8.80381	8.60451	8.70516	8.41145	8.65165	8.52779	8.78845
225	GTTTGATCATCACTCATAGAAGTCCCATTGCCTATAGTAT	AT3G60030	squamosa promoter-binding protein-like 12;(source:Araport11)	SQUAMOSA PROMOTER-BINDING PROTEIN-LIKE 12 (SPL12)	10.8369	10.2484	10.5189	10.3864	9.71063	9.61331	10.4621	10.1119	10.0678	10.2502	10.1337	10.2255	10.0847	10.8284	11.1532	10.9124	10.7831	11.277	11.3803	11.2599	11.0607	11.0862	11.0468	10.9843	11.223	11.0579	10.8487	10.9696	10.7682	10.4578	10.764	10.7605	10.008	9.82415	10.0166	9.98913	9.97745	10.0761	10.621	9.88365	10.348	10.1552	10.9919	11.0309	11.4234
226	GACGATTTTGGGGTAGAAACTGTATCAATTCCTCTAGAGA	AT3G61240	DEA(D/H)-box RNA helicase family protein;(source:Araport11)	RNA HELICASE 12 (RH12)	9.69101	9.42373	9.87291	9.45365	9.52181	9.28125	9.30784	9.21863	9.45697	9.37521	9.23415	9.27748	9.10115	9.98526	10.0873	10.0242	10.0304	9.73073	9.95431	9.8053	9.49713	9.79733	9.69474	9.84702	9.94543	9.65543	10.0805	9.91178	9.69389	9.82327	9.86295	9.7094	9.2551	9.42604	9.49506	9.28951	9.3702	9.08277	9.27978	9.16462	9.21819	9.55647	9.53159	9.40183	9.72526
227	GCTGAACCTTTCCAGATCCATCGATTTTGTAAAACTGAAG	AT3G62250	ubiquitin 5;(source:Araport11)	UBIQUITIN 5 (UBQ5)	12.1803	12.2215	13.2964	12.0734	12.0114	11.2585	11.0196	12.091	12.8528	12.7241	12.3164	12.3901	12.295	13.283	13.0084	13.0225	13.5806	12.8096	12.7074	12.9594	12.8139	12.7802	12.5758	12.4396	12.3169	12.563	13.1669	12.0061	12.1338	12.8898	12.4781	12.0482	11.8258	12.6986	12.209	12.1538	12.3366	12.3658	12.2462	12.6254	12.6448	13.1093	13.2485	13.0939	13.0508
228	CGTTTCTCCAGAATGTCATAATATCTCTGTGAATAAGGCT	AT3G62310	RNA helicase family protein;(source:Araport11)	0	8.27759	8.41212	8.98961	8.31825	7.59049	7.52234	8.03329	7.64487	8.27009	8.44767	8.09665	8.22032	8.22985	8.45484	8.67119	8.70481	8.99679	8.51518	8.67057	8.7867	8.98296	8.61706	8.78391	8.28187	8.62412	8.8197	8.50831	8.30637	8.52318	8.78407	8.71382	8.8284	8.08316	8.1541	8.06125	8.07732	8.18462	8.46433	8.97872	8.73528	9.08827	8.92454	9.04616	9.09211	9.50215
229	TCTCCTTTGAACTTCTTTACTTCCTTCGGCTTTGTAATTC	AT3G62600	J domain protein localized in ER lumen. Can partially compensate for the growth defect in jem1 scj1 mutant yeast. Forms a complex SDF2-ERdj3B-BiP that is required for the proper accumulation of the surface-exposed leucine-rich repeat receptor kinases EFR. EFR is involved in PAMP (pathogen associated molecular patterns) triggered immunity.	(ATERDJ3B); (ERDJ3B)	11.6849	11.1474	11.5582	12.0335	11.3749	11.5555	11.0008	11.0927	12.7186	12.7258	12.7166	12.5072	12.1478	11.8482	11.472	11.5295	11.646	11.0864	11.3878	11.3669	11.1468	11.2413	10.815	11.0112	11.4234	10.9428	10.9685	11.5934	11.4667	11.4067	11.4732	11.4676	10.9699	11.1996	11.1425	10.8182	11.1617	11.6918	11.4746	11.9852	11.8122	11.6738	11.278	11.3619	11.015
230	GCCCTAGATTTAGCAGACTTGATTTGATACTGGAGGTCAT	AT3G63340	kinase superfamily protein;(source:Araport11)	0	3.39881	-0.709417	2.82432	3.42285	2.6056	2.29878	2.55904	1.70068	3.20093	1.92635	2.35325	-1.08118	1.91209	2.05031	3.16196	2.72753	3.6351	1.7523	3.50374	1.75328	1.71484	2.23508	3.62107	3.37128	3.85672	2.10545	3.36808	2.52025	3.36034	2.36501	2.58682	4.01899	-0.557081	3.69812	2.31668	2.20558	3.12862	5.48451	4.14184	3.02228	4.31285	3.18411	3.88966	3.97557	2.92221
231	CTAACTCTCGAGTCGGAACAATTATAACAGCTTGAATAAC	AT4G00660	RNAhelicase-like 8;(source:Araport11)	(ATRH8);RNAHELICASE-LIKE 8 (RH8)	8.1253	7.4147	8.24022	7.76185	8.20054	7.79063	8.09678	7.76677	8.16836	7.78078	8.11955	7.96595	8.22427	8.57163	8.51951	8.63709	8.95915	8.54151	8.89869	8.60378	9.02513	8.68464	8.7455	8.65098	9.07532	8.70536	8.29091	8.45528	7.83893	8.26847	8.43092	8.75667	7.71438	7.64495	8.00641	7.91524	8.09517	7.98701	8.63201	8.23173	8.66926	8.69556	8.86235	9.04	9.33536
232	TAGCGTTATATCCTATTTCCATCATATGCTGTGCCATCAT	AT4G02390	Encodes a DNA dependent nuclear poly (ADP-ribose) polymerase (E.C.2.4.2.30), thought to be involved in post-translational modification .	POLY(ADP-RIBOSE) POLYMERASE (APP);POLY(ADP-RIBOSE) POLYMERASE 2 (PARP2);POLY(ADP-RIBOSE) POLYMERASE 1 (PARP1); (ATPARP1);POLY(ADP-RIBOSE) POLYMERASE (PP)	6.40827	6.25637	6.87207	5.85071	6.06503	5.1792	5.07688	6.1125	6.27622	6.08478	6.62271	6.28515	6.11251	6.894	6.94093	6.87049	7.38684	6.05973	6.17834	6.11785	6.3913	6.38889	6.00934	5.89966	6.24499	5.93327	6.538	5.881	6.01435	6.21587	5.95606	6.5943	6.07228	6.48362	5.92912	6.17521	6.09209	7.52404	6.6621	6.72272	6.84247	6.77829	6.49056	6.90448	6.46653
233	AGTTTTCCCTACACTTTTGCCTCTACTCTTAAAGAAATTG	AT4G03550	Encodes a callose synthase that is required for wound and papillary callose formation in response to fungal pathogens Erysiphe and Blumeria. Mutants are resistant to P. parasitica and exhibit an exaggerated PR1 response.Contributes to PAMP-induced basal defense. The mRNA is cell-to-cell mobile.	GLUCAN SYNTHASE-LIKE 5 (ATGSL05); (GSL05); (ATGSL5);POWDERY MILDEW RESISTANT 4 (PMR4);GLUCAN SYNTHASE-LIKE 5 (GSL5);GLUCAN SYNTHASE-LIKE 5 (GSL05);ENHANCER OF EDR1 3 (EED3)	8.28274	8.23603	8.82605	7.98764	8.29054	7.85894	8.07974	8.37513	8.49686	8.56815	8.66224	8.51315	8.3753	9.2805	8.97632	9.44178	9.19689	9.22317	9.23584	9.14731	9.03031	9.12017	8.90211	8.44892	8.91646	8.7231	8.6876	8.35773	8.29802	8.62644	8.66245	8.19211	7.98595	8.36608	8.14176	8.21805	8.27972	8.75753	8.32437	8.97012	8.40577	8.9855	9.35128	9.28356	9.74238
234	ACTCTCCCATAAGATCTTGATCCATAGTAACCATTAACGA	AT4G05160	Encodes a peroxisomal protein involved in the activation of fatty acids through esterification with CoA. At4g05160 preferentially activates fatty acids with medium chain length (C6:0 and C7:0) as well as even-numbered long-chain fatty acids (C14:0, C16:0 and C18:0). At4g05160 was also able to catalyze the conversion of OPC-6:0 to its CoA ester and is therefore thought to be involved in the peroxi…	0	9.11522	8.73973	8.65331	8.8168	8.61309	8.52059	8.51535	8.68286	8.8489	8.90853	9.04375	9.0208	8.90077	9.24436	9.25135	9.34714	9.30753	8.71346	9.18051	8.87636	9.12786	8.84685	8.62372	8.50689	8.68513	8.60689	8.94298	8.92345	8.66734	8.83146	8.78976	8.91235	8.61034	8.27992	8.45071	8.6885	8.55935	9.348	9.20453	9.08052	9.29087	9.03634	9.678	9.62164	9.44751
235	AATGACTTAACGTTGATGATCTCTTTAGCAGAATCTTTGG	AT4G05180	Encodes the PsbQ subunit of the oxygen evolving complex of photosystem II.	PHOTOSYSTEM II SUBUNIT Q (PSBQ);PHOTOSYSTEM II SUBUNIT Q-2 (PSBQ-2); (PSII-Q)	12.7903	12.8667	13.4497	12.7673	12.485	12.9419	13.716	13.5111	11.1774	11.8899	12.1682	12.4374	12.7775	11.3047	12.8316	12.1899	11.5288	12.2706	13.0688	12.1667	13.3287	12.9498	12.5171	12.9477	12.5239	12.5478	12.897	12.4409	13.7159	13.6645	13.4258	13.7667	12.8575	13.3607	12.7323	13.0959	13.4721	13.8677	14.1609	13.5981	13.2782	13.1888	12.5945	12.8896	14.0805
236	TCCATTTCTTATCTTTATCATCTTCGCCTCCCATTTTCTC	AT4G07990	Chaperone DnaJ-domain superfamily protein;(source:Araport11)	0	9.46943	9.22575	9.25187	9.47451	8.95334	9.04758	8.96534	8.87775	9.45697	9.19982	9.28568	9.04165	8.8564	9.82321	9.61392	9.86253	9.79438	9.54021	9.58629	9.51217	9.48208	9.53704	9.55459	9.51476	9.76785	9.46827	9.59946	9.49649	9.15399	9.28728	9.56028	9.50827	8.98788	8.82306	9.05191	8.95899	8.84195	9.84596	9.23599	8.91379	9.3172	9.3463	9.53928	9.67387	9.39794
237	TTCATACACAAAACCTAATGATACTCGTCCCAGAAATTTC	AT4G08470	Encodes a member of the A1 subgroup of the MEKK (MAPK/ERK kinase kinase) family. MEKK is another name for Mitogen-Activated Protein Kinase Kinase Kinase (MAPKKK or MAP3K). This subgroup has four members: At4g08500 (MEKK1, also known as ARAKIN, MAP3Kb1, MAPKKK8), At4g08480 (MEKK2, also known as MAP3Kb4, MAPKKK9), At4g08470 (MEKK3, also known as MAP3Kb3, MAPKKK10) and At4g12020 (MEKK4, also known a…	MAPK/ERK KINASE KINASE 3 (MEKK3); (MAPKKK10)	6.53459	5.79838	5.78209	6.23021	6.23009	7.25298	7.1603	6.42471	7.31244	7.50702	7.5738	7.82872	8.56148	7.77043	8.20635	7.75236	7.72256	6.99262	7.25451	6.83223	7.92707	6.54251	6.52229	6.32905	7.30064	5.61641	6.20265	5.95563	6.51129	5.66618	6.28726	6.65125	6.89413	6.58975	6.55288	6.61309	7.13462	8.72397	8.24706	8.34093	8.14329	7.93899	8.3092	8.75491	8.65013
238	ATAGCAAAATCTTCAGGACCAGAAACACCAATATACTGAT	AT4G08480	Encodes a member of the A1 subgroup of the MEKK (MAPK/ERK kinase kinase) family. MEKK is another name for Mitogen-Activated Protein Kinase Kinase Kinase (MAPKKK or MAP3K). This subgroup has four members: At4g08500 (MEKK1, also known as ARAKIN, MAP3Kb1, MAPKKK8), At4g08480 (MEKK2, also known as MAP3Kb4, MAPKKK9), At4g08470 (MEKK3, also known as MAP3Kb3, MAPKKK10) and At4g12020 (MEKK4, also known a…	SUPPRESSOR OF MKK1 MKK2 1 (SUMM1);MAPK/ERK KINASE KINASE 2 (MEKK2);MITOGEN-ACTIVATED PROTEIN KINASE KINASE KINASE 9 (MAPKKK9)	6.06975	5.17323	5.63167	5.25935	5.21703	5.10613	5.75781	5.46318	5.60303	5.52839	5.95529	5.45798	6.21727	5.35148	6.36074	6.29907	5.52492	5.1028	6.24624	5.62117	6.69538	5.64108	5.41625	6.41231	6.33911	5.14107	5.87058	4.89371	5.20362	5.62375	5.39418	5.88292	4.80047	4.94205	4.84506	5.05803	5.15246	6.01502	6.60816	6.7024	6.74236	6.22513	7.05958	6.87504	6.69479
239	GGAGTAATATTCTTATCTCCTCCTCTTCGTCCAGTTGATT	AT4G08500	Encodes a member of the A1 subgroup of the MEKK (MAPK/ERK kinase kinase) family. MEKK is another name for Mitogen-Activated Protein Kinase Kinase Kinase (MAPKKK or MAP3K). This subgroup has four members: At4g08500 (MEKK1, also known as ARAKIN, MAP3Kb1, MAPKKK8), At4g08480 (MEKK2, also known as MAP3Kb4, MAPKKK9), At4g08470 (MEKK3, also known as MAP3Kb3, MAPKKK10) and At4g12020 (MEKK4, also known a…	(ATMEKK1); (ARAKIN); (MAPKKK8);MAPK/ERK KINASE KINASE 1 (MEKK1)	8.86684	8.70632	9.04423	8.81025	8.2398	8.29262	8.77732	8.77138	9.24844	9.37521	9.05963	9.02604	9.41438	9.4241	9.60792	9.69075	9.60156	9.67949	9.64407	9.52543	9.55044	9.64278	9.442	9.26143	9.71616	9.59249	9.2244	9.13362	9.0059	8.98602	9.30412	9.18409	8.3825	8.62262	8.67288	8.64114	8.93769	9.57197	9.6133	9.31272	9.31139	9.17192	9.75261	9.61275	9.72813
240	CATTCAAGAACCTATATGAATGTTACAAACTTGCACGATG	AT4G08900	Encodes an arginase, likely to be involved in polyamine biosynthesis in pollen.	ARGININE AMIDOHYDROLASE 1 (ARGAH1)	9.3019	8.88491	8.66884	8.92989	8.65242	8.5276	8.55287	8.2354	8.88943	8.82117	8.59847	8.64845	8.28445	9.02595	8.89974	8.94778	9.05345	9.00591	9.03931	9.03312	8.88046	8.61012	8.76483	8.9164	9.27109	8.52836	8.96302	9.44776	9.05915	8.96493	9.27021	9.52868	8.61034	8.26077	8.69439	8.64484	8.59459	9.05605	8.755	8.29417	8.79119	8.53079	8.94567	8.97903	8.76071
241	TCCATCTTGTTTATATGTAATGTCGCTGCTAGGAATTCAC	AT4G09570	Encodes a member of Calcium Dependent Protein Kinase (CDPK) gene family.Positive regulator of ABA signaling. Phosphorylates ABA responsive transcription factors ABF1 and ABF4.	CALCIUM-DEPENDENT PROTEIN KINASE 4 (CPK4); (ATCPK4)	8.91077	8.43269	9.17236	8.37705	9.26381	9.29159	8.85616	8.71829	9.86322	9.85117	9.82551	9.73661	9.69193	10.0268	9.84336	9.72377	9.79675	9.17353	9.20204	9.38409	9.01992	9.11528	8.46138	8.47497	9.08893	8.43098	8.72093	8.66259	8.89676	8.5031	8.76341	8.7653	8.91256	9.07042	9.10508	8.94105	8.99816	10.2512	9.20906	9.53295	9.30848	9.38604	9.52773	9.56745	9.58042
242	CCACTAACCAATATAGATCTAAACCTCGCGTGATGACTTA	AT4G09730	Encodes RH39, a DEAD-box protein involved in the introduction of the hidden break into the 23S rRNA in the chloroplasts. Recombinant RH39 binds to the 23S rRNA in a segment adjacent to the stem-loop creating the hidden break target loop in a sequence-dependent manner. Has ATP-hydrolyzing activity at a Kcat of 5.3 /min in the presence of rRNA sequence. Mutants have drastically reduced level of lev…	RH39 (RH39)	7.66263	7.66996	8.56059	7.64892	7.29986	6.74021	7.0826	7.57632	7.81143	8.20381	7.83592	7.6365	7.92073	7.98104	8.31355	8.30244	8.80267	8.36995	7.99805	8.24192	8.23616	8.38483	7.69851	7.33618	7.54404	7.5973	7.98866	7.34159	7.55365	8.44944	8.18177	8.28502	7.44854	8.34198	7.87598	7.61686	8.11957	8.65443	8.50494	8.47274	8.91898	8.96547	9.17012	8.9721	9.12515
243	ATCATAAAGAAACACACCCATATTATGAGCCAGATTAACG	AT4G10180	Encodes a nuclear-localized protein that acts as a repressor of photomorphogenesis and may be involved in chromatin remodeling. The mRNA is cell-to-cell mobile.	DE-ETIOLATED 1 (DET1);FUSCA 2 (FUS2); (ATDET1)	8.54105	8.22427	8.43449	7.72053	7.53896	7.2698	7.7896	7.83877	7.86118	7.67742	7.29409	7.81061	7.7055	7.98779	8.47402	8.26151	8.18788	8.34027	8.44354	7.9821	8.20898	7.84979	7.70853	8.05022	7.82995	8.23061	8.12296	8.21816	8.24729	8.4795	8.6907	8.62543	7.83952	7.99323	7.59638	7.57093	7.82535	8.24532	7.87691	8.27365	8.31575	8.10938	8.74764	8.68027	8.54994
244	TGATTACAAAATAGACTCTCTTTAGGTTGTTGGAGCTTTG	AT4G10500	2-oxoglutarate (2OG) and Fe(II)-dependent oxygenase superfamily protein;(source:Araport11)	DMR6-LIKE OXYGENASE 1 (DLO1)	4.10508	0.875546	1.44581	1.35246	-0.564328	2.00927	1.42153	-1.10667	2.7155	1.44093	2.71582	2.08875	1.38157	1.56488	3.40297	5.82439	1.1326	1.7523	2.12522	2.2387	2.07741	2.23508	1.11857	-0.329157	-0.230745	2.10545	-0.538815	-0.939184	1.59481	2.72758	-0.5831	1.69706	1.02788	1.03516	3.74552	1.84301	-0.778273	3.89954	1.47888	3.26329	4.00251	3.39056	3.88966	1.86009	2.92221
245	TCTCAAGATACTTACTGTTCCCCTGTCAATTACCTTCTTA	AT4G11110	Encodes a member of the SPA (suppressor of phyA-105) protein family (SPA1-SPA4). SPA proteins contain an N-terminal serine/threonine kinase-like motif followed by a coiled-coil structure and a C-terminal WD-repeat domain. SPA proteins function redundantly in suppressing photomorphogenesis in dark- and light-grown seedlings. SPA2 primarily regulates seedling development in darkness and has little …	SPA1-RELATED 2 (SPA2)	6.06975	6.27927	6.4902	5.79872	5.81071	5.1792	6.21854	5.92675	6.41594	6.01382	5.95529	6.1185	5.93274	5.81281	6.38903	6.21582	6.14755	6.41906	6.21269	6.46477	6.32533	5.97924	5.97655	5.82059	6.33911	5.89205	6.03104	6.54463	6.43275	6.54634	6.42813	6.89083	5.50901	6.07955	5.58202	5.60551	5.82164	6.56251	6.46377	6.24935	6.59706	6.47235	6.17259	6.71807	6.26007
246	AAGCCAGTACTTCGACAAAATCTGCAATAATTCCAGTTTC	AT4G12720	Encodes a protein with ADP-ribose hydrolase activity. Negatively regulates EDS1-conditioned plant defense and programmed cell death.	ARABIDOPSIS THALIANA NUDIX HYDROLASE HOMOLOG 7 (AtNUDT7);GROWTH FACTOR GENE 1 (GFG1); (NUDT7)	7.58133	7.93083	7.71259	8.21293	6.74855	7.11081	7.23403	6.97548	7.70646	7.83668	7.5738	7.43846	8.8162	9.37866	8.85987	8.59378	8.09838	7.95785	8.01762	8.56834	8.22263	7.75236	8.25812	7.78459	8.38764	7.63527	8.24582	6.88736	7.86159	7.13509	7.06795	7.74582	6.23734	6.58975	6.90626	6.55136	6.49785	7.59998	7.45616	7.31104	7.7118	7.61809	8.09651	8.53722	8.63186
247	TTGGTGACTTCCATATTCTCTCACTATACTTTAACGGAGA	AT4G14560	auxin (indole-3-acetic acid) induced gene (IAA1) encoding a short-lived nuclear-localized transcriptional regulator protein. The mRNA is cell-to-cell mobile.	INDOLE-3-ACETIC ACID INDUCIBLE 1 (IAA1);AUXIN RESISTANT 5 (AXR5)	9.02586	7.72938	8.27616	7.98764	7.26222	7.68797	8.0095	8.04053	6.41594	6.78433	6.85878	7.21803	6.96319	6.55583	7.54173	7.29232	7.36142	7.34327	7.30314	7.2579	8.03419	7.39697	7.5166	6.90925	7.80817	7.85499	6.30667	8.60191	8.88206	9.01914	8.50701	8.70828	7.63768	6.78111	7.4074	7.81374	7.64379	7.74085	8.46756	7.7576	7.57297	7.86305	6.72424	7.67601	7.80213
248	ACCGTAGCTTATATACTTCGTTGTTGCTAAAATACGCCTG	AT4G15800	Member of a diversely expressed predicted peptide family showing sequence similarity to tobacco Rapid Alkalinization Factor (RALF), and is believed to play an essential role in the physiology of Arabidopsis. Consists of a single exon and is characterized by a conserved C-terminal motif and N-terminal signal peptide. The mRNA is cell-to-cell mobile.	RALF-LIKE 33 (RALFL33)	8.50623	8.62821	9.23632	8.94193	8.15335	8.09438	8.54875	8.80771	10.7456	10.9195	10.5296	10.798	11.3475	10.2743	10.951	10.7468	10.5554	10.5025	10.7109	10.3569	10.9219	10.5953	10.112	10.1577	10.1345	10.0724	10.138	8.17195	8.91854	9.14074	9.03712	9.33658	8.29779	8.79227	8.0107	8.43012	8.88172	10.4283	11.2187	10.7668	10.8837	10.6517	11.2501	11.3895	11.5974
249	AATAGCTTTAGAGATCTTTTCATCAATAGACGTTGTGTGA	AT4G16630	DEA(D/H)-box RNA helicase family protein;(source:Araport11)	0	4.50843	4.14856	5.3527	4.86342	3.82799	3.36291	3.62317	4.10278	5.67898	4.61085	5.21832	4.94119	4.7508	5.30904	5.67981	5.89746	6.0868	4.55966	5.16085	4.9232	6.2021	5.04244	5.02546	4.3147	5.919	4.30708	4.95304	3.70467	2.97332	4.84306	4.84316	5.91429	4.19781	4.65965	3.2601	3.42798	5.24409	5.77401	6.46377	6.00579	6.89003	6.90152	7.29565	6.78292	7.15316
250	CACCCTTCTTGATCATAAGCATCTGGAAACCTATACCTTC	AT4G16680	P-loop containing nucleoside triphosphate hydrolases superfamily protein;(source:Araport11)	0	6.33079	6.47049	6.30379	6.91928	4.48007	3.88374	3.95758	4.77597	6.41594	6.06151	5.84968	5.76431	5.8627	6.16182	5.81105	6.15752	6.64567	6.68776	6.59771	6.30171	6.784	6.3561	8.1666	7.93294	7.58304	8.03619	8.00422	6.3737	6.51129	6.61294	6.31172	7.50956	4.72832	4.09405	5.27445	4.08005	4.17592	7.86917	7.24264	6.38303	6.67153	7.149	7.05958	7.26381	6.71806
251	ACCCGTTGTCCATTGAATTATATGCTCCATTTCCCATCTT	AT4G16760	Encodes a medium to long-chain acyl-CoA oxidase. Catalyzes the first step of fatty acid beta-oxidation. Involved in jasmonate biosynthesis. Gene expression is induced by wounding, drought stress, abscisic acid, and jasmonate.	ACYL-COA OXIDASE 1 (ACX1); (ATACX1)	10.4518	11.1797	10.196	11.4311	9.40001	9.60505	9.76227	9.8395	9.93467	10.2256	9.73449	9.77603	9.84691	10.3844	10.0787	9.86935	9.90409	10.4155	10.0524	10.0488	10.126	9.81854	9.97551	10.3388	10.3267	9.92691	10.487	9.9427	10.4169	9.87168	9.80814	9.75991	9.43302	9.57561	9.36359	9.36993	9.45654	9.95121	9.95326	9.90825	9.97795	9.63214	10.1639	10.2132	9.96781
252	CATCAGCATCATCATTAAGTCCCAATTTACCCAATATACG	AT4G16860	Confers resistance to Peronospora parasitica. RPP4 is coordinately regulated by transcriptional activation and RNA silencing.	RECOGNITION OF PERONOSPORA PARASITICA 4 (RPP4);CHILLING SENSITIVE 2 (CHS2); (CHS2)	11.5289	11.2725	10.8958	11.503	11.6874	11.6497	11.9809	11.5234	11.5376	11.283	11.3673	11.3902	11.2856	11.3879	11.4478	11.6125	11.5395	11.4378	11.137	11.2221	11.067	11.258	9.59835	9.56718	10.1013	9.61166	9.06296	11.8619	11.4741	11.3525	11.902	11.9781	11.809	11.5333	11.9526	11.888	11.7606	10.9835	11.0328	11.084	11.1502	10.969	11.5841	11.4656	11.3638
253	GCAAAAGATATAGCATAATTCCACGTCAGCATACAACAAG	AT4G17490	Encodes a member of the ERF (ethylene response factor) subfamily B-3 of ERF/AP2 transcription factor family (ATERF-6). The protein contains one AP2 domain. There are 18 members in this subfamily including ATERF-1, ATERF-2, AND ATERF-5. It is involved in the response to reactive oxygen species and light stress. Involved in regulating root architecture and the response to cold stress.	ETHYLENE RESPONSIVE ELEMENT BINDING FACTOR 6 (ATERF6); (ERF-6-6);ETHYLENE RESPONSIVE ELEMENT BINDING FACTOR 6 (ERF6); (ERF103)	3.79474	1.61251	3.37181	1.83789	2.6056	3.69733	3.74346	2.59377	5.75113	5.04974	5.37879	4.59125	6.12453	3.88681	4.83181	4.5118	4.50183	5.04509	4.05122	4.71675	4.46207	4.16108	4.66289	2.84077	3.67615	4.6415	2.92062	1.86817	3.52081	3.64512	1.00186	3.28202	3.14336	3.97376	4.34416	3.55922	3.46965	6.40204	5.7268	6.43321	4.91324	4.90993	4.50633	4.91898	4.61026
254	TCTAAAGAAGCATTAAAACCTCCTGTGTAATCTATTCCTG	AT4G17840	CAAX protease self-immunity protein;(source:Araport11)	BALANCE OF CHLOROPHYLL METABOLISM 4 (BCM4)	11.6869	11.8554	10.8221	11.8501	10.2582	10.4773	10.6803	10.3797	10.7719	10.904	10.5648	10.6766	10.422	10.7363	10.8917	10.7344	10.5413	11.648	11.2622	11.4809	11.0505	11.1545	11.9007	12.1489	12.101	11.7626	11.7035	12.3275	11.8515	11.558	11.9645	11.9589	10.578	9.75967	10.2479	10.3626	9.86468	9.97992	10.0296	10.0913	10.3734	9.82685	10.1363	10.4031	9.86472
255	GGAGACAATCGGTGAAGGAATAAGTAGATGGATTAAAACC	AT4G18170	Member of WRKY Transcription Factor; Group II-c. Involved in the activation of salicylic acid biosynthesis genes ICS1 and PBS3. In the ovule, it is expressed in hypodermal somatic cells and appears to play a role in supression of megasporocyte cell fate. In the leaf if is upstream of FHY3 and regulates light-mediated leaf senescence.	WRKY DNA-BINDING PROTEIN 28 (WRKY28); (AtWRKY28)	4.19528	0.875546	1.44581	3.118	-0.564328	0.42431	1.42153	-1.10667	0.393575	-0.881001	-0.454101	0.503787	1.38157	1.56488	3.60942	1.87953	2.35499	1.01534	1.38826	-0.56865	2.36691	-0.0868449	1.85553	1.99277	-0.230745	-0.216477	2.63111	0.645779	1.59481	1.14262	-0.5831	1.69706	-0.557081	1.77212	1.78616	-0.964342	-0.778273	4.63651	2.21584	-0.437152	2.16601	-0.516333	3.68321	0.275128	-0.24772
256	GGATGATGAAATGCTCTTGTTGGTATTCTCTTGATTCGTA	AT4G18570	Microtubule associated protein involved in cortical microtubule organization.	INCREASED PETAL GROWTH ANISOTROPY 1 (IPGA1)	9.28145	8.94701	9.67751	8.83628	8.92552	8.56216	8.87932	9.0695	9.2233	9.22883	9.06357	9.30792	9.10115	9.18986	9.67263	9.55337	9.47097	9.23934	9.56651	9.09135	9.26393	9.41499	9.49795	9.22735	9.45049	9.55666	9.30824	9.04238	9.46887	9.45399	9.23867	9.18731	8.80267	8.91984	8.81959	8.73089	9.21466	9.18495	9.14421	8.90047	8.76166	9.14366	8.90461	9.22641	9.58991
257	CTAGGATACATCAATAAATTCCTACAACCATGACACACCA	AT4G20380	LSD1 monitors a superoxide-dependent signal and negatively regulates a plant cell death pathway. contains zinc-finger motifs. LSD1 negatively regulates a basal defense pathway that can act upstream or independently of both NIM1/NPR1 function and SA accumulation following avirulent or virulent pathogen challenge	LESION SIMULATING DISEASE 1 (LSD1);CHILLING SENSITIVE 4 (CHS4); (CHS4)	7.84785	7.25059	7.98496	7.32055	6.8703	6.79935	7.30417	7.25527	7.13504	6.98318	7.29409	7.14283	7.35375	7.80901	8.5574	8.64241	7.79081	8.47203	8.70114	8.2674	8.78553	8.63767	8.696	8.46201	8.79439	8.75794	8.1925	7.49127	7.24442	7.33245	7.44481	7.74582	6.73754	7.08682	6.92458	7.0072	7.03551	7.86917	7.96538	7.28395	7.82218	7.33542	8.01068	8.36789	8.65013
258	AATGGCTTCACATTTATGATATCCTTTGCAGATTCTTTGG	AT4G21280	Encodes the PsbQ subunit of the oxygen evolving complex of photosystem II.	PHOTOSYSTEM II SUBUNIT Q (PSBQ);PHOTOSYSTEM II SUBUNIT QA (PSBQA);PHOTOSYSTEM II SUBUNIT Q-1 (PSBQ-1)	14.2371	13.6269	14.342	13.5813	13.5676	13.4555	13.4553	13.4677	12.9651	13.07	13.4606	13.4275	13.262	13.4166	14.0595	13.5126	13.5976	13.6699	14.2917	13.9773	14.0885	14.3965	13.841	14.1271	13.5386	13.8849	14.326	14.0438	14.1493	14.5822	14.2455	14.3914	13.5285	13.7345	13.6615	13.7012	13.7367	13.4751	13.4797	13.3881	13.3947	13.5517	13.4954	13.5268	13.6377
259	AGTTCTCCAACATATCTCTTATCTCACGCAATTAAACACA	AT4G22670	Encodes one of the 36 carboxylate clamp (CC)-tetratricopeptide repeat (TPR) proteins (Prasad 2010, Pubmed ID: 20856808) with potential to interact with Hsp90/Hsp70 as co-chaperones. The mRNA is cell-to-cell mobile.	HSP70-INTERACTING PROTEIN 1 (AtHip1);HSP70-INTERACTING PROTEIN 1 (HIP1);TETRATRICOPEPTIDE REPEAT 11 (TPR11)	11.7927	11.1827	12.0537	11.2225	11.6564	11.6044	11.4116	11.4472	12.653	12.5688	12.4114	12.4467	11.9779	12.4177	12.1021	11.992	12.4309	11.7074	11.6648	11.6849	11.5127	11.6278	11.2162	11.4236	11.6198	11.2918	11.6624	11.5944	11.5951	11.8428	11.5574	11.5182	11.6213	11.6354	11.6072	11.4999	11.8008	11.8595	11.6517	12.0143	11.8224	11.8595	11.5804	11.5942	11.5552
260	AGAAATATCTCACTGTGTTCTGATTATTGGTTTGGAGGTT	AT4G22690	member of CYP706A The mRNA is cell-to-cell mobile.	CYTOCHROME P450, FAMILY 706, SUBFAMILY A, POLYPEPTIDE 1 (CYP706A1)	8.43397	9.0202	8.54804	8.90858	8.75534	9.24768	9.5539	8.7775	9.03382	8.64843	9.05171	8.97275	10.0638	10.0751	10.2695	9.99536	10.1392	10.0552	9.97447	9.95	10.7805	9.89757	9.71227	9.04805	9.66256	9.08044	8.95504	8.68104	9.61829	9.41719	9.73092	10.3474	9.03724	8.76987	8.97269	9.45034	9.04669	10.5192	10.4475	10.4185	10.2783	10.2073	11.3475	11.3378	11.4304
261	TATTGACCTCAAAACCAAATTTCTCATGTTCTGTACCTAT	AT4G23100	Encodes the enzyme glutamate-cysteine ligase catalyzing the first, and rate-limiting, step of glutathione biosynthesis. Required for cell proliferation at the root tip. Involved in susceptibility to the bacterial pathogen Pseudomonas syringae. Mutants are phytoalexin defective.	(ATGSH1);CINNAMYL ALCOHOL DEHYDROGENASE HOMOLOG 2 (CAD2); (GSHA);ROOT MERISTEMLESS 1 (RML1);PHYTOALEXIN DEFICIENT 2 (PAD2); (ATECS1);GLUTAMATE-CYSTEINE LIGASE (GSH1);CADMIUM SENSITIVE 2 (CAD2);REGULATOR OF AXILLARY MERISTEMS 1 (RAX1);PROTEASOME ALPHA SUBUNIT D2 (PAD2)	11.1399	11.3631	11.2117	11.0519	11.1094	10.8586	10.9041	11.3104	11.5791	11.5424	11.6839	11.5959	11.4188	12.1635	12.1612	11.9324	12.0467	12.0356	11.9647	11.8977	12.0732	11.9558	11.4932	11.4559	11.6025	11.4896	11.7195	11.0966	11.3407	11.4475	11.2431	11.1204	10.8571	10.9475	10.8985	11.0268	10.8964	11.5977	11.8057	11.7331	11.8756	11.736	12.4603	12.3301	12.459
262	ATGATTGTGCTCATTAGTGTATGTTATGGTGAATTTCTCC	AT4G23550	Encodes WRKY DNA-binding protein 29 (WRKY29). The mRNA is cell-to-cell mobile.	(WRKY29); (ATWRKY29)	6.81622	5.48041	6.63958	6.56191	6.17714	6.29056	6.39422	6.07324	6.5021	5.93918	6.48841	6.5983	6.29379	6.71056	7.42363	7.17966	7.12507	6.89798	7.02246	7.2579	7.0623	6.65462	6.82823	5.77937	7.42031	7.05965	6.99257	6.52842	6.09306	6.6766	5.75675	5.91429	6.2111	6.39271	6.2087	6.5355	6.60543	5.48451	6.1607	5.29077	6.39207	5.54976	6.85313	6.38365	6.91215
263	CACCAGGAGGAATAATATCAATGCCTGTATAAGACGAGAA	AT4G23740	Leucine-rich repeat protein kinase family protein;(source:Araport11)	0	4.00886	4.33498	5.69373	4.91318	3.34256	4.56727	4.144	3.93772	4.09401	3.87389	4.40388	4.47341	4.7508	5.17369	5.89235	5.17232	5.65616	3.6783	5.78058	5.31399	5.96276	5.69451	5.20603	5.34327	5.32384	4.53841	5.61093	2.96771	5.10577	4.68694	4.84316	5.30587	3.83524	4.7356	3.00856	3.79055	4.71358	3.89954	5.91628	4.60724	5.14001	5.67349	6.39216	6.15777	5.9421
264	GTTCAAGTCCTGTTGAACATTCCTTATTATGCATCGTTAG	AT4G23810	member of WRKY Transcription Factor; Group III	(WRKY53); (ATWRKY53)	5.45466	6.11076	5.18997	6.49814	4.86194	5.43926	5.24935	4.72622	8.30646	9.05711	8.05765	8.16912	9.08278	8.32776	7.69688	8.10835	7.37419	7.20516	6.85858	7.61623	7.40334	7.17054	7.09585	5.4522	6.61474	5.33811	4.95304	4.27027	5.42263	4.98392	4.84316	5.3975	4.65237	5.06491	5.4866	3.12312	4.89415	8.14747	7.36152	7.92479	8.05562	6.44945	8.1172	8.46988	8.14889
265	ACAGCAAATTTACCGTTAGCCTTTGATTCCCATACATACT	AT4G24190	encodes an ortholog of GRP94, an ER-resident HSP90-like protein and is involved in regulation of meristem size and organization. Single and double mutant analyses suggest that SHD may be required for the correct folding and/or complex formation of CLV proteins. Lines carrying recessive mutations in this locus exhibits expanded shoot meristems, disorganized root meristems, and defective pollen tub…	SHEPHERD (SHD);HEAT SHOCK PROTEIN 90.7 (HSP90.7);HEAT SHOCK PROTEIN 90.7 (AtHsp90.7);HEAT SHOCK PROTEIN 90-7 (AtHsp90-7); (HSP90)	10.4979	10.8919	11.199	11.1537	10.6542	10.7429	10.5889	11.1721	11.7384	11.781	11.6909	11.7356	11.5693	11.18	11.2823	11.452	10.9838	11.0261	10.8054	10.8231	10.9198	10.6953	10.2051	10.2605	10.4337	10.1066	10.4787	10.4739	10.9387	10.7665	10.6936	10.7988	10.3079	10.6999	10.5295	10.3671	10.6135	11.7964	11.3873	12.0414	11.8815	11.6892	11.555	11.4803	11.3711
266	AGCCATTTTGCTACTTACTGCTGGAACTCTAATCACTCTT	AT4G24240	Encodes a Ca-dependent calmodulin binding protein. Sequence similarity to the WRKY transcription factor gene family.	WRKY DNA-BINDING PROTEIN 7 (WRKY7); (ATWRKY7)	5.34071	5.0185	4.16827	5.50627	5.1081	5.58081	5.72896	4.17873	6.41594	6.17428	6.53458	6.65353	6.42596	5.90116	5.63327	6.32579	6.49015	5.58012	6.24624	6.61126	6.65567	6.10298	5.90865	5.93763	6.1091	5.97335	6.03104	6.24073	5.42263	6.24416	6.28726	6.38636	5.81796	5.12262	5.2456	6.23533	5.72952	6.83814	6.9492	6.16276	7.1852	6.77829	6.4585	6.25241	5.81837
267	TCAACTCTGCAGGGATGATGAATGTCAATAGTAGTATTTC	AT4G24520	Encodes a cyp450 reductase likely to be involved in phenylpropanoid metabolism.	P450 REDUCTASE 1 (ATR1);ARABIDOPSIS CYTOCHROME REDUCTASE (AR1);ARABIDOPSIS THALIANA CYTOCHROME REDUCTASE 1 (ATCPR1)	7.9806	7.74591	8.21399	7.69942	7.29986	7.47959	8.24171	8.11491	7.4048	7.809	7.3851	8.07111	8.38532	9.00948	9.47237	9.31082	9.14196	9.48972	10.0357	9.54379	9.98897	9.6049	9.86116	9.69737	9.8068	10.1289	9.36958	7.68653	8.23578	8.13886	7.77884	8.4113	7.65724	7.55348	7.7169	7.66865	8.27972	8.75753	8.91905	8.36698	8.33879	8.44656	9.42778	9.76096	10.1733
268	ATAGTCTTCTTTAACTTTCGACTTAAATCTAGGCCCAGTA	AT4G24690	Encodes NBR1, a selective autophagy substrate. The mRNA is cell-to-cell mobile.	NEXT TO BRCA1 GENE 1 (NBR1);ARABIDOPSIS THALIANA NEXT TO BRCA1 GENE 1 (AtNBR1)	10.6312	10.0987	9.90606	10.077	10.4448	10.6309	11.0024	10.5403	10.7848	10.6817	10.4262	10.5748	10.5163	11.2636	11.1563	11.226	10.8958	11.0855	11.1669	11.1209	11.1914	10.8313	10.6545	10.5905	10.8441	10.4138	10.6317	10.4558	10.248	9.99124	10.144	10.3659	10.4123	10.0859	10.4831	10.5058	10.3822	10.5578	11.1914	10.7656	11.1338	10.5081	11.3638	11.5284	11.5184
269	AACATCAAGGAGAGGTTTGTTTGAAAGAGAAATAGCATAG	AT4G24750	Rhodanese/Cell cycle control phosphatase superfamily protein;(source:Araport11)	0	2.61031	2.46051	2.58331	1.83789	2.6056	2.74624	3.34753	3.53718	1.97854	0.703961	3.79383	2.61926	2.29911	2.05031	3.40297	2.72753	4.0712	-0.569624	2.97322	2.89078	4.39934	2.23508	2.70353	2.84077	4.29282	3.69041	3.98475	3.14828	3.52081	4.41564	3.80922	4.50441	2.61284	2.90963	3.74552	2.49509	3.61404	4.63651	2.70127	1.14781	4.64405	4.23855	4.2307	3.44505	1.33724
270	GATCCACCATCCATGAATTCCAATATGATTGAAACAAGAC	AT4G26070	Member of MAP Kinase Kinase. Likely functions in a stress-activated MAPK pathway. Can phosphorylate the MAPK AtMPK4, in response to stress. Gets phosphorylated by MEKK1 in response to wounding.	MITOGEN ACTIVATED PROTEIN KINASE KINASE 1 (MKK1); (ATMEK1); (NMAPKK);MAP KINASE/ ERK KINASE 1 (MEK1)	4.28017	3.37805	5.27363	4.81189	4.64512	5.99922	6.01847	4.82406	6.22646	6.19581	6.48841	6.45021	7.20882	6.03737	6.30244	5.78643	6.53632	5.1583	5.86939	5.31399	6.22036	5.04244	4.39159	5.39876	4.89854	4.03145	3.8535	3.8157	5.15552	3.46455	4.17179	4.50441	5.50901	5.00478	4.34416	4.76358	5.48851	7.06947	7.29479	7.27021	6.59706	7.33542	6.42571	6.98937	6.26007
271	ATCCGGTTTATGGTCAACGGATAATGGAAGTGCAGTTTTG	AT4G26080	Involved in abscisic acid (ABA) signal transduction. Negative regulator of ABA promotion of stomatal closure.	(AtABI1);ABA INSENSITIVE 1 (ABI1)	8.57084	7.26213	7.18457	8.34568	7.64999	8.3332	8.22631	7.1741	8.14177	8.36455	8.35647	8.08122	8.01739	8.39016	8.28373	8.28893	8.56166	7.35519	8.37694	8.01255	8.22263	8.30976	8.00528	8.45548	8.61161	7.99784	7.60584	8.33461	8.0042	7.80083	7.94438	7.99351	7.8223	7.64495	7.94939	7.85264	8.20187	9.57197	9.79025	8.86891	9.14818	8.89941	9.32039	10.0149	9.3725
272	ATCAGACTTCACGATAATTTCTATGCATCTATCCAAAAGC	AT4G26120	Ankyrin repeat family protein / BTB/POZ domain-containing protein;(source:Araport11)	0	5.97106	4.24478	4.40928	3.67439	5.21703	4.0488	3.74346	3.64821	4.09401	5.65816	4.75535	3.67371	4.89815	6.20874	5.76862	5.6237	5.03949	4.38457	4.84769	5.21271	5.91871	4.55701	5.3665	5.09711	5.49718	6.22647	4.50558	4.01501	3.52081	3.64512	5.72068	7.52995	8.14682	3.15064	4.23095	3.79055	3.46965	9.47445	4.84811	3.65031	4.64405	2.9431	6.24956	5.31952	4.39614
273	ACCGTCTTCTAAGTCTTTCCCGGTTTATCCTAATGTACTT	AT4G26200	Member of a family of proteins in Arabidopsis that encode 1-Amino-cyclopropane-1-carboxylate synthase, an enzyme involved in ethylene biosynthesis. Not expressed in response to IAA.	1-AMINO-CYCLOPROPANE-1-CARBOXYLATE SYNTHASE 7 (ACS7); (ATACS7);1-AMINO-CYCLOPROPANE-1-CARBOXYLATE SYNTHASE 7 (ACCS7)	4.57715	2.46051	2.2938	3.27846	2.8951	2.53979	0.684566	0.478289	3.20093	1.44093	1.13086	3.44239	-1.78835	2.70238	3.78999	-0.442394	2.35499	1.01534	2.61065	2.2387	2.60792	-0.0868449	-0.466393	2.4782	2.57661	1.36849	2.63111	0.645779	1.59481	3.2581	2.22425	2.54505	1.02788	1.03516	2.52313	0.620621	2.02908	5.48451	1.47888	1.14781	2.81808	2.29102	4.37509	2.59706	2.55964
274	CATTCCTTCTCTCCAAACAAAGCCTTACCTAAATAGTTAC	AT4G27410	Encodes a NAC transcription factor induced in response to desiccation. It is localized to the nucleus and acts as a transcriptional activator in ABA-mediated dehydration response.	(ANAC72); (ATRD26);RESPONSIVE TO DESICCATION 26 (RD26)	7.05175	4.78244	4.25316	5.00781	2.24303	4.62071	4.52587	3.14125	7.98603	7.92313	7.88129	7.84067	7.6894	5.5828	4.83181	2.72753	3.93995	3.95394	4.66128	4.6408	4.52219	3.82005	2.70353	4.19441	5.05466	3.24295	4.95304	4.89371	5.25016	2.72758	3.94046	5.10305	3.96648	1.77212	4.28866	3.55922	4.07971	6.56251	7.94376	6.16276	7.37546	6.27808	4.37509	5.03002	3.65917
275	CAACCTATAGTTTAAGCTTTCCCTTTCACCTTCAGCAGAC	AT4G28470	encoding the RPN subunits of the 26S proteasome	26S PROTEASOME REGULATORY SUBUNIT S2 1B (RPN1B); (ATRPN1B)	9.62965	9.64923	9.81998	9.44098	9.16869	9.06214	9.34634	9.71908	9.61032	9.67263	9.49573	9.75724	9.39342	10.0814	9.90343	9.99119	10.0897	9.90103	9.88411	9.79876	9.75062	9.8775	9.7564	9.70839	9.75367	9.90894	9.80659	9.6598	9.82459	9.73383	9.66364	9.70717	9.29623	9.35558	9.29308	9.53051	9.52665	9.08277	9.54676	9.42238	9.34875	9.59871	9.85467	9.86945	9.88285
276	ACGAGGAGTTAGAGACACAGAGAGTAAGAAGGAGATGAAG	AT4G28660	Similar to PsbW subunit of photosystem II.	PHOTOSYSTEM II REACTION CENTER PSB28 PROTEIN (PSB28)	3.67444	0.875546	3.03077	2.93742	2.6056	2.53979	1.90696	1.70068	2.7155	1.92635	2.35325	2.82572	1.67108	2.05031	2.50988	3.01704	4.30253	1.01534	3.71019	1.75328	3.55134	2.72051	2.70353	2.4782	3.67615	2.59088	4.10504	1.86817	0.857843	1.14262	3.32379	2.18248	1.76485	-0.549804	1.78616	2.49509	3.74529	5.48451	3.35334	2.3702	2.81808	3.39056	5.53736	3.08248	3.21171
277	TCAGGTTACACACAAGCTCAACAGATACTTCAGGCATAAG	AT4G29010	Functions in beta-oxidation of fatty acids, similar to CuMFP with L-3-hydroxyacyl-CoA hydrolyase , L-3-hydroxyacyl-dehydrogenase, D-3-hydroxyacyl-CoA epimerase, and 3, 2-enoyl-CoA isomerase activities.	ABNORMAL INFLORESCENCE MERISTEM (AIM1)	9.80999	9.59322	9.49348	10.0114	9.39712	9.7649	10.2321	9.96546	9.20415	9.25214	9.33869	9.57077	9.71299	9.34755	9.36964	9.14445	9.44699	9.58646	9.56982	9.56706	9.77553	9.51121	9.07857	9.28002	9.29869	9.00993	9.29881	9.58927	10.0118	9.75365	9.81671	9.96665	9.70619	9.62387	9.71098	9.90062	9.94197	10.0894	10.9308	10.0233	10.5317	10.0102	10.3567	10.2044	10.3059
278	TACTACTAAACCCAAGCTCCATATATCACTTTTATTTCCG	AT4G29810	encodes a MAP kinase kinase 2 that regulates MPK6 and MPK4 in response to cold and salt stresses. Co-expression with MEKK1 in protoplasts activated MKK2 activity, suggesting that MEKK1 may be a regulator of MKK2.	MAP KINASE KINASE 2 (ATMKK2);MAP KINASE KINASE 2 (MKK2);MAP KINASE KINASE 1 (MK1)	9.16908	9.00997	9.0737	8.80697	9.50041	9.70585	9.49514	8.79268	10.3228	10.2229	10.2121	10.0856	9.97444	10.6864	10.3545	10.2999	10.359	9.80215	9.42718	9.60503	9.5896	9.21007	9.07857	9.30565	9.67163	9.17799	9.18399	9.14695	9.27147	8.56047	8.86605	9.00994	9.37218	8.96787	9.00533	9.07046	9.13312	10.3967	9.51413	9.93245	9.66585	9.65984	9.80773	10.0744	9.86732
279	TCCTATATTTTGATCCCTTGATATTGACACAATCTGCTCC	AT4G29900	one of the type IIB calcium pump isoforms. encodes an autoinhibited Ca(2+)-ATPase that contains an N-terminal calmodulin binding autoinhibitory domain.	AUTOINHIBITED CA(2+)-ATPASE 10 (ACA10);COMPACT INFLORESCENCE 1 (CIF1); (ATACA10)	9.09486	8.83555	8.64548	8.9147	8.09031	8.25931	8.84947	8.56752	8.92105	8.72818	8.76749	8.77525	9.37467	10.2008	10.0743	10.4832	9.73375	9.70301	9.90789	9.96371	9.84043	9.43868	9.88786	9.17268	9.68364	9.34003	9.46821	9.59122	9.34836	8.52056	8.76784	9.91719	8.06863	8.02384	8.11808	8.19805	8.50482	9.00108	9.35129	9.07658	9.11521	8.69556	10.0978	10.0712	10.3494
280	ACCAGTACGGTTAAGGAGAGAAATGACGGTTTTGAATTTA	AT4G31550	member of WRKY Transcription Factor; Group II-d; negative regulator of basal resistance to Pseudomonas syringae.	WRKY DNA-BINDING PROTEIN 11 (WRKY11); (AtWRKY11)	5.59383	5.26786	5.46373	6.34342	6.20386	5.95829	6.06539	6.13173	6.37085	6.6347	6.85878	6.65353	7.4572	5.65234	6.33188	6.29907	6.58106	5.26327	5.78058	5.36209	6.77167	5.40501	5.0882	5.4522	5.83534	4.99298	5.01577	6.00333	6.14324	6.37784	6.53584	7.67434	6.15716	5.75398	5.73518	6.06908	5.76089	7.44386	7.79478	7.01406	7.02399	7.45521	7.16268	7.35194	6.62264
281	ACTCATCCGGGTCTTGTTTTCTTTTCTTTATCGGTATATC	AT4G31800	Pathogen-induced transcription factor. Binds W-box sequences in vitro. Forms protein complexes with itself and with WRKY40 and WRKY60. Constitutive expression of WRKY18 enhanced resistance to P. syringae, but its coexpression with WRKY40 or WRKY60 made plants more susceptible to both P. syringae and B. cinerea. WRKY18, WRKY40, and WRKY60 have partially redundant roles in response to the hemibiotr…	WRKY DNA-BINDING PROTEIN 18 (WRKY18);ARABIDOPSIS THALIANA WRKY DNA-BINDING PROTEIN 18 (ATWRKY18)	8.20887	8.71475	7.98496	9.91088	8.54158	9.6067	9.23531	8.12455	12.5978	12.5264	12.277	11.5773	12.5609	10.9211	9.72073	9.31416	9.60968	9.26485	8.7604	9.41006	9.1566	8.71082	8.43145	8.38165	9.00527	8.3188	8.76725	8.14562	8.33628	8.10069	8.46947	8.25471	8.57478	8.48086	9.41795	8.21805	8.24687	9.3914	8.99458	9.73152	9.61013	9.36478	9.81408	8.92259	9.32782
282	AGATGGATCATATGCCAATAAACCATACAATAGATCTGCA	AT4G32660	Encodes protein kinase AME3.	(AME3)	7.77659	7.79441	8.14902	7.54229	6.99791	6.84497	7.05961	7.4286	7.53313	7.25343	7.32069	7.38235	7.58015	7.83914	8.15786	8.1906	7.89193	8.2601	8.37694	7.91919	8.40932	8.11773	7.98893	8.05022	8.05927	8.07354	8.32227	7.77849	7.82363	7.99645	7.67899	8.05109	7.09397	7.12968	7.2922	7.30712	7.34585	8.38067	7.68182	7.70751	8.18837	7.63849	8.31816	8.42995	8.32593
283	CCGTTTCGTTACTCTCACTACTCTCTGACATTTTATTCGA	AT4G32800	encodes a member of the DREB subfamily A-4 of ERF/AP2 transcription factor family. The protein contains one AP2 domain. There are 17 members in this subfamily including TINY.	ETHYLENE RESPONSE FACTOR 43 (ERF043)	4.36034	4.84517	5.10116	5.56969	3.6836	4.1969	4.30906	4.38518	4.78589	5.45885	6.28737	4.94119	6.3563	5.87231	5.85228	5.86139	5.43028	3.51784	5.41801	4.47574	5.8023	5.12261	3.78153	4.71524	4.41311	3.69041	4.10504	2.76126	4.22708	4.51186	3.66483	3.89869	4.08678	3.69812	2.7037	3.67951	4.07971	6.22147	5.50862	5.29077	5.08657	5.21159	6.82826	6.50395	6.87122
284	GGCCACTAAAGTACCATCAGCTAACCGTCCTTTATAAACT	AT4G33430	Leu-rich receptor Serine/threonine protein kinase. Component of BR signaling that interacts with BRI1 in vitro and in vivo to form a heterodimer. Brassinolide-dependent association of BRI1 and BAK1 in vivo. Phosphorylation of both BRI1 and BAK1 on Thr residues was BR dependent. Although BAK1 and BRI1 alone localize in the plasma membrane, when BAK1 and BRI1 are coexpressed, the heterodimer BAK1/B…	BRI1-ASSOCIATED RECEPTOR KINASE (BAK1)	5.9453	5.86044	5.96937	5.74478	4.79322	5.49756	6.29928	5.66151	5.67898	5.77721	6.11575	6.15723	6.96987	6.82038	6.77934	6.79601	6.68719	6.48566	6.59771	6.83223	7.04191	6.25301	6.3791	6.21	6.71177	6.25926	6.20265	5.53655	5.5017	5.78648	5.39418	6.29399	6.10113	5.98935	5.91086	6.23533	5.59677	6.7069	6.90514	6.43321	7.29529	6.62322	7.05958	7.30855	7.25213
285	TTATCACCAAGACAAAGACTAAGCAGAATCGAACTAATTT	AT4G34131	UDP-glucosyl transferase 73B3;(source:Araport11)	UDP-GLUCOSYL TRANSFERASE 73B3 (UGT73B3)	4.57715	2.75001	2.58331	2.93742	1.02063	0.42431	2.26953	2.35276	3.5635	2.81944	1.13086	2.08875	2.60396	2.41288	3.95046	4.08117	3.00707	3.51784	2.61065	3.13179	3.76546	3.82005	2.70353	3.75831	4.62724	1.36849	3.16162	2.52025	2.08024	1.87959	-0.5831	2.18248	2.25027	1.03516	0.201202	1.35759	2.02908	2.31458	4.84811	3.81078	4.00251	2.29102	4.62663	5.03002	3.21171
286	TCTCCATCAGAAACATAGGAGCTCTCATCACATTCACTAC	AT4G34390	extra-large GTP-binding protein 2;(source:Araport11)	EXTRA-LARGE GTP-BINDING PROTEIN 2 (XLG2)	6.53459	6.34587	6.83124	5.68874	6.20386	6.77599	7.00047	6.68123	7.72449	7.84351	7.92528	7.82271	8.07738	8.44508	7.82665	8.00469	7.10988	7.41337	7.46863	7.52411	7.67235	7.22604	7.01742	7.07172	7.67012	7.07814	6.82751	6.47867	6.98024	6.29913	6.42813	6.65125	6.89413	6.32056	6.54105	6.23533	6.49785	8.33695	7.74566	7.90714	7.49308	7.24522	7.63382	8.44003	7.86602
287	CCACAAACCGAACCTTACTTCCCGACTACAGAATATATTA	AT4G34460	Encodes the heterotrimeric G-protein beta subunit and is involved in organ shape. A significant fraction of the protein is found in the ER. Mutants carrying null alleles express similar fruit phenotypes, as seen in er plants, but differ from er in that the stem is only slightly shorter than that in the wild type, the pedicel is slightly longer than that in the wild type, and the leaves are rounde…	GTP BINDING PROTEIN BETA 1 (AGB1);ERECTA-LIKE 4 (ELK4); (ATAGB1)	9.72737	9.0202	9.26981	9.41532	8.80418	9.09556	9.19368	8.88627	9.50471	9.39629	9.65834	9.6184	9.64367	10.2605	9.83567	10.0364	10.0345	9.76241	9.98445	10.2037	9.88548	9.60838	10.1326	10.2032	10.3904	10.14	9.94399	9.74994	9.28271	9.58971	9.65888	9.85592	8.98788	8.77887	9.06436	9.19174	9.11806	9.41261	9.57515	8.94439	9.26103	9.30863	9.61395	9.99794	9.78708
288	AAGGGAGAGTTGTAAGAACTAGCTGGACGATACTTGTAAG	AT4G35090	Encodes a peroxisomal catalase, highly expressed in bolts and leaves. mRNA expression patterns show circadian regulation with mRNA levels being high in the subjective early morning. Loss of function mutations have increased H2O2 levels and increased H2O2 sensitivity. Mutants accumulate more toxic ions yet show decreased sensitivity to Li+. This decreased sensitivity is most likely due to an insen…	CATALASE 2 (CAT2)	13.4582	13.5377	12.79	13.9127	11.0518	10.895	10.9265	11.161	11.623	11.2684	11.0383	11.1485	10.559	12.1583	12.2101	11.9862	13.0498	13.3437	13.5882	13.5373	13.6688	13.9122	15.0115	14.9436	15.1718	15.0533	14.5489	14.4568	13.5274	13.8328	14.2793	14.4245	11.4636	11.2547	11.3747	11.7052	11.3115	11.492	11.4661	11.5772	12.1324	11.8709	12.9408	12.978	12.3233
289	GGTGTCACTCTTCCATTTCTTAGATATTCAGGTGGTGTAT	AT4G35230	Encodes BR-signaling kinase 1 (BSK1), one of the three homologous BR-signaling kinases (BSK1, AT4G35230; BSK2, AT5G46570; BSK3, AT4G00710). Mediates signal transduction from receptor kinase BRI1 by functioning as the substrate of BRI1. Plasma membrane localized.	BRASSINOSTEROID-SIGNALING KINASE 1 (BSK1)	9.28659	8.9683	9.19131	8.95386	8.49366	8.65473	8.99896	9.05446	9.77079	9.82031	9.62138	9.57614	10.0081	10.3547	10.8554	10.7294	10.196	10.5642	10.8333	10.395	10.8787	10.41	10.4856	10.2416	10.6404	10.582	10.1573	8.88895	8.87465	8.8221	8.89061	9.04224	8.41159	8.49732	8.73907	8.56118	8.89945	9.86148	10.2937	9.79527	10.0443	9.86196	10.5611	10.6116	11.2214
290	GGAATTAGAAGACAAGTTGGTGGTAGAGGTTTTAGAGTAA	AT4G35310	calmodulin-domain protein kinase CDPK isoform 5 (CPK5)	CALMODULIN-DOMAIN PROTEIN KINASE 5 (CPK5); (ATCPK5)	7.81266	7.5242	7.64351	7.40122	7.9787	7.72504	8.12474	7.34865	8.55848	8.62877	8.53742	8.56448	9.02302	8.5027	8.50666	8.36174	8.32571	8.08501	8.13869	8.02754	8.51296	8.11773	7.65773	7.77413	8.1312	7.53172	7.73265	7.54866	7.71167	7.57447	7.95993	8.54756	8.20779	7.48911	7.59638	7.71865	7.73348	9.30327	8.85102	8.50243	8.60895	8.64101	8.70045	9.03335	8.7994
291	TGTTCTTTGCTACGAAACTGAACATAACCCTTCTTCATTT	AT4G35470	Encodes PIRL4, a member of the Plant Intracellular Ras-group-related LRRs (Leucine rich repeat proteins). PIRLs are a distinct, plant-specific class of intracellular LRRs that likely mediate protein interactions, possibly in the context of signal transduction.	PLANT INTRACELLULAR RAS GROUP-RELATED LRR 4 (PIRL4)	8.62459	8.27072	8.54384	7.51837	7.59049	7.45037	8.6407	9.17294	7.84479	8.2662	7.99298	8.57525	8.61998	8.30635	8.83438	8.76462	7.92702	9.16339	9.12748	8.61374	8.93401	9.11528	8.31824	8.40894	7.94418	8.71721	8.04239	8.10794	8.70124	8.3092	7.92865	8.14662	8.00897	7.81214	7.82325	7.69744	8.15542	7.92929	8.25586	7.84362	7.65786	7.93075	7.85929	8.13931	8.9544
292	AAGAACTCTTGCATCCATATTGTATTGTATTTCTCCATCG	AT4G37925	Encodes subunit NDH-M of NAD(P)H:plastoquinone dehydrogenase complex (Ndh complex) present in the thylakoid membrane of chloroplasts. This subunit is thought to be required for Ndh complex assembly.	NADH DEHYDROGENASE-LIKE COMPLEX M (NdhM);SUBUNIT NDH-M OF NAD(P)H:PLASTOQUINONE DEHYDROGENASE COMPLEX (NDH-M)	13.778	13.3793	13.5185	13.4563	13.1181	12.7845	12.865	12.7537	13.8557	13.7823	13.9042	13.7742	13.6002	13.9344	14.3507	14.1995	14.1416	14.4434	14.4232	14.5303	14.2499	14.5019	14.4326	14.5337	14.4588	14.5129	14.116	14.3405	13.7975	13.8994	14.1651	14.2901	13.2077	12.755	13.1506	13.2643	12.7162	13.3153	13.9574	13.5049	13.989	13.7552	14.0812	14.1435	13.9081
293	ATATGCGAAAATACTACAATTGATTCCTTTGACAACAGAC	AT4G38950	ATP binding microtubule motor family protein;(source:Araport11)	0	9.05326	8.53614	10.7243	7.62672	8.27802	7.89734	7.64264	8.63984	8.952	9.00317	9.45729	9.49531	8.87253	9.16925	10.3346	9.06738	9.43486	9.26485	9.85178	9.15074	9.04575	9.67968	9.61442	10.0982	9.8013	10.0207	10.1185	8.80397	9.45899	9.78528	9.37255	8.69931	7.60783	8.68142	7.84265	7.95154	8.19614	8.50441	7.64211	8.87346	7.78072	9.2535	8.85621	8.54659	9.28171
294	GCCTCGAATCTGAATATACTTATTAGCTGCAGGGACAATC	AT4G39030	Encodes an orphan multidrug and toxin extrusion transporter. Essential component of salicylic acid-dependent signaling for disease resistance. Member of the MATE-transporter family. Expression induced by salicylic acid. Mutants are salicylic acid-deficient.	ENHANCED DISEASE SUSCEPTIBILITY 5 (EDS5);SALICYLIC ACID INDUCTION DEFICIENT 1 (SID1);SUSCEPTIBLE TO CORONATINE-DEFICIENT PST DC3000 3 (SCORD3)	4.76559	3.37805	3.64744	4.38809	2.8951	3.59424	3.62317	2.80022	3.5635	3.36693	3.79383	3.56268	4.18893	6.29823	5.63327	4.76706	4.40562	3.51784	2.61065	3.95491	4.83822	2.23508	2.34096	1.99277	3.46969	4.03145	3.16162	2.23074	3.36034	3.64512	3.80922	4.80139	1.02788	2.90963	3.1398	2.20558	1.54365	5.12194	4.28623	2.73277	4.48793	4.23855	5.47462	5.40441	4.61026
295	TTCCGTCATCACAACTTTCCTCATTTTCTTGAATTGGTCA	AT4G39950	Belongs to cytochrome P450 and is involved in tryptophan metabolism. Converts Trp to indo-3-acetaldoxime (IAOx), a precursor to IAA and indole glucosinolates. The mRNA is cell-to-cell mobile.	CYTOCHROME P450, FAMILY 79, SUBFAMILY B, POLYPEPTIDE 2 (CYP79B2)	9.46716	9.96212	10.3533	9.984	8.90938	9.4913	7.93565	8.50251	9.19771	9.33453	8.6413	8.60357	9.14312	10.0251	9.93014	9.88066	9.89747	9.29301	9.38261	9.51217	9.93884	9.41101	8.90647	9.5912	9.28298	9.15203	8.95504	8.53452	9.39571	9.58695	9.51888	9.21905	9.19279	9.35859	8.60918	9.07321	8.60759	10.2746	10.05	10.2467	10.0806	9.90888	10.8196	10.6072	10.7072
296	ATTCCATTAGTTTTCTCTTCTTCACTATGCTTCTCTGTCC	AT5G02810	PRR7 and PRR9 are partially redundant essential components of a temperature-sensitive circadian system. CCA1 and LHY had a positive effect on PRR7 expression levels. Acts as transcriptional repressor of CCA1 and LHY. Acts additively with EC, PRR5 and PRR9 to regulate hypocotyl growth under photoperiodic conditions.	(APRR7);PSEUDO-RESPONSE REGULATOR 7 (PRR7)	12.7629	12.4332	12.136	12.3013	12.4799	12.317	12.7746	12.6821	9.88743	9.5733	9.69945	9.38745	9.42049	6.80519	7.21823	7.07331	7.47245	6.7791	7.09792	6.8492	7.0316	6.98997	7.94723	8.02399	7.75225	7.88681	8.15815	12.8435	12.5845	12.4182	12.7117	12.7476	12.5804	12.48	12.739	12.794	12.6692	10.5954	10.0899	9.2511	9.33736	9.60908	7.01619	7.09531	6.93219
297	TTTCTACACACACATACATATATCTACCATTCACACGACT	AT5G02840	Encodes RVE4, a homolog of the circadian rhythm regulator RVE8. rve4 rve6 rve8 triple mutants display an extremely long circadian period, with delayed and reduced expression of evening-phased clock genes. Involved in heat shock response.	LHY/CCA1-LIKE 1 (LCL1);REVEILLE 4 (RVE4)	12.7514	12.2391	12.2661	12.0686	10.5759	10.2672	11.4922	11.4629	11.2876	11.113	10.9516	11.2326	11.2234	12.7803	13.4405	13.4415	12.7721	14.7502	14.6195	14.4133	14.237	14.4518	15.071	15.1213	14.9587	15.3131	14.3056	12.6155	12.6998	12.3006	12.3839	12.4194	11.0709	10.5775	11.254	11.1704	11.5856	10.873	11.4971	10.5692	11.0793	11.0521	12.4829	12.6197	12.7644
298	TTGCCTTTGCAACCCTAGAGACGAAGCATACATATTATTC	AT5G03730	Homologous to the RAF family of serine/threonine protein kinases. Negative regulator in the ethylene signal transduction pathway. Interacts with the putative ethylene receptors ETR1 and ERS. Constitutively expressed.	CONSTITUTIVE TRIPLE RESPONSE 1 (CTR1);SUGAR-INSENSITIVE 1 (SIS1); (AtCTR1)	6.81622	6.67429	7.2988	6.63786	5.45804	6.75224	7.07115	7.35685	6.32431	6.39512	6.53458	6.84364	7.44287	7.44752	8.10767	8.30915	8.05146	8.04876	8.52097	8.09313	8.96412	8.12747	8.15199	8.05886	8.31229	7.86567	7.94097	6.44452	7.06078	6.63448	6.81778	7.78027	6.51973	6.34501	6.30973	6.62812	6.88706	8.65443	8.87975	7.68697	8.31575	7.61809	9.6953	10.0013	9.75931
299	CCAGTAGTCAACAGAAGCACAGGTCATGAAGAATACTATA	AT5G05450	P-loop containing nucleoside triphosphate hydrolases superfamily protein;(source:Araport11)	RNA HELICASE 18 (RH18)	5.99637	5.39911	6.22191	6.17008	5.6255	4.72199	5.36639	5.66151	5.81984	5.56194	5.98884	5.60533	5.78907	6.13777	6.47071	6.32579	6.62445	6.03029	6.07008	6.19953	6.9464	6.80797	6.79099	6.38509	6.63962	6.15856	6.97688	5.53655	4.76473	6.45248	6.23708	6.47316	5.17084	5.38093	5.30274	5.72216	5.76089	7.06947	5.38577	5.11744	6.0729	6.17017	6.4585	6.68452	6.57246
300	ATCTAGTCTAATCCAGTGAATGACATATGCTTTCTTTTCC	AT5G05730	ASA1 encodes the alpha subunit of anthranilate synthase, which catalyzes the rate-limiting step of tryptophan synthesis. ASA1 is induced by ethylene, and forms a link between ethylene signalling and auxin synthesis in roots.	ANTHRANILATE SYNTHASE ALPHA SUBUNIT 1 (ASA1)	8.81799	10.0228	10.0479	9.95312	8.68122	8.93606	8.64457	9.20734	9.18474	9.16203	8.98677	8.7406	8.91295	9.71564	9.12249	8.98597	9.11179	9.21991	8.55484	8.83862	8.94228	8.79274	8.54763	8.40216	8.7551	8.57469	8.93894	8.49336	9.34836	9.01093	8.69535	8.80767	8.87546	8.94805	8.9572	8.77206	8.58148	8.88444	8.67855	8.89152	8.81192	8.79882	9.48858	9.40183	9.47167
301	TCAAGCTCTTTAACTATTCCGTACTTCTTAGCTTTCTCAC	AT5G07340	Calreticulin family protein;(source:Araport11)	0	8.17602	8.21836	8.62173	8.85549	8.0393	8.22521	7.94195	8.33834	9.45157	9.54421	9.43007	9.21	9.29313	8.79177	8.60037	8.47945	9.07707	8.279	8.17398	8.21598	8.50553	8.37668	7.78627	7.55959	7.76361	7.29922	7.87481	7.83231	8.44531	8.50894	8.23388	8.50183	7.87337	8.26718	8.08995	7.99855	8.04509	9.76579	9.26242	9.80959	9.74989	9.65484	9.16019	9.16691	8.9835
302	CTCCCTAACCTTTGCCCAACCAGTTTTAACAACAAGCTTA	AT5G07350	RNA binding protein with nuclease activity essential for stress response. Involved in mechanisms acting on mRNAs entering the secretory pathway. Functionally redundant with TSN2.	TUDOR-SN PROTEIN 1 (TUDOR1);ARABIDOPSIS THALIANA TUDOR-SN PROTEIN 1 (AtTUDOR1);TUDOR-SN PROTEIN 1 (TSN1)	6.92567	6.60347	7.46817	6.86974	6.65484	6.2572	6.01847	6.50066	6.62239	6.68124	6.7843	7.1037	6.69143	7.54216	7.06885	7.4705	7.65093	6.96176	7.30314	7.23225	7.1411	7.44454	7.18466	6.72613	7.02664	7.37598	7.34993	6.3737	7.02107	7.08904	7.2048	7.26387	6.38543	6.46142	6.71953	6.40198	7.04828	7.26878	6.8597	6.92917	6.87435	7.20477	7.38365	6.84498	7.1186
303	AAATAATTAGAAGTACCTCCTTTAATCCACGTGAAATTGC	AT5G08080	member of SYP13 Gene Family	SYNTAXIN OF PLANTS 132 (SYP132)	7.34564	6.85283	7.54594	7.13382	6.74855	6.51883	6.55081	6.75751	7.47039	7.25343	6.64393	7.21803	7.06027	7.3251	7.57904	7.49424	7.24112	7.5545	7.66748	7.27055	7.67235	7.26188	7.60507	7.68765	7.53081	7.92818	7.54333	7.06644	6.99398	7.62912	6.94828	7.16303	6.56186	6.86805	6.3236	6.68671	6.49785	6.7069	6.83643	6.92917	7.02399	6.98351	7.29565	7.26381	7.43176
304	CTTTCTATCACTCTCCGAAACAAATTAACGAGACCAAATA	AT5G08330	Circadian oscillator protein which interacts with bZIP63 and regulates a response of the circadian oscillator to sugar. Is not required for the sugar-induced circadian phase advance in the morning; regulates a response of CCA1 to sugars.	TCP DOMAIN PROTEIN 11 (TCP11); (AtTCP11);TCP DOMAIN PROTEIN 21 (TCP21); (ATTCP21);CCA1 HIKING EXPEDITION (CHE)	7.14524	5.97708	7.90196	5.50627	6.98257	7.28643	6.72166	7.29847	7.18799	7.40902	7.89905	7.65692	7.64836	5.61799	7.17013	6.73752	6.17699	6.30074	7.187	6.48663	6.61484	6.57137	6.32802	6.38509	6.2122	6.38344	6.60074	7.03236	7.20952	7.66095	7.08224	6.80976	7.33166	7.22498	7.42037	7.50733	7.47439	6.83814	6.55212	6.27709	6.10012	6.47235	4.93697	5.22932	6.26007
305	GGCTCAAGAAGGTTTGTGGGATTACTAGTAGAAGGAACAT	AT5G09330	NAC domain containing protein 82;(source:Araport11)	NAC DOMAIN CONTAINING PROTEIN 82 (anac082);VND-INTERACTING 1 (VNI1);NAC DOMAIN CONTAINING PROTEIN 82 (NAC082)	8.96306	8.24187	8.7803	9.08446	8.27802	8.30899	8.16838	8.04053	9.16506	8.9909	8.94891	8.85693	8.92503	9.53182	9.32275	9.62773	9.84341	9.07963	9.51926	9.42712	9.68309	9.51863	9.52371	9.08658	9.75082	9.74497	9.33001	8.96017	8.41499	8.71501	9.09109	8.988	8.29154	8.38389	8.44755	8.44717	8.74333	9.13476	9.51413	9.07658	9.66357	9.51019	9.65696	9.6824	9.94087
306	ATGTCCGTCTTTCCTAAAATATCTCAGTACCTTCCTATCA	AT5G09410	calmodulin-binding protein, similar to another ethylene-upregulated calmodulin-binding protein ER1 GI:11612392 from (Nicotiana tabacum)	ETHYLENE INDUCED CALMODULIN BINDING PROTEIN (EICBP.B)	10.2653	10.177	10.4017	9.93667	9.42009	9.14655	9.66471	9.87132	9.41317	9.27255	9.08312	9.34614	9.21094	9.52951	9.79132	9.51035	9.42569	9.88262	9.81032	9.6347	9.56122	9.79427	9.74914	9.86683	9.55225	9.6243	9.79322	10.3235	10.4258	10.0743	10.171	10.2198	9.37218	9.4203	9.6722	9.68042	9.52208	9.55299	9.79629	9.38781	9.32876	9.36478	9.59564	9.43247	9.92095
307	TCGACAATACATAATAGCTGCATTGTCACCCGATACTTAA	AT5G09810	Member of Actin gene family.Mutants are defective in germination and root growth. The mRNA is cell-to-cell mobile.	ACTIN 2 (ACT2);ACTIN 7 (ACT7); (ATACT7)	8.64073	8.84325	8.79453	8.90858	8.15335	7.80224	7.66566	8.16245	8.62719	8.41132	8.41318	8.62446	8.50051	8.64596	8.31355	8.36174	8.99679	7.81839	8.50026	8.70048	8.29334	7.97385	8.06108	8.19048	8.05003	7.86567	8.34688	8.79722	8.82939	9.04349	8.90675	9.04224	8.3707	8.26718	8.25468	8.56899	8.69543	8.94394	8.44466	8.43013	9.0434	8.86521	8.4866	8.40955	8.25611
308	GTCGTCATAGAAAACACTAAAACAAACGGAGCGAGAGATA	AT5G11170	One of two genes encoding an ATP-dependent RNA helicase that localizes predominantly to euchromatic regions of Arabidopsis nuclei, and associates with genes transcribed by RNA polymerase II independently from the presence of introns. It is not detected at non-transcribed loci. It interacts with ssRNA, dsRNA and dsDNA, but not with ssDNA. Its ATPase activity is stimulated by RNA and dsDNA and its …	HOMOLOG OF HUMAN UAP56 A (UAP56A)	7.32581	6.75819	7.93445	7.39248	6.20386	6.2572	6.06539	6.34454	7.427	6.86719	7.15323	6.58416	6.59966	7.30365	7.56671	7.68173	8.20227	7.12386	7.38072	7.50281	7.28686	7.46005	7.03345	7.17069	7.71762	7.33042	7.62609	7.18494	6.80426	7.45853	7.54102	7.62779	6.36178	6.6301	6.63305	6.89984	6.79916	7.52404	7.39376	6.55153	8.09674	7.39656	7.66225	7.77497	7.65315
309	TGTCTATATCTACAGCTCAAATCATAACAGAGGAACAGCT	AT5G11790	Plays a role in dehydration stress response.	N-MYC DOWNREGULATED-LIKE 2 (NDL2)	11.0293	10.486	10.89	10.8074	10.2772	9.93804	9.37689	9.74273	10.7934	10.7415	10.4744	10.6932	10.2747	11.0491	10.9247	10.5212	11.0998	9.67949	10.6211	10.304	10.2221	10.3467	9.92485	10.3962	10.3626	10.1575	10.4	11.1651	10.7369	11.106	11.3517	10.8675	9.95566	9.85214	9.76281	9.80302	10.0347	10.0081	10.2852	10.4185	10.4743	10.6679	10.5611	10.5755	10.6644
310	AACTCCAAATCCATTCTTAGCTGTTGTGTTAACTTTCTTG	AT5G12030	Encodes a cytosolic small heat shock protein with chaperone activity that is induced by heat and osmotic stress and is also expressed late in seed development.	HEAT SHOCK PROTEIN 17.6A (AT-HSP17.6A);HEAT SHOCK PROTEIN 17.6 (HSP17.6);HEAT SHOCK PROTEIN 17.6A (HSP17.6A)	5.25941	4.41987	4.61573	5.56969	3.13611	3.59424	2.26953	3.75131	3.85301	2.81944	2.35325	3.44239	2.11854	4.10093	3.78999	4.41559	4.50183	3.13082	4.19561	3.33824	3.76546	2.72051	3.78153	3.57773	2.09118	3.69041	4.31917	3.8157	4.88759	2.72758	4.90875	4.41952	3.96648	2.62012	3.1398	3.12312	3.46965	4.63651	3.98138	2.73277	4.21663	4.00723	5.02716	4.52306	4.1446
311	ACAGGTCGAGTGTTTTCTGTTCCAAAATCTAATCCTGATA	AT5G13010	Encodes a nuclear localized DEAH-box containing protein that is involved in miRNA biogenesis. Loss of function mutants are embryo lethal. Gene silencing experiments demonstrated its role in the localization of DCL-1 and HYL1 to the nuclear D-body. In silenced lines, miRNA production is suppressed and plants have developmental abnormalities and are hypersensitive to fungal pathogens.	FOREVER YOUNG (FEY);EMBRYO DEFECTIVE 3011 (EMB3011);CLUMSY VEIN (CUV);HOMOLOG IN YEAST PRP16 (PRP16);PSR1-INTERACTING PROTEIN 1 (PINP1)	6.4455	5.31295	6.52476	6.12857	5.5442	5.58081	5.6074	6.1125	5.34777	5.86047	5.88575	5.97411	6.60825	6.48136	7.06885	7.05745	6.99885	6.7967	7.11618	6.97824	7.9103	7.18928	7.18466	7.2633	7.44873	7.3149	7.19589	5.16934	6.14324	5.66618	6.07511	6.85894	5.32556	5.12262	5.27445	5.14418	6.25515	6.83814	7.74566	6.66088	7.10684	6.53895	7.75756	7.74273	7.85557
312	CTGATACTAAATTAGCAACTTCCAGAATGTAGCCTTCAAG	AT5G13050	5-Formyltetrahydrofolate cycloligase (5-CHO-THF cycloligase - AT5G13050.1) regulates/influences under photorespiratory conditions the activity of another gene product, i.e. serine hydroxymethyltransferase (SHMT) due to accumulating amounts of 5-Formyltetrahydrofolate	5-FORMYLTETRAHYDROFOLATE CYCLOLIGASE (5-FCL)	6.81622	6.2331	6.80336	7.12329	6.37819	6.44668	6.79309	6.69423	6.27622	6.82636	6.98053	7.02211	6.94296	7.15584	7.55428	7.13504	7.34854	6.94608	7.48278	7.11083	7.55494	7.413	6.88233	7.13845	7.25307	6.9832	6.7921	6.44452	6.65658	6.88858	7.06795	7.36948	6.45415	6.39271	6.54105	6.47029	6.98328	8.24532	7.97606	7.57966	8.00611	7.66854	7.93114	7.88246	8.2158
313	ATGTTCCTTGAGCTTCTTATCCAATTCAGTAAAATGTTCC	AT5G13110	Encodes a plastidic glucose-6-phosphate dehydrogenase that is sensitive to reduction by DTT and whose mRNA is most highly expressed in root.	GLUCOSE-6-PHOSPHATE DEHYDROGENASE 2 (G6PD2)	7.59797	7.77842	7.77134	7.25453	7.043	6.6659	7.07115	7.03798	8.36512	8.18778	8.17889	7.9876	7.58015	9.00284	9.0446	9.04344	8.83996	8.89594	8.58137	8.81289	8.70352	8.56779	8.63952	8.29655	8.47316	8.49433	8.72563	7.61924	7.68651	7.60751	7.7612	7.85491	6.10113	7.02762	6.64415	7.10712	6.84378	7.26878	7.77043	7.59075	8.20727	7.81906	8.9912	9.16691	8.83709
314	CACCTCTTTCATCCCGGTTTCTTCTACTATCATCTTTACT	AT5G13160	Mutant is defective in perception of Pseudomonas syringae avirulence gene avrPphB. Encodes a putative serine-threonine kinase.	AVRPPHB SUSCEPTIBLE 1 (PBS1)	10.8809	10.9439	10.5401	10.7503	10.0272	10.1596	10.4085	10.5349	10.6356	10.7369	10.47	10.6154	10.5151	11.0603	10.9016	11.052	10.8173	11.2817	10.919	11.0428	10.7627	11.0482	11.1515	11.3179	11.3214	11.158	11.1629	11.0255	10.9944	10.6577	10.8001	10.8725	10.1425	10.0621	10.1036	10.049	9.94539	10.1911	10.4761	10.2831	10.1571	10.2277	10.546	10.8516	10.6141
315	TGGCAGTATAGACTTTCGGTGTTGTTAGGGCATAAGATGA	AT5G13320	Encodes an enzyme capable of conjugating amino acids to 4-substituted benzoates. 4-HBA (4-hydroxybenzoic acid) and pABA (4-aminobenzoate) may be targets of the enzyme in Arabidopsis, leading to the production of pABA-Glu, 4HBA-Glu, or other related compounds. This enzyme is involved in disease-resistance signaling. It is required for the accumulation of salicylic acid, activation of defense respo…	(WIN3);HOPW1-1-INTERACTING 3 (WIN3);GRETCHEN HAGEN 3.12 (GH3.12);AVRPPHB SUSCEPTIBLE 3 (PBS3);GH3-LIKE DEFENSE GENE 1 (GDG1); (ATGH3.12)	6.77293	6.40952	7.32845	6.49814	5.66449	5.31508	6.17642	6.40903	5.81984	4.73371	6.11575	5.68701	5.61252	8.91714	7.54173	7.42179	5.99058	6.64954	6.76908	7.00878	6.87903	6.83202	6.40397	6.89001	7.02664	6.44173	5.87058	6.7543	7.24442	7.19428	7.2178	7.10984	6.01277	6.19166	5.79615	5.33944	5.72952	6.56251	6.12273	5.29077	5.58747	5.67349	6.55262	6.25241	6.6471
316	GGTGTTTGAAGACAGATATGTTGGGATCATTAAGTACAGC	AT5G14760	At5g14760 encodes for L-aspartate oxidase involved in the early steps of NAD biosynthesis. In contrary to the EC 1.4.3.16 (l-aspartate oxidase - deaminating) the enzyme catalyzes the reaction L-aspartate + O2 = iminoaspartate (alpha-iminosuccinate) + H2O2	L-ASPARTATE OXIDASE (AO);FLAGELLIN-INSENSITIVE 4 (FIN4)	5.62662	6.05877	5.69373	5.65989	2.6056	2.74624	2.26953	3.84752	5.60303	4.32845	5.10049	4.94119	5.3512	6.18547	6.21032	6.71748	6.78604	7.664	7.75166	8.14216	8.36075	7.83797	9.88344	9.44068	9.79301	9.44708	9.29566	6.0266	5.57666	6.52344	7.06795	6.98246	3.83524	3.35709	2.86417	2.7361	4.35101	6.95844	5.38577	5.54013	6.27751	5.92661	7.75756	8.18802	6.91215
317	TTTTTTGAAACTTGTAGACCTGGATCATGATTCGAATAAG	AT5G14930	encodes an acyl hydrolase involved in senescence .	SENESCENCE-ASSOCIATED GENE 101 (SAG101)	7.81977	7.36205	7.3575	7.61173	7.6106	7.6817	8.0095	7.4208	8.48633	8.32601	8.46178	8.49436	8.5347	9.06153	8.71655	8.81735	8.36462	8.20187	8.25862	8.35319	8.33165	7.98462	7.8779	8.03279	8.20805	7.58442	7.70436	7.89054	7.80036	7.27876	7.71611	7.83046	7.85655	7.35106	7.74294	7.57869	7.74136	8.82238	8.08867	7.96799	8.63245	8.07986	8.54119	8.44003	8.43527
318	AACTGGAACAAGAATATTAGCAGCAGAATCGTCATTATCA	AT5G15410	'defense, no death' gene (DND1) encodes a mutated cyclic nucleotide-gated cation channel; Same as CNGC2 (article ID 229): Cyclic nucleotide gated channel, activated by cAMP, conducts K+ and other monovalent cations but excludes Na+, does not contain the GYG amino acid sequence found in other channels with this conductivity profile. Conducts Ca2+ into cells which is linked to the generation of NO …	DEFENSE NO DEATH 1 (DND1);CYCLIC NUCLEOTIDE-GATED CHANNEL 2 (ATCNGC2);CYCLIC NUCLEOTIDE GATED CHANNEL 2 (CNGC2)	7.70163	7.28494	6.68612	7.64156	6.14992	6.03902	6.43052	6.50066	5.25156	5.65816	5.81269	5.86134	6.48311	6.60927	6.44399	6.65564	6.96549	6.64954	7.00297	6.68874	7.58344	6.70757	7.81438	7.2633	7.7408	7.42015	7.56447	7.14297	6.93822	6.47652	7.03895	7.46789	5.95071	6.02005	6.2087	6.70099	6.18751	6.95844	7.24264	6.27709	7.23517	7.29745	8.03262	7.74273	7.86602
319	TACAAACCCATTTGCACAACAGTAGTAATACTTCTTGAAG	AT5G15840	Encodes a protein showing similarities to zinc finger transcription factors, involved in regulation of flowering under long days. Acts upstream of FT and SOC1.	CONSTANS (CO); (FG);B-BOX DOMAIN PROTEIN 1 (BBX1)	4.00886	2.09794	3.98186	2.48996	3.13611	2.74624	3.18707	3.14125	6.5834	6.08478	5.37879	6.49625	6.25056	5.07584	6.14547	6.18696	5.38053	6.83126	7.0417	6.46477	6.34211	6.87894	5.02546	5.1627	5.49718	5.61641	5.29407	1.38274	3.52081	2.36501	2.58682	4.13002	4.93477	1.03516	2.52313	2.7361	2.92217	6.7069	6.55212	5.79167	6.10012	5.89306	6.04886	5.63268	6.62264
320	CGATGCTCCATATATCTATTGCCGGTGTATACTTTGAGAA	AT5G19010	member of MAP Kinase	MITOGEN-ACTIVATED PROTEIN KINASE 16 (MPK16)	9.3833	9.00655	8.87709	9.03756	8.74173	8.48501	8.78785	8.6432	8.84066	8.88884	8.99917	8.95911	9.08893	9.2044	9.10554	9.02725	9.24287	8.87539	9.06304	9.26898	9.26833	9.22377	9.20072	8.87297	9.31422	9.14766	9.13184	9.24693	9.13242	8.88633	9.0769	9.55876	8.74898	7.78559	8.75707	8.86697	8.58148	9.348	9.14894	8.74027	9.14492	9.04017	9.55073	9.46742	9.26601
321	TTAAAAATATGAGTTGTTTCTGGTAGATCAATCCCTCTTG	AT5G19210	P-loop containing nucleoside triphosphate hydrolases superfamily protein;(source:Araport11)	0	7.49518	6.85283	7.97875	6.85708	7.14303	6.84497	7.11641	7.15542	6.80297	6.75562	6.53458	6.86719	6.32539	7.52372	7.67407	7.81027	7.24112	7.9342	7.72811	7.80204	7.52587	7.54978	7.57253	7.70976	7.37659	7.86567	7.76039	7.68653	7.38662	7.69209	7.35354	7.56989	6.64259	7.50004	7.28512	7.30712	7.68525	7.52404	6.36965	6.07064	6.57782	7.47802	7.34909	7.56975	6.97145
322	TGAATCACACTTTCATACTTTATAACAGAGAAGAGTCGGA	AT5G19690	encodes an oligosaccharyl transferase involved response to high salt. Mutants are hypersensitive to high salt conditions The mRNA is cell-to-cell mobile.	STAUROSPORIN AND TEMPERATURE SENSITIVE 3-LIKE A (STT3A)	5.03353	5.48041	6.06639	5.79872	5.66449	5.68484	6.23915	6.093	6.22646	6.3574	6.31408	6.24974	6.36646	6.80519	7.10341	6.83373	7.10988	6.4638	6.85858	6.1456	6.66903	6.48301	6.42842	5.82059	6.61474	5.06893	5.56971	5.08318	6.04106	5.78648	5.98676	6.31764	6.23734	5.95799	5.55875	5.33944	6.01614	7.44386	6.3033	6.72272	7.02399	7.19103	7.31369	7.45504	7.29917
323	TACCGACGAACTCCACATTCTTCAGTCTCAAATATCATTC	AT5G20730	Encodes an auxin-regulated transcriptional activator. Activates expression of IAA1 and IAA9 in the presence of auxin. Mutants affect blue light and gravitropic and auxin mediated growth responses. Together with AUX19, it is involved in the response to ethylene. In the arf7 arf19 double mutant, several auxin-responsive genes (e.g. IAA5, LBD16, LBD29 and LBD33) are no longer upregulated by auxin.	NON-PHOTOTROPHIC HYPOCOTYL (NPH4);MASSUGU 1 (MSG1);INDOLE-3-ACETIC ACID INDUCIBLE 21 (IAA21);AUXIN RESPONSE FACTOR 7 (ARF7);TRANSPORT INHIBITOR RESPONSE 5 (TIR5);BIPOSTO (BIP)	7.40355	7.64373	7.5119	7.35696	7.11515	7.21004	7.85783	7.93499	7.63198	7.76646	7.71081	7.66366	7.89639	8.20585	8.38552	8.21938	7.75221	8.38166	8.14759	8.04974	8.38119	8.2663	8.08435	8.12617	8.01243	7.72016	7.73265	7.47444	7.65226	7.31921	7.49905	8.07903	7.28212	7.04265	7.19744	7.45772	7.23853	8.46433	8.68508	8.22463	8.26253	8.20818	8.93987	8.79476	9.14674
324	ACCACTCACTTATCTCACCTCCACATACAAATCTCTTTTC	AT5G22470	PARP3 is one of three canonical PARPs in Arabidopsis.	POLY(ADP-RIBOSE) POLYMERASE 3 (PARP3); (ATPARP3)	4.8788	0.875546	3.5162	3.88851	1.02063	1.16128	0.684566	1.70068	2.7155	1.44093	4.06946	2.61926	3.16584	1.56488	4.34638	3.80553	3.93995	2.23773	4.05122	2.60128	4.33375	2.23508	3.4405	3.91877	4.16157	4.42738	4.31917	3.45313	2.73231	3.2581	3.32379	4.86698	1.76485	2.25755	2.86417	2.94255	3.46965	5.77401	3.8008	3.46974	4.5681	4.12752	4.50633	4.91898	4.00021
325	CGGCTTTCTCCTTGTCTTTCTCTGATCTTATATCCACCAT	AT5G23060	Encodes a chloroplast-localized protein that modulates cytoplasmic Ca2+ concentration and is crucial for proper stomatal regulation in response to elevations of external Ca2+. Phosphorylation of this protein is dependent on calcium.	CALCIUM SENSING RECEPTOR (CaS)	14.3125	14.5898	14.8795	14.1661	13.3593	12.9182	13.181	13.4379	13.8052	13.9144	13.6215	13.8882	13.6594	14.0068	14.1084	14.3538	14.4188	15.4401	15.0565	15.3008	15.0149	15.1727	15.9146	16.0287	15.8496	15.8966	15.5125	15.0756	14.9629	15.2507	15.2061	14.9482	13.5553	13.843	13.7313	13.8211	13.7532	13.538	14.0734	13.689	13.9675	13.9689	14.1372	14.2181	14.0188
326	CGAACAATATCTCAAATCCAATCTCACCCGAAAAGACTTA	AT5G23860	beta-tubulin, preferentially expressed in endodermal and phloem cells of primary roots and in the vascular tissues of leaves, stems, and flowers. The mRNA is cell-to-cell mobile.	TUBULIN BETA 8 (TUB8)	9.48068	8.77641	10.2147	9.16624	9.07411	8.60919	8.81899	9.77826	9.61032	9.44655	9.85082	9.67954	9.48252	9.29959	9.45574	9.44483	9.77525	9.36849	9.70567	9.0734	9.28794	9.45812	9.27001	9.3344	9.09344	9.46827	9.40809	8.94804	9.54551	9.8603	9.43788	9.38775	8.60027	9.05568	8.83177	9.03707	9.34714	8.61836	8.93557	8.58799	8.32155	9.03634	8.87455	8.65451	9.28561
327	TGGCTTCACATCCTTGAGACTTTCTATACGTGCATCTATA	AT5G24110	member of WRKY Transcription Factor; Group III	ARABIDOPSIS THALIANA WRKY DNA-BINDING PROTEIN 30 (ATWRKY30);WRKY DNA-BINDING PROTEIN 30 (WRKY30)	4.64274	4.04547	3.76773	3.27846	2.6056	2.29878	1.42153	2.06325	1.97854	3.20646	1.86783	4.27638	2.29911	5.50974	4.56051	5.1122	1.86957	3.6783	3.71019	3.51881	3.43104	3.61359	4.4878	1.99277	3.46969	2.59088	2.26854	2.23074	2.08024	2.36501	2.58682	0.960091	2.25027	2.62012	3.37113	-0.964342	-0.778273	5.12194	1.47888	3.26329	3.05909	-0.516333	4.62663	3.73456	5.36699
328	AGAATACAGCTCGTCCATTCTATACCTCTTAACTAACTTC	AT5G24360	IRE1A and IRE1B catalyze bZIP60 mRNA splicing, producing the active bZIP60 transcription factor.	INOSITOL REQUIRING 1-1 (IRE1-1); (AtIRE1b); (IRE1B)	8.05476	7.88677	7.99116	7.83466	7.75308	7.90274	7.94823	8.00446	7.94047	8.01684	7.91659	7.85252	7.64419	8.30094	8.33552	8.06143	8.16602	8.20187	8.22536	8.36504	8.17661	8.14677	7.84195	7.75299	8.04072	7.81143	7.95704	8.16672	8.25302	8.32915	8.24027	8.49147	7.76935	7.68382	7.94042	7.99276	7.90472	8.24532	8.15601	8.0746	7.8704	7.76444	8.65165	8.49913	8.43527
329	AAGGAGATTCTACTAATTTCCGGAGTGATTTGATGAGAGA	AT5G24400	Encodes a protein with 6-phosphoglucunolactonase activity that localizes to the chloroplasts and the peroxisome. However, mutant phenotypes observed in pgl3 mutant plants can be complemented with a chloroplast-targeted version of the protein. PGL3 likely functions in the oxidative branch of the pentose phosphate pathway. pgl3 mutant phenotypes suggest that it is important in pathogen defense and …	EMBRYO DEFECTIVE 2024 (emb2024);6-PHOSPHOGLUCONOLACTONASE 3 (PGL3)	2.32081	1.61251	3.98186	1.35246	1.7576	2.00927	1.42153	2.59377	4.30047	2.28892	3.79383	3.44239	3.4211	3.14984	4.65672	3.4645	4.50183	3.33727	4.84769	4.07521	5.01601	4.16108	4.39159	3.57773	3.67615	4.42738	3.98475	2.96771	2.97332	2.72758	3.11734	3.76745	1.76485	2.90963	2.07567	3.28359	1.54365	5.48451	3.98138	2.73277	3.88221	3.87598	4.93697	4.18202	4.00021
330	CGCACCTTTCAACATACACTTATACACAGTATTCACCGAG	AT5G24470	Encodes a pseudo-response regulator whose mutation affects various circadian-associated biological events such as flowering time in the long-day photoperiod conditions, red light sensitivity of seedlings during early photomorphogenesis, and the period of free-running rhythms of certain clock-controlled genes including CCA1 and APRR1/TOC1 in constant white light. Acts as transcriptional repressor …	PSEUDO-RESPONSE REGULATOR 5 (APRR5);PSEUDO-RESPONSE REGULATOR 5 (PRR5)	5.03353	3.81415	3.98186	4.64524	9.26698	9.4805	10.0355	9.51079	5.60303	6.43188	6.91222	6.52616	7.09734	5.50974	6.77934	5.967	6.51342	6.61028	7.187	6.03126	7.32955	6.92438	3.62107	3.75831	2.93918	2.95345	4.21607	3.58438	4.40216	4.08122	3.80922	3.46259	9.32403	9.66087	9.23003	9.47549	9.06565	8.33695	8.89109	7.74772	8.23823	8.15255	6.94855	6.81429	6.89183
331	GGTCCAGATTCCTACTCCAAAACTTCTTGTAATACTCTGC	AT5G24530	Encodes a putative 2OG-Fe(II) oxygenase that is defense-associated but required for susceptibility to downy mildew. The mRNA is cell-to-cell mobile.	(ATDMR6);DOWNY MILDEW RESISTANT 6 (DMR6)	10.2705	9.95147	10.2265	10.2369	11.1503	11.1337	10.3182	9.17061	9.98041	9.99013	9.8531	9.45701	10.1457	11.2802	12.178	12.9205	10.537	10.3244	9.41984	10.177	9.94297	8.67138	9.91623	10.6925	11.1438	9.83473	9.75236	9.56762	10.4245	8.68952	8.374	8.69931	10.4051	10.0805	11.2344	9.57772	10.1825	9.71546	8.9734	9.78323	10.0547	9.71609	9.36863	9.65667	8.68006
332	ATATCATTTCATGGCCACTTAATTAATGACCCCTTTAAAG	AT5G24770	Has acid phosphatase activity dependent on the presence of divalent cations (Mg2+, Co2+, Zn2+, Mn2+) and anti-insect activity. Insects fed with the protein show a retarded development. Induced in response to abscisic acid, jasmonic acid, salt, water deficiency and wounding.	VEGETATIVE STORAGE PROTEIN 2 (VSP2); (ATVSP2)	7.47731	8.04881	5.42766	8.70473	7.28742	8.55187	4.77203	5.99136	6.066	5.74836	4.5001	4.98491	6.26149	3.99784	2.87245	3.64507	3.79557	3.13082	3.26273	4.38555	2.81437	1.49812	3.4405	2.4782	2.57661	-0.216477	3.16162	4.01501	5.29525	6.45248	4.54618	3.89869	5.63274	8.85321	6.06745	3.98985	3.30919	4.63651	-0.106087	5.75267	4.5681	2.65359	5.86541	6.2975	4.1446
333	TAGACCGGCTAAGTATAAAGATGATGTGAAAAGTTGTAGT	AT5G26340	Encodes a protein with high affinity, hexose-specific/H+ symporter activity. The activity of the transporter appears to be negatively regulated by phosphorylation. Importantly, microarray analysis, as well as the study of the expression of this gene in mutants involved in programmed cell death (PCD) demonstrated a tight correlation between this gene's expression and PCD.	SUGAR TRANSPORT PROTEIN 13 (ATSTP13);SUGAR TRANSPORT PROTEIN 13 (STP13); (MSS1)	5.80909	4.24478	3.98186	6.01922	6.23009	7.09201	7.48762	5.55154	6.5834	6.15242	6.14581	6.17621	7.20317	6.27637	5.89235	5.28553	5.81442	4.47477	4.44715	4.7889	4.97357	4.55701	3.78153	3.13027	4.72345	4.42738	4.74659	3.14828	4.48233	4.41564	5.03161	5.20802	6.80924	6.66936	6.05087	6.88741	6.72157	7.98701	8.53416	7.3244	8.201	7.36018	6.61213	7.01659	5.58517
334	CAAGTACCAAATACTCAACTTCTCCCAATTTAAGACTCCT	AT5G26742	DEAD box RNA helicase (RH3);(source:Araport11)	EMBRYO DEFECTIVE 1138 (emb1138); (RH3); (ATRH3)	10.0312	9.88957	11.0828	10.3428	10.0234	9.75747	10.131	10.0875	10.4366	10.4727	10.5508	10.302	10.7765	10.8368	11.3432	11.4105	11.8939	11.0602	11.6962	11.3815	11.8734	11.6424	11.512	11.2961	11.4719	11.493	11.5168	10.088	10.2451	11.1213	11.2279	11.569	10.0823	10.8759	10.008	10.4894	10.5864	11.8204	12.1055	11.6763	12.376	12.2007	12.4749	12.3294	12.2578
335	AACTTTCTTGAATGTTAAGTTACGAGCTCTAAAGACACTG	AT5G26920	Encodes a calmodulin-binding protein CBP60g (calmodulin binding protein 60-like.g). The calmodulin-binding domain is located near the N-terminus; calmodulin binding is dependent on Ca(2+). Inducible by both bacterial pathogen and MAMP (microbe-associated molecular pattern) treatments. Bacterial growth is enhanced in cbp60g mutants. cbp60g mutants also show defects in salicylic acid (SA) accumulat…	CAM-BINDING PROTEIN 60-LIKE G (CBP60G)	3.79474	4.33498	3.21134	4.07493	3.13611	3.4832	4.0538	3.28564	4.91714	4.4044	5.27382	4.84956	6.39652	6.67758	7.69688	6.67655	6.02337	4.92223	5.58466	5.7712	6.40733	5.64108	4.89116	4.06316	5.55061	4.73772	4.41538	3.14828	5.05424	3.46455	3.94046	4.98984	2.90235	2.62012	3.90164	3.67951	3.86558	7.74085	5.32018	7.1553	5.46718	5.78745	6.77719	6.98937	6.5467
336	CGCGGGAGTGATATGACATTAGGTATTAGCCGATATTTGC	AT5G33320	Encodes a plastid inner envelope protein PPT (phosphoenolpyruvate/phosphate translocator) that catalyzes the transport of phosphoenolpyruvate and phosphate across the inner envelope membrane of plastids. The mRNA is cell-to-cell mobile.	CAB UNDEREXPRESSED 1 (CUE1);PHOSPHOENOLPYRUVATE/PHOSPHATE TRANSLOCATOR (PPT);ARABIDOPSIS THALIANA PHOSPHATE/PHOSPHOENOLPYRUVATE TRANSLOCATOR (ARAPPT);NITROUS OXIDE OVEREXPRESSOR 1 (NOX1)	8.57084	8.93624	9.48033	9.24849	8.22031	8.35308	8.01548	8.46508	8.30646	8.5927	8.59302	8.48678	8.96904	8.54445	9.03568	8.68946	9.56305	8.44997	9.05359	8.60877	9.26833	8.97655	8.4193	8.53812	8.68513	8.67531	9.11403	8.0004	9.02275	9.25289	9.22908	9.05988	8.15373	8.69099	8.03198	8.43867	8.36893	9.89201	10.0899	10.0151	10.2931	9.94821	10.4205	10.4388	10.6157
337	CTCTGATCAATCCGGCAAGTTAAAGTACTACTAATCATGT	AT5G35790	Encodes a plastidic glucose-6-phosphate dehydrogenase that is sensitive to reduction by DTT and whose mRNA is more prevalent in developing organs but absent in the root.	GLUCOSE-6-PHOSPHATE DEHYDROGENASE 1 (G6PD1)	10.1558	9.99708	10.109	9.57646	8.969	8.73568	9.28819	9.50896	9.02657	8.90853	9.087	9.17974	9.03422	9.1986	9.71515	9.36335	9.23938	9.80867	9.66593	9.69697	9.75532	9.9452	9.27001	9.32727	9.31422	9.47527	9.47101	9.7742	10.2665	10.3084	9.92766	10.0764	9.02224	9.19671	9.08079	9.3542	9.3158	9.16007	9.60644	9.10781	9.52983	9.27971	9.76577	9.49187	9.60247
338	AGAACATTGAAGAGACTGTGTTTCTGAGTATAGCTTCTTC	AT5G37260	Encodes a MYB family transcription factor Circadian 1 (CIR1). Involved in circadian regulation in Arabidopsis.	REVEILLE 2 (RVE2);CIRCADIAN 1 (CIR1)	4.76559	4.04547	5.18997	3.55409	4.07953	4.72199	4.144	5.08315	9.28536	9.14552	9.21301	9.30361	9.60985	10.1744	10.6502	10.6927	10.6144	11.6143	12.2481	11.7776	12.5057	11.9219	9.43296	8.8582	9.28692	9.66157	9.1874	4.10521	4.13086	5.96705	4.46129	4.98984	4.99751	4.57948	4.34416	4.24511	5.41155	10.1025	10.8328	9.91268	10.8247	10.4487	11.0998	11.2387	10.9513
339	ATCACACAGAAGGTCTTACATTAGCAGAGAGTATAGAACA	AT5G39950	encodes a cytosolic thioredoxin that reduces disulfide bridges of target proteins by the reversible formation of a disulfide bridge between two neighboring Cys residues present in the active site. Thioredoxins have been found to regulate a variety of biological reactions in prokaryotic and eukaryotic cells.	THIOREDOXIN 2 (ATTRX2);ARABIDOPSIS THIOREDOXIN H2 (ATH2); (ATTRXH2);THIOREDOXIN H2 (TRXH2);THIOREDOXIN 2 (TRX2)	11.1328	10.4282	10.4665	10.616	10.8069	10.9964	10.5869	10.2448	11.2907	11.3354	11.1398	11.2952	11.0826	11.4757	11.3772	11.2507	11.3514	10.9005	11.0411	11.1227	10.99	10.9334	10.7798	11.1682	11.2756	10.65	10.9374	11.1021	10.8555	10.9058	10.8215	10.9577	10.8131	10.5993	10.6806	10.5917	10.6485	10.7112	10.788	10.8603	11.0084	10.7155	10.7649	11.0474	10.8417
340	GCACGTCTTGATCATCTTGCATACAGAAGGATAAACAGAC	AT5G40760	Encodes a cytosolic glucose-6-phosphate dehydrogenase that is insensitive to reduction by DTT and whose mRNA is expressed ubiquitously. The mRNA is cell-to-cell mobile.	GLUCOSE-6-PHOSPHATE DEHYDROGENASE 6 (G6PD6)	7.67052	8.23016	7.08388	8.40774	7.043	7.05367	7.24426	7.26401	7.6882	7.48094	6.87682	7.24525	7.24782	9.00616	7.96462	8.23356	7.70246	7.72039	7.43992	7.80204	7.79318	7.29686	7.34739	7.05455	7.78606	7.11444	7.46681	7.20547	7.22125	6.42802	7.02423	7.04046	6.58247	6.16444	6.55288	6.87486	6.49785	7.92929	7.17004	7.14028	7.31865	6.56048	8.66576	8.32498	8.97387
341	TTGCCGAGATTCAGAACACAATAATGACAACTCAAACAAC	AT5G40770	prohibitin 3	PROHIBITIN 3 (ATPHB3); (EER3);PROHIBITIN 3 (PHB3)	11.1163	10.9758	11.5774	11.0718	10.0983	9.51619	9.36287	10.009	11.7429	11.6111	11.1574	10.9395	10.7002	11.4349	11.2088	11.1626	11.8258	10.8232	10.8768	11.0149	10.7674	10.7068	10.6244	10.3156	10.6724	10.9591	10.9344	10.6961	10.3302	11.3565	10.9282	10.7648	10.3832	11.0186	10.455	10.3683	10.9191	10.7026	10.7542	10.8842	11.2006	11.2523	11.0589	10.7977	11.0521
342	AAACCAATAGAGAGTAATGGATGGAGATTGAATAAAACCC	AT5G42650	Encodes a member of the cytochrome p450 CYP74 gene family that functions as an allene oxide synthase. This enzyme catalyzes dehydration of the hydroperoxide to an unstable allene oxide in the JA biosynthetic pathway. It shows a dual catalytic activity, the major one being a 13-AOS but also expressing a 9-AOS activity. CFA-Leu, CFA-Val, CFA-Met and CFA-Ala can induce the expression of AOS.	CYTOCHROME P450 74A (CYP74A);DELAYED DEHISCENCE 2 (DDE2);ALLENE OXIDE SYNTHASE (AOS)	10.3214	11.3737	10.2653	12.3896	9.47047	10.7983	9.86365	9.71749	9.77944	10.1309	10.0685	9.7414	11.1119	9.10559	9.06666	8.84069	9.71129	8.67593	8.82289	8.94508	9.85219	8.92158	8.56427	8.68486	9.03838	7.82244	9.08872	8.84381	10.5273	9.96174	10.2315	10.6897	9.5264	10.4746	8.81714	9.01437	9.18607	11.5265	11.2695	11.4158	11.4596	11.4251	11.6636	11.2843	10.5013
343	TGATTTGATGAGTTTTCGAGTGATTATTCTTCTTCGTCTC	AT5G42980	encodes a cytosolic thioredoxin that reduces disulfide bridges of target proteins by the reversible formation of a disulfide bridge between two neighboring Cys residues present in the active site. Thioredoxins have been found to regulate a variety of biological reactions in prokaryotic and eukaryotic cells. The mRNA is cell-to-cell mobile.	THIOREDOXIN 3 (ATTRX3);THIOREDOXIN H-TYPE 3 (ATH3); (ATTRXH3);THIOREDOXIN H3 (TRXH3);THIOREDOXIN 3 (TRX3)	12.5036	12.086	12.2655	12.1947	12.0689	11.9497	11.9031	11.8815	12.3561	12.2645	12.4226	12.323	12.0537	12.9474	12.6257	12.7645	12.9138	12.4879	12.8492	12.8983	12.7919	12.7375	12.7127	12.769	13.149	12.7977	12.7072	12.7518	12.4304	12.5631	12.605	12.5966	12.1715	11.993	12.309	12.3307	12.4549	11.9888	12.1946	11.8968	12.2563	12.3044	12.3977	12.5399	12.4766
344	TAGTCTGTTGCTCTTAGGAAATGTCAATACCGATAAAAGA	AT5G43940	Encodes a glutathione-dependent formaldehyde dehydrogenase (also known as class III type alcohol dehydrogenase) reduces S-nitrosoglutathione (GSNO), the condensation product of glutathione and NO, that is a naturally occurring NO reservoir and also a reactive nitrogen intermediate. Gene expression is reduced by wounding and induced by salicylic acid. Is required for the acclimation of plants to h…	SENSITIVE TO HOT TEMPERATURES 5 (HOT5); S-NITROSOGLUTATHIONE REDUCTASE 1 (GSNOR1)	11.0054	10.8788	10.8683	10.6945	11.1452	11.0864	10.7421	10.8501	11.4208	11.5153	11.3153	11.4179	11.2304	11.6731	11.5127	11.4051	11.3904	11.1697	11.073	11.113	11.1599	11.0039	10.6789	10.7483	11.103	10.5509	10.9803	11.0911	11.0282	11.1756	10.8479	10.768	10.9502	10.8105	10.8833	10.8784	10.9034	11.0391	11.1531	11.1313	11.1888	11.0644	11.0155	11.2242	11.2204
345	CTCTCAATACACTGATCAAGAAGCTGAGTCAACTTACAAT	AT5G45110	Encodes NPR3, a paralog of NPR1. Involved in negative regulation of defense responses against bacterial and oomycete pathogens. npr3 mutants has elevated level of PR1 expression. Interacts with TGA2, TGA3, TGA5 and TGA6 in yeast two hybrid assays. NPR3 and NPR4 are receptors for the immune signal salicylic acid. The mRNA is cell-to-cell mobile.	NPR1-LIKE PROTEIN 3 (NPR3); (ATNPR3)	5.52592	4.71685	4.8518	5.22036	2.6056	5.10613	5.12197	4.25088	5.25156	5.8055	5.88575	6.51128	7.50856	5.98442	6.27238	5.1122	5.69738	5.1583	5.58466	4.98594	6.3913	5.52786	5.14832	5.55349	5.79162	5.56488	5.13361	3.8157	5.15552	4.76711	5.03161	5.64192	4.99751	4.80775	4.54698	3.42798	4.71358	8.29186	7.70769	7.10974	6.79328	6.74105	6.52193	7.06954	6.19522
346	AGGTTTAGGTTTCTTCTGTTGTTTCTTCCATTTCTCTGAG	AT5G45410	Plastid localized protein of unknown function. Mutants are more susceptible to P. syringae and produce less callose upon infection.	NON HOST RESISTANCE 2A (ATNHR2A)	10.8733	11.0104	10.6703	11.2591	10.3523	10.4106	9.99215	10.101	10.4062	10.4222	10.2192	10.1434	9.86225	10.2948	9.95638	9.68302	10.3461	10.2813	10.0991	9.48528	10.3153	10.6058	11.0429	10.9706	10.7965	10.4796	11.285	11.4879	11.2187	11.2542	11.5139	11.318	10.6408	10.2712	10.6003	10.4582	10.1384	10.5192	10.0525	10.3581	10.2886	9.9705	10.519	10.2989	10.2331
347	AGTGCAATGCCAAAGAAGAAGAAGGTGAGAGTTAATATCA	AT5G46330	Encodes a leucine-rich repeat serine/threonine protein kinase that is expressed ubiquitously. FLS2 is involved in MAP kinase signalling relay involved in innate immunity. Essential in the perception of flagellin, a potent elicitor of the defense response. FLS2 is directed for degradation by the bacterial ubiquitin ligase AvrPtoB. The mRNA is cell-to-cell mobile.	FLAGELLIN-SENSITIVE 2 (FLS2)	5.08162	2.99102	4.40928	3.78542	3.6836	4.39394	4.45716	4.50804	1.97854	3.87389	4.8313	4.27638	4.92589	5.07584	5.31724	5.53489	4.9739	4.28836	5.68594	5.15927	6.58696	6.42095	5.68335	5.0284	5.55061	5.7608	4.74659	4.01501	5.15552	4.68694	2.58682	4.73268	4.65237	4.09405	4.23095	4.52751	4.83644	6.01502	5.38577	3.65031	4.7162	4.84122	5.65519	5.88984	6.01907
348	GAAAGTTAAGAAACCCCGTTAAATCCCAGTCACATAATTC	AT5G47230	encodes a member of the ERF (ethylene response factor) subfamily B-3 of ERF/AP2 transcription factor family (ATERF-5). The protein contains one AP2 domain. There are 18 members in this subfamily including ATERF-1, ATERF-2, AND ATERF-5. The mRNA is cell-to-cell mobile.	ETHYLENE RESPONSIVE ELEMENT BINDING FACTOR 5 (ATERF5); (ERF102); (ATMACD1);ETHYLENE RESPONSIVE ELEMENT BINDING FACTOR- 5 (ATERF-5);ETHYLENE RESPONSIVE ELEMENT BINDING FACTOR 5 (ERF5)	3.90577	-0.709417	0.70884	2.20046	2.24303	-1.16065	1.90696	1.21525	3.85301	2.81944	3.63336	1.72618	3.49705	2.05031	2.87245	2.72753	3.24808	1.01534	2.97322	2.89078	2.07741	2.23508	1.11857	-0.329157	-0.230745	1.36849	1.78311	2.76126	0.857843	1.14262	1.00186	2.18248	1.02788	1.77212	0.938167	1.35759	2.39165	5.77401	4.14184	4.9204	4.21663	3.18411	3.88966	4.18202	2.07421
349	GTCAGCGAAGTCTTTAGATTCCTTATTCATTCCTAAGCAT	AT5G47910	NADPH/respiratory burst oxidase protein D (RbohD).Interacts with AtrbohF gene to fine tune the spatial control of ROI production and hypersensitive response to cell in and around infection site. The mRNA is cell-to-cell mobile.	RESPIRATORY BURST OXIDASE HOMOLOGUE D (RBOHD); (ATRBOHD); (DELT1)	8.85305	9.33361	9.24671	9.24607	8.49907	8.69266	7.96069	8.213	10.7121	10.4188	10.261	10.1422	10.7423	10.7591	10.4176	10.3625	10.4017	10.1928	9.86264	10.3877	10.1393	9.76646	9.66418	9.81167	10.1648	9.6585	9.42553	9.08457	9.4239	9.04349	9.53194	9.24703	8.42876	8.52968	8.60918	8.6112	8.02586	10.3314	9.93146	10.4569	10.3789	10.2005	10.563	10.6116	10.4238
350	AACATAAACACACGTATACAGAGTCTTTTAACAAGTTGGG	AT5G48485	Encodes a putative apoplastic lipid transfer protein that is involved in systemic acquired resistance. Mutants in this gene exhibit wild-type local resistance to avirulent and virulent Pseudomonas syringae, but pathogenesis-related gene expression is abolished in uninoculated distant leaves and fail to develop SAR to virulent Pseudomonas or Peronospora parasitica. DIR1 protein is cell-to-cell mob…	DEFECTIVE IN INDUCED RESISTANCE 1 (DIR1)	11.0827	10.2571	11.7837	10.3776	9.42294	9.28746	9.82667	10.0601	8.14177	8.34059	8.83822	9.0023	8.81434	9.01279	9.69263	9.469	8.80267	9.77356	10.6401	9.9676	10.0617	10.2849	11.3121	10.6214	10.86	11.5743	10.9283	10.7746	11.0265	11.1431	10.5261	10.4311	9.37513	9.523	9.70038	9.34058	10.3935	9.08277	9.13947	8.08248	8.14981	8.48085	7.78367	7.92618	9.3316
351	CCTCCATTAACATTGACCTTTTCCATATCCAGCTCTAACT	AT5G48880	Encodes a peroxisomal 3-keto-acyl-CoA thiolase 2 precursor. EC2.3.1.16 thiolases. AT5G48880.1 is named PKT1 and AT5G48880.2 is named PKT2.	PEROXISOMAL 3-KETO-ACYL-COA THIOLASE 2 (PKT2);3-KETO-ACYL-COENZYME A THIOLASE 5 (KAT5)	12.6479	12.9107	12.8395	12.9194	11.9035	12.1142	11.0922	12.0066	10.9644	11.0165	10.833	10.6005	10.4323	10.1064	9.82017	8.84532	11.5	8.75005	8.70718	8.94902	8.55314	8.61012	8.05324	9.16069	8.8434	8.42377	10.7927	12.0543	12.5015	12.3273	12.4146	11.8297	11.69	12.8029	11.5983	11.3973	11.274	10.4073	9.52509	10.4123	9.95204	11.5951	10.6771	9.20291	9.3725
352	GTCAGGGAAAGTTTGAGAATTTGAGATACAGTTACGAGAT	AT5G49980	auxin F-box protein 5;(source:Araport11)	AUXIN F-BOX PROTEIN 5 (AFB5)	4.28017	3.81415	3.76773	4.4568	4.19056	3.88374	3.49192	4.95942	5.14846	4.79142	4.40388	4.94119	5.43081	5.71869	5.76862	6.00055	5.52492	5.69716	5.68594	5.45372	6.30836	6.14197	5.51089	4.95625	4.97871	4.53841	5.13361	3.58438	4.88759	4.41564	4.46129	5.10305	4.72832	4.65965	3.57044	4.39321	3.74529	6.22147	6.92734	6.1327	6.68957	6.49489	6.92528	7.35194	6.5467
353	TTGAATTCCTTGACTAATCTCTGAAGCTTATAGGGTACAA	AT5G50210	Encodes an Fe-S binding protein with quinolinate synthase (QS) activity and cysteine desulfurase activator activity. The QS activity was demonstrated by functional complementation of corresponding E. coli mutants and complementation of embryo-lethal phenotypes of the QS homozygous null allele in Arabidopsis. The SufE domain of the protein also stimulates the cysteine desulfurase activity of CpNif…	QUINOLINATE SYNTHASE (QS);ONSET OF LEAF DEATH 5 (OLD5);SULFUR E 3 (SUFE3)	6.69778	6.43013	6.4	7.13382	5.81071	5.95829	6.31877	5.73882	6.41594	6.66589	6.46476	6.46572	6.81527	7.11947	7.61542	7.62907	7.83766	7.17857	7.87476	7.33222	7.90466	7.89615	7.75761	7.54736	7.37659	6.57794	7.28773	5.74732	6.80426	6.88858	7.38844	8.0721	7.05025	6.48362	5.60492	5.83007	6.36128	8.33695	7.69481	7.37663	7.96228	7.36018	8.49452	8.31405	8.66816
354	CTCATATCAATACCTCCAATACATAGCAACGACCTCAATG	AT5G51280	DEAD-box protein abstrakt;(source:Araport11)	0	5.12816	5.48041	5.86534	5.87602	4.48007	5.06817	5.6074	5.26837	5.14846	4.67359	5.56827	5.45798	5.46903	5.9572	6.14547	6.24411	6.51342	5.65919	6.74581	6.22577	6.91311	5.97924	6.0414	5.60158	6.33911	6.29132	6.1194	5.12691	5.71582	6.0006	5.92469	6.36381	4.5722	5.33284	4.76599	5.01294	5.19901	7.17256	7.68182	6.33103	7.2104	6.66358	7.61939	7.26381	7.7579
355	TGATAATACACTGTACATATACCATCCTTAACCCAACAGA	AT5G52660	Encodes RVE6, a homolog of the circadian rhythm regulator RVE8. rve4 rve6 rve8 triple mutants display an extremely long circadian period, with delayed and reduced expression of evening-phased clock genes.	REVEILLE 6 (RVE6)	8.76743	8.54561	8.58536	8.83628	7.59049	8.0849	8.43723	7.91292	8.11467	7.99858	7.68033	8.07617	7.60611	7.61364	8.12459	7.95421	7.97809	8.0414	8.26682	8.09313	8.1387	7.94106	8.31824	8.54429	8.61788	8.43098	8.6682	8.91724	8.39441	8.68952	8.78103	9.02439	8.05394	8.04639	8.23646	8.18286	8.41894	7.92929	8.8276	7.7576	8.21352	7.90573	7.75756	7.96861	8.10543
356	CACCCGGTAAAGAATCGTCATCCCATAAGAAATTTGTAGA	AT5G55090	member of MEKK subfamily	MITOGEN-ACTIVATED PROTEIN KINASE KINASE KINASE 15 (MAPKKK15)	3.79474	-0.709417	3.21134	0.615496	-0.564328	-1.16065	1.90696	0.478289	0.393575	0.703961	2.71582	-1.08118	0.533574	2.05031	3.16196	1.87953	1.1326	-0.569624	2.61065	-0.56865	3.2998	1.49812	-0.466393	2.4782	2.09118	1.36849	-0.538815	-0.939184	1.59481	2.36501	2.22425	-0.624871	1.76485	1.03516	-1.38376	2.49509	1.54365	3.89954	1.47888	2.3702	3.44611	1.06863	3.15269	2.59706	2.55964
357	TCTGATGAAGTATAATAATCCTCTCAGCGTTTGTCATGTG	AT5G55810	encodes a bi-functional enzyme that expresses both nicotinamide-nucleotide adenylyltransferase (2.7.7.1) and nicotinate-nucleotide adenylyltransferase (2.7.7.18)activity.	NICOTINATE/NICOTINAMIDE MONONUCLEOTIDE ADENYLTRANSFERASE (NMNAT)	7.66263	7.06537	7.21664	6.73789	6.96705	6.95309	7.3617	7.27271	7.13504	6.69643	7.0135	6.86719	6.81527	7.91184	7.75238	8.01293	7.56445	7.73871	7.67981	7.91113	7.71161	7.70106	7.34739	7.40555	7.13558	7.47701	7.52188	7.18494	7.35503	7.23714	7.32979	7.20168	6.82662	6.95004	7.30624	7.3976	7.13462	7.26878	7.18853	6.55153	7.13344	6.98351	7.66225	7.72634	7.55318
358	GAACTCCCTAGTAACAAAAGAATGAGACAGTACAACAGTA	AT5G56170	LORELEI-LIKE-GPI-ANCHORED PROTEIN 1;(source:Araport11)	LORELEI-LIKE-GPI-ANCHORED PROTEIN 1 (LLG1)	11.1778	10.8741	11.2701	11.0902	10.581	10.5471	10.2999	10.7376	11.6691	11.511	11.3268	11.4293	11.4106	11.7609	11.7534	11.8005	11.5452	11.5906	11.6523	11.6814	11.3789	11.5126	11.7157	11.7169	11.7347	11.6825	11.6226	11.003	11.2405	11.3121	11.1469	11.1271	10.5002	10.3758	10.5664	10.4946	10.6888	10.6853	10.7697	10.7005	10.8349	10.8062	11.4999	11.4876	11.7915
359	TGCACTTACACCAAAATCTGAGATTTTCACTTCCCCTTTA	AT5G56580	Encodes a member of the MAP Kinase Kinase family of proteins. It can phosphorylate MPK12 in vitro and it can be dephosphorylated by MKP2 in vitro.	MAP KINASE KINASE 6 (MKK6);ARABIDOPSIS NQK1 (ANQ1);ARABIDOPSIS THALIANA MAP KINASE KINASE 6 (ATMKK6);SUPPRESSOR OF MKK1 MKK2 4 (SUMM4)	5.80909	5.26786	6.80336	5.00781	5.58542	5.4687	4.144	6.24205	5.67898	5.22752	5.69565	5.739	5.20033	6.57387	6.57289	5.70735	5.47837	5.73416	5.68594	5.84074	5.77785	6.14197	5.76243	5.34327	5.19552	5.27538	6.64109	4.55267	5.4627	6.12752	6.13115	4.73268	5.05763	6.58975	5.92912	5.85584	5.59677	5.48451	5.0232	6.00579	5.24129	5.59219	5.59748	6.25241	6.16167
360	CGATGGAATTTAGGGATTTTGTAGGGGTTTTATTGTGAGA	AT5G57000	DEAD-box ATP-dependent RNA helicase;(source:Araport11)	0	4.93224	2.75001	4.33333	3.98473	3.95923	3.79354	3.62317	3.84752	4.30047	4.61085	3.45279	4.04811	4.58668	5.22023	4.56051	4.91516	4.9739	5.04509	4.84769	5.04606	5.24733	5.19856	5.20603	4.8803	4.29282	4.30708	4.59047	4.01501	3.91674	4.84306	3.80922	4.23311	3.53038	3.15064	3.00856	3.79055	3.46965	5.48451	4.28623	4.51704	4.21663	4.90993	5.11205	5.56053	5.30687
361	CATTTTCTTATCTCGGAAACAACCATAGAGTCAACTAATG	AT5G57360	Encodes clock-associated PAS protein ZTL; Also known as FKF1-like protein 2 or ADAGIO1(ADO1). A protein containing a PAS domain ZTL contributes to the plant fitness (carbon fixation, biomass) by influencing the circadian clock period. ZTL is the F-box component of an SCF complex implicated in the degradation of TOC1.	ZEITLUPE (ZTL);LOV KELCH PROTEIN 1 (LKP1);ADAGIO 1 (ADO1);FKF1-LIKE PROTEIN 2 (FKL2)	7.00263	7.20347	7.04869	7.19544	6.57522	6.64025	7.12751	6.80622	6.066	6.8401	6.55713	6.49625	7.49009	6.87958	7.83695	7.08899	7.4485	7.40192	8.1025	7.23225	8.55674	7.66135	8.13723	7.79496	8.19132	7.54507	7.6948	6.69744	7.40731	7.4943	7.4776	8.31471	6.2631	6.34501	5.85464	6.56704	6.85835	7.92929	8.55569	7.84362	8.41664	7.86305	8.61576	8.8104	8.94457
362	GCCGCAAGACGGATATTACTAACACCACGCAAAACAATAT	AT5G57460	TPLATE complex subunit involved in clathirin mediated endocytosis.	TPLATE COMPLEX MUNISCIN-LIKE (TML)	6.92567	7.23895	7.37654	7.22529	6.73029	6.94264	7.41702	7.71031	7.05179	6.82636	7.12333	7.02211	7.40394	7.74678	7.75238	7.63976	7.43638	7.52313	7.73993	7.37972	8.06987	7.91878	7.12606	7.05455	6.94916	7.23473	7.68519	6.78192	7.47745	7.50603	7.53064	7.35812	6.7558	7.12968	6.99562	6.98403	7.48382	7.98701	8.04873	7.90714	7.85451	7.8973	8.25423	8.5183	8.97387
363	CCGGAATTCAGGACAAGGGACACAACTATAATGGTACTTC	AT5G58620	Involved in control of defence gene expression post-transcriptionally through release from translation arrest within TZF9-PAB2-containing RNA granules. TZF9 shows phospho-mobility shift after flg22 treatment, inferred to be caused by phosphorylation through MPK3 and/or MPK6. The major MPK3/6-targeted phospho-sites are S181, S323, S343, S352, S356, S362 and S377.	TANDEM ZINC FINGER PROTEIN 9 (TZF9)	3.67444	0.875546	1.93123	3.42285	1.02063	0.42431	3.00649	2.80022	2.7155	3.20646	3.00533	3.67371	3.5692	4.52835	4.22609	4.5118	3.6351	2.88981	3.71019	4.71675	4.57991	4.00062	3.62107	4.42573	2.57661	3.87099	4.10504	3.14828	1.59481	3.46455	3.11734	3.07557	1.02788	-0.549804	1.42359	1.84301	0.806689	5.48451	4.41747	3.95517	4.78492	4.69312	5.91351	6.46495	5.03768
364	ATTCGACAAACACTTAAAGACCAGAACCATAGAATCATGT	AT5G60100	Encodes pseudo-response regulator 3 (APRR3/PRR3). PRR3 transcript levels vary in a circadian pattern with peak expression at dusk under long and short day conditions. PRR3 affects the period of the circadian clock and seedlings with reduced levels of PRR3 have shorter periods, based on transcriptional assays of clock-regulated genes. PRR3 is expressed in the vasculature of cotyledons and leaves w…	PSEUDO-RESPONSE REGULATOR 3 (PRR3)	4.36034	0.875546	2.58331	1.83789	3.6836	4.51177	4.82752	3.53718	4.6415	4.61085	4.8313	4.47341	5.3512	2.05031	3.95046	1.14257	3.79557	-0.569624	1.38826	2.89078	4.03677	1.49812	-0.466393	2.84077	1.35422	-0.216477	2.26854	0.645779	-0.72712	-0.442341	-0.5831	2.18248	3.96648	3.53766	3.66063	4.76358	4.71358	6.83814	7.2068	6.1922	7.17243	6.68334	5.26817	5.31952	4.61026
365	CTGGCGAGATAGACCTGAGTAATGATCTTAACAACCTTTG	AT5G61010	A member of EXO70 gene family, putative exocyst subunits, conserved in land plants. Arabidopsis thaliana contains 23 putative EXO70 genes, which can be classified into eight clusters on the phylogenetic tree.	EXOCYST SUBUNIT EXO70 FAMILY PROTEIN E2 (ATEXO70E2);EXOCYST SUBUNIT EXO70 FAMILY PROTEIN E2 (EXO70E2)	8.22502	7.80234	7.81388	8.50017	7.74401	8.16353	8.40567	7.0979	8.01563	8.72448	8.4316	8.47533	8.71448	8.31709	8.30615	7.98806	8.06727	7.46929	7.51066	8.10731	7.79927	7.07303	7.98069	8.28187	8.95165	7.53172	7.5001	8.89212	8.43527	8.09293	8.75452	9.06338	8.27264	7.48911	7.85703	7.64668	7.51175	8.33695	8.8276	8.64766	8.52104	8.04972	7.95431	8.38887	7.52707
366	TTTTGCAACTCTAACTTCTTCCCGGAAATGCTTATATTAT	AT5G61140	Encodes a predicted protein with 30% identity with MER3/RCK. Similar to yast Brr2p DEAD/DExH box ATP-dependent RNA helicase.	(BRR2C)	6.85824	6.25637	6.87207	6.81844	5.91141	6.09674	6.67703	6.32795	5.75113	6.06151	6.84052	6.48107	6.89464	7.0045	7.13716	7.11985	6.78604	6.99262	7.65505	6.99359	7.6388	7.413	7.25471	7.00176	7.10017	7.37598	7.20938	6.80901	6.78858	7.38421	7.30564	8.30882	6.36178	5.92593	6.35095	6.51947	6.76862	7.67213	7.96538	7.42703	7.4085	7.29745	7.85929	7.88246	7.85557
367	CTAAGGACAGTAGATTTGACATATGTAAAGAAAGCAGAGG	AT5G61380	Pseudo response regulator involved in the generation of circadian rhythms. TOC1 appears to shorten the period of circumnutation speed. TOC1 contributes to the plant fitness (carbon fixation, biomass) by influencing the circadian clock period. PRR3 may increase the stability of TOC1 by preventing interactions between TOC1 and the F-box protein ZTL. Expression of TOC1 is correlated with rhythmic ch…	TIMING OF CAB EXPRESSION 1 (TOC1); (APRR1);PSEUDO-RESPONSE REGULATOR 1 (PRR1);TIMING OF CAB EXPRESSION 1 (AtTOC1)	7.96145	4.14856	6.22191	5.0529	7.08672	7.43554	7.7326	6.93225	8.05891	7.55779	8.06554	7.76745	8.31624	6.29823	6.82147	6.79601	6.99885	6.32519	7.15202	6.70747	7.17895	6.90184	5.26153	4.19441	6.2122	5.45595	5.48355	5.25064	4.31727	7.78166	5.34764	7.06862	7.05025	6.88482	6.48043	7.05247	6.81418	8.97279	8.8276	8.41147	8.49564	8.68088	7.51415	7.4943	7.0469
368	TAAACTACTTATTTGATATTTGCACACTACCGCTACCTTT	AT5G61600	encodes a member of the ERF (ethylene response factor) subfamily B-3 of ERF/AP2 transcription factor family. The protein contains one AP2 domain. There are 18 members in this subfamily including ATERF-1, ATERF-2, AND ATERF-5. Involved in regulating root architecture.	ETHYLENE RESPONSE FACTOR 104 (ERF104)	10.3634	9.75717	10.4029	10.2575	10.4036	9.54239	10.4489	9.99465	12.6459	12.1498	12.3027	12.2256	12.8127	11.217	12.4816	11.8188	11.7421	10.9327	11.5291	11.3573	11.2752	11.6685	10.3482	10.9312	10.7895	10.6172	10.5333	9.25926	10.3477	10.3802	10.3863	10.5742	10.1198	10.7794	10.0545	10.453	10.3191	13.3265	12.5465	13.1118	11.9736	12.7415	12.5519	13.0726	12.3152
369	TTTGCATGCTTCCATACACCTTCGTAATCACTATTCTTCG	AT5G61790	calnexin 1;(source:Araport11)	CALNEXIN 1 (CNX1); (ATCNX1); (CNX1)	12.3605	12.7115	13.0239	13.4923	12.7606	12.8169	12.0609	12.6998	14.3146	14.3463	14.0999	14.2034	13.6315	13.4094	12.9048	12.9905	13.2553	12.6817	12.6221	12.7027	12.3234	12.5096	11.9427	11.8436	12.0705	11.7704	12.1369	12.5843	12.7193	12.6499	12.8136	12.5059	12.3196	12.7941	12.4219	12.0348	12.3732	13.7213	13.0876	14.0146	13.6243	13.6661	12.9448	12.8223	12.6232
370	GGGTTCCAACTACAATGTCAACACCTCTCTTTAATTTACC	AT5G62190	DEAD/DEAH box RNA helicase PRH75	(ATRH7); (PRH75)	10.0282	9.9988	10.7027	9.86421	9.9816	9.83299	10.1254	10.4928	11.0129	11.1739	10.6059	10.659	10.5972	11.9423	12.0526	12.2435	11.9841	12.3543	12.3572	12.3264	12.1265	12.2599	12.0025	11.6775	11.8742	12.3176	11.4956	9.90866	10.1176	10.3882	10.2725	9.86397	10.2829	10.67	10.6278	10.3423	10.8597	10.6229	11.1003	10.4825	11.0128	10.9354	11.5388	11.6464	11.9826
371	AGCCTCATCCAGTACAAGGTAAGTCACTCTCTTCAAATTA	AT5G63120	P-loop containing nucleoside triphosphate hydrolases superfamily protein;(source:Araport11)	RNA HELICASE 30 (RH30)	8.14806	8.23016	8.27616	8.20296	7.68834	7.42806	7.77556	7.75441	7.77728	7.73002	7.44677	7.35762	7.37404	8.00782	8.36431	8.4913	8.03548	7.844	7.8201	8.03498	7.67235	8.12747	7.19894	7.55959	7.5958	7.25113	7.86633	7.85848	7.63482	7.88409	8.23388	7.82221	7.76033	8.14716	7.69572	7.59408	7.90472	7.86917	7.74566	7.52285	7.86248	7.85435	8.63023	8.30303	8.60715
372	CATACCAGTAACCTTATATTTCTCCACCGCCTTAAACATC	AT5G63380	Encodes a peroxisomal protein involved in the activation of fatty acids through esterification with CoA. At5g63380 preferentially activates fatty acids with increased chain length (C9:0 to C8:0) and thus shares characteristics with long-chain fatty acyl-CoA synthases. Also able to catalyze the conversion of OPDA to its CoA ester and is therefore thought to be involved in the peroxisomal &#946;-ox…	0	5.9453	5.12347	5.78209	5.85071	4.38987	4.77008	4.82752	5.23318	4.30047	5.45885	5.65442	4.75171	5.05714	4.52835	5.48389	4.98387	5.73746	5.04509	5.73403	5.40863	5.9409	5.33942	5.97655	6.08023	6.1091	6.29132	5.93692	5.0381	5.68227	5.62375	5.19826	5.91429	4.5722	4.57948	4.34416	4.52751	4.17592	7.06947	5.96	5.54013	6.27751	6.14188	6.55262	6.38365	5.9421
373	AATACCAACACCTTATAGATACAATTTTCATCAACCCACT	AT5G64120	Encodes a cell wall bound peroxidase that is induced by hypo-osmolarity and is involved in the lignification of cell walls.	PEROXIDASE 71 (PRX71); (ATPRX71)	7.65471	8.25348	6.13511	9.35809	5.66449	7.18364	6.87439	7.08808	7.16176	6.43188	5.52318	6.13799	7.8537	8.90295	7.77399	8.14632	7.70246	8.05608	7.33468	7.5135	8.85731	7.52049	6.47612	7.44563	7.82995	6.67834	7.3377	7.37823	6.53027	6.50017	6.83475	5.64192	4.80047	5.67901	6.14762	5.26448	6.23295	6.83814	6.99195	5.82963	7.92471	6.19791	8.7276	8.18802	8.49037
374	CATTGAAACCATGATCTGAAGTATTTGTATCCTCCAATGT	AT5G64170	LNK1 is a member of a small family (4 proteins) in Arabidopsis that have some overlap in function. LNK1 functions in the integration of light signaling and circadian clock. It is regulated by the clock TOC1 complex.Functions as a transcriptional coactivator.	NIGHT LIGHT-INDUCIBLE AND CLOCK-REGULATED 1 (LNK1)	10.6651	10.3573	10.3712	10.5731	9.08133	8.795	8.96534	8.9953	7.57348	7.35262	7.18252	6.63992	7.06651	4.66922	4.91198	5.44025	6.02337	4.28836	5.47572	4.85761	5.53684	5.64108	8.5532	9.20806	9.18921	8.87892	9.096	11.1924	10.6775	10.5821	11.0942	11.3528	9.48321	9.1489	9.18134	9.30127	9.13611	9.81443	8.67199	7.48766	7.73803	7.59741	5.47462	6.25241	4.88156
375	TCGTTGTCCATAATCTCTTTCTTCTTTCCCTTGAGTTTTC	AT5G64930	Regulator of expression of pathogenesis-related (PR) genes. Participates in signal transduction pathways involved in plant defense (systemic acquired resistance -SAR).	CONSTITUTIVE EXPRESSION OF PR GENES 5 (CPR5);ONSET OF LEAF DEATH 1 (OLD1);HYPERSENESCENCE 1 (HYS1); (OLD1)	8.92402	8.59208	8.67655	8.56775	7.41867	7.66907	8.10242	7.80921	8.54839	8.12743	7.93392	8.29169	8.21305	8.84472	9.02671	8.95635	8.92485	9.17016	9.31702	9.28466	9.15422	9.3119	9.7222	9.59417	9.69258	9.63995	9.60712	8.85035	8.80231	8.94352	8.92271	9.31029	7.86498	7.81214	7.88537	7.92744	8.11351	8.19722	8.5628	8.02637	8.70516	8.46381	8.89865	8.82587	9.19315
376	GCCTCCCACAAAGTAATATATACGTAATCACACCAATGCT	AT5G66210	Calcium Dependent Protein Kinase. Functions in the BIK1 innate immune response pathway.	CALCIUM-DEPENDENT PROTEIN KINASE 28 (CPK28)	6.69778	6.72521	7.15178	6.69587	6.33049	6.57406	6.9005	6.99661	7.7423	8.28139	7.96796	7.8347	9.02623	8.41538	8.90465	8.78402	8.12884	8.29765	8.34633	8.65294	8.73562	7.87316	7.86004	7.78459	8.26511	7.70834	7.386	6.20037	7.16162	6.75733	7.00936	7.45728	6.56186	6.72632	6.84024	6.5355	6.82906	9.76579	8.61843	9.45007	8.47499	8.1383	8.71409	9.17297	9.13814
377	TGAAGGACATGGATATACAGAAAATTCAAGATCTTAGGCA	AT5G66570	Encodes a protein which is an extrinsic subunit of photosystem II and which has been proposed to play a central role in stabilization of the catalytic manganese cluster. In <i>Arabidopsis thaliana</i> the PsbO proteins are encoded by two genes: <i>psbO1</i> and <i>psbO2</i>. PsbO1 is the major isoform in the wild-type. In plsp1-1 mutant plastids, the nonmature form of the protein localizes in the…	PS II OXYGEN-EVOLVING COMPLEX 1 (PSBO-1);33 KDA OXYGEN EVOLVING POLYPEPTIDE 1 (OEE1);OXYGEN EVOLVING ENHANCER PROTEIN 33 (OEE33);OXYGEN EVOLVING COMPLEX 33 KILODALTON PROTEIN (OE33);PS II OXYGEN-EVOLVING COMPLEX 1 (PSBO1);MANGANESE-STABILIZING PROTEIN 1 (MSP-1)	12.5794	12.0331	12.0859	12.0538	11.9501	11.793	11.95	11.5642	10.9644	11.039	11.5328	11.4908	11.3049	10.9482	11.6787	11.1289	11.2108	11.0538	11.6476	11.3786	11.7041	11.6209	11.6464	11.9089	11.8702	11.7124	11.7206	12.8355	12.754	12.9255	12.7499	12.9231	12.127	11.873	11.9408	12.1779	12.1721	11.5019	11.6366	11.6393	11.6718	11.6062	11.421	11.5355	11.722
378	TCTGTTTCTCGGACTAAAATCTTGATATGACGAATTCTCC	AT5G66850	Encodes a member of the MEKK subfamily that functions redundantly with MAPKKK3 to activate MPK3/6 downstream of multiple pattern recognition receptors and confer resistance to both bacterial and fungal pathogens.	MITOGEN-ACTIVATED PROTEIN KINASE KINASE KINASE 5 (MAPKKK5)	9.28915	9.00655	9.14763	8.79042	8.53107	8.51707	8.92138	8.69261	8.8571	8.70584	8.6931	8.70182	8.47726	9.23306	9.48225	9.39523	8.98851	9.09037	9.11845	8.86806	8.94777	9.29902	9.13538	8.99952	8.8856	8.79195	9.06666	9.12286	9.08506	9.01093	9.00374	9.08766	8.35281	8.22827	8.32532	8.56509	8.39415	8.33695	8.54855	8.9182	8.29823	8.48085	9.05155	9.05976	9.05834
379	GAGAGTTTGTGACAACTAAATCTTTGCTACCAACAGAAAC	AT5G67160	Encodes a member of the BAHD acyltransferase superfamily. Mutants have enhanced susceptibility to virulent and avirulent pathogens and are defective in pathogen induced SA biosynthesis. EPS1 may act upstream of SA biosynthesis as application of SA can rescue the mutant phenotype.	ENHANCED PSEUDOMONAS SUSCEPTIBILTY 1 (EPS1)	5.7508	5.8905	4.7963	5.60039	3.82799	4.26561	4.52587	3.41689	3.85301	3.87389	2.71582	4.12828	4.58668	5.26532	5.63327	4.41559	4.30253	4.78793	4.44715	4.98594	5.17427	5.12261	5.31497	5.0284	5.55061	4.6415	5.43846	5.47021	5.5017	5.33902	5.03161	6.22062	3.96648	4.57948	2.7037	3.67951	3.97661	6.01502	5.50862	4.98911	5.24129	5.50603	5.96005	5.48458	6.16167
380	TGAACTGTTTATACTGAAGCTCCAAGGTGTAAGAAAGAAG	AT3G05630	Encodes a member of the PXPH-PLD subfamily of phospholipase D proteins. Regulates vesicle trafficking. Required for auxin transport and distribution and hence auxin responses. This subfamily is novel structurally different from the majority of plant PLDs by having phox homology (PX) and pleckstrin homology (PH) domains. Involved regulating root development in response to nutrient limitation. Play…	PHOSPHOLIPASE D P2 (PLDP2);PHOSPHOLIPASE D ZETA 2 (PDLZ2);PHOSPHOLIPASE D ZETA 2 (PLDZETA2)	2.85132	0.875546	2.58331	2.73097	-0.564328	1.6467	2.80004	2.35276	0.393575	1.44093	-0.454101	1.24075	1.67108	2.41288	3.40297	2.72753	1.86957	1.01534	2.97322	1.75328	0.492444	1.49812	1.11857	-0.329157	1.35422	1.36849	1.04615	2.96771	1.59481	-0.442341	2.58682	4.01899	2.25027	1.03516	-1.38376	-0.964342	2.02908	3.89954	1.47888	3.02228	2.81808	2.65359	4.07023	0.275128	3.21171
381	TTCAGCGGGAGAGAAATCTGGTAATATATCATATTGCTTC	AT3G02260	Calossin-like protein required for polar auxin transport. Involved in regulating sugar response and C/N balance.	LOW PHOSPHATE-RESISTANT ROOT 1 (LPR1);DARK OVER-EXPRESSION OF CAB 1 (DOC1);CORYMBOSA1 (CRM1);UMBRELLA 1 (UMB1);TRANSPORT INHIBITOR RESPONSE 3 (TIR3);BIG (BIG);ATTENUATED SHADE AVOIDANCE 1 (ASA1)	7.05175	7.1671	7.48582	7.42714	6.55461	6.77599	7.24426	7.43636	6.83652	6.86719	7.29409	7.21803	7.90687	7.3251	7.85735	7.86595	7.94424	7.50184	8.06539	7.54509	8.57104	8.11773	7.98069	7.39194	7.86201	7.20138	7.86633	6.56066	7.30079	7.58557	7.75229	8.12667	6.54095	6.90141	6.51711	7.13895	7.38663	8.19722	8.64546	8.57128	8.58024	8.68579	9.20918	8.95109	9.20966
382	AAACAAGTTTCTTACCGTCATACTCCTTCAATTGTCCAAC	AT5G52640	Encodes a cytosolic heat shock protein AtHSP90.1. AtHSP90.1 interacts with disease resistance signaling components SGT1b and RAR1 and is required for RPS2-mediated resistance. The mRNA is cell-to-cell mobile.	HEAT SHOCK PROTEIN 81-1 (HSP81-1); (ATHS83); (HSP81.1);HEAT SHOCK PROTEIN 83 (HSP83);HEAT SHOCK PROTEIN 90.1 (ATHSP90.1);HEAT SHOCK PROTEIN 90-1 (AtHsp90-1);HEAT SHOCK PROTEIN 90.1 (HSP90.1)	8.53674	8.25348	7.47702	9.1611	6.7844	6.4904	6.75066	6.58681	10.1095	10.5108	9.99814	10.597	9.19962	9.2805	8.07322	8.47349	8.95065	7.28212	7.35019	7.67452	7.61829	6.87894	7.70853	7.85572	7.883	6.94339	7.44418	8.97819	8.36828	7.48247	8.44204	9.40165	7.48184	6.16444	7.47111	7.04128	7.24963	9.69829	9.82317	9.48618	10.4388	9.30863	8.07553	8.15164	7.26798
383	TCCAATTCCGATGTAGATCCATTTGTGAGAAGAAGAAGAT	AT2G33580	Encodes a putative LysM-containing receptor-like kinase. LYK5 is a major chitin receptor and forms a chitin-induced complex with related kinase CERK1. Based on protein sequence alignment analysis, it was determined as a pseudo kinase due to a lack of the ATP-binding P-loop in the kinase domain.	LYSM-CONTAINING RECEPTOR-LIKE KINASE 5 (LYK5); (ATLYK5)	4.50843	2.09794	3.21134	2.93742	2.6056	3.69733	3.34753	2.35276	4.48104	3.87389	3.45279	4.20423	4.5515	2.70238	5.06008	3.80553	4.75709	3.6783	4.84769	3.67928	4.03677	3.82005	4.66289	3.13027	3.22869	2.59088	3.54865	4.01501	2.08024	2.72758	3.66483	3.46259	2.90235	2.90963	3.00856	1.84301	2.68116	5.48451	5.0232	4.31774	5.08657	4.34165	4.93697	3.97557	4.39614
384	TATTATTGTTATTCCCCGGATTATTATAATGGTTTCGAGC	AT3G01080	member of WRKY Transcription Factor; Group I	WRKY DNA-BINDING PROTEIN 58 (WRKY58);WRKY DNA-BINDING PROTEIN 58 (ATWRKY58)	3.05777	2.46051	1.44581	1.35246	4.48007	5.43926	4.30906	1.70068	7.05179	7.27382	7.07728	6.68038	6.86628	6.3825	5.76862	5.78643	5.27556	4.85664	4.32686	4.07521	4.88476	3.37259	3.78153	5.0284	5.19552	4.03145	3.16162	3.8157	4.40216	2.72758	3.80922	2.83456	5.22428	4.30818	4.63861	4.9664	4.26612	6.40204	5.62183	6.82024	5.76804	5.50603	5.47462	6.05649	3.83974
385	ATATGATAAAACAATTGCTGAATTCACAACTTCACGGAAC	AT4G30010	ATP-dependent RNA helicase;(source:Araport11)	0	11.1249	10.8495	11.0653	10.8614	10.6273	10.4135	10.1864	10.4455	10.9434	10.8164	10.833	10.9093	10.5088	11.4188	11.2917	11.1002	11.478	11.2518	11.1548	11.2905	11.0183	11.2152	11.0577	11.3622	11.2158	11.0462	11.4825	11.0738	11.039	11.5108	11.11	10.9436	10.4798	10.6207	10.4916	10.5597	10.6274	10.1284	10.0701	10.3035	10.7189	10.7534	10.9098	10.8345	10.5796
386	AAGCTTAACTACGTTTGGATGCTCAGGTAAAGTAGACATA	AT1G18890	encodes a calcium-dependent protein kinase whose gene expression is induced by dehydration and high salt. Kinase activity could not be detected in vitro.	CALCIUM-DEPENDENT PROTEIN KINASE 1 (ATCDPK1); (CPK10);CALCIUM-DEPENDENT PROTEIN KINASE 1 (CDPK1); (AtCPK10)	5.17325	5.48041	5.10116	5.09662	4.19056	4.81663	4.77203	4.87061	5.03743	5.42278	5.27382	5.739	6.34607	5.92945	6.11192	5.967	6.14755	5.73416	5.95304	5.40863	6.49994	5.97924	6.35379	5.64812	6.61474	5.93327	6.03104	4.67553	5.29525	5.66618	4.84316	5.75017	3.69085	3.97376	4.34416	4.46192	4.17592	6.40204	6.76428	6.16276	6.45668	5.92661	6.994	6.81429	6.52046
387	TGTAATAAGTTAGATTGCTGGAGTTTACACATCTATGCTC	AT3G25040	Encodes ERD2b. a homolog of the yeast endoplasmic reticulum retention receptor ERD2. Mutations in ERD2b compromise EFR but not FLS2 signaling. The mRNA is cell-to-cell mobile.	ENDOPLASMIC RETICULUM RETENTION DEFECTIVE 2B (ERD2B)	7.76927	7.5242	8.06346	7.35696	7.02813	6.99417	7.23403	7.72938	7.47039	7.43641	7.19695	7.77991	7.48544	7.74678	7.96462	8.02928	7.79081	7.5648	7.73993	7.74876	8.00814	7.71406	7.75761	7.75299	7.77488	7.72016	7.90827	7.71545	7.83893	7.99645	7.94438	8.09964	7.41446	7.45582	7.54993	7.66137	7.62687	7.35898	7.88827	7.4146	7.89393	7.82796	8.21639	7.86759	7.8764
388	GAGCAATGTTATAGCAAACTCTAATAACTCCCAGCAATGG	AT3G43300	AtMIN7 is an immunity associated Arabidopsis protein targeted by HopM1, a conserved Pseudomonas syringae virulence protein. AtMIN7 encodes one of the eight members of the Arabidopsis adenosine diphosphate (ADP) ribosylation factor (ARF) guanine nucleotide exchange factor (GEF) protein family. The AFR GEF proteins are key components of the vesicle trafficking system in eukaryotic cells. HopM1 medi…	HOPM INTERACTOR 7 (ATMIN7);BFA-VISUALIZED ENDOCYTIC TRAFFICKING DEFECTIVE1 (BEN1); (MIN7);BREFELDIN A-INHIBITED GUANINE NUCLEOTIDE-EXCHANGE PROTEIN 5 (BIG5)	7.61441	7.51458	8.10972	7.59659	7.17038	7.12937	8.02144	7.78511	7.21375	7.41821	7.47071	7.55907	7.90687	8.02759	8.76052	8.47349	8.37736	8.09215	8.83396	8.24192	9.02772	8.49436	8.35059	8.22926	7.91391	8.09186	8.40076	6.76818	7.97678	7.97129	7.66957	8.17279	6.92674	7.39856	7.09602	7.28832	7.84011	8.46433	8.99458	8.74027	8.96783	8.61037	9.63203	9.6824	9.99902
389	TTGCTTCACAACACTCTGCTTACTACTACTTCTTGATGTT	AT2G31230	encodes a member of the ERF (ethylene response factor) subfamily B-3 of ERF/AP2 transcription factor family. The protein contains one AP2 domain. There are 18 members in this subfamily including ATERF-1, ATERF-2, AND ATERF-5.	ETHYLENE-RESPONSIVE ELEMENT BINDING FACTOR 15 (ATERF15);ETHYLENE-RESPONSIVE ELEMENT BINDING FACTOR 15 (ERF15)	9.55709	9.6382	9.12529	9.53734	9.67765	9.79427	9.69672	9.10886	8.9972	8.47875	8.22186	8.38439	8.58124	9.54101	9.19238	9.20686	9.04549	9.45136	8.59446	8.85971	8.96141	8.71082	8.76962	9.15667	9.58784	8.53507	8.56709	10.3731	10.1517	9.70614	10.3245	10.0199	9.6633	9.18998	9.68703	9.47549	9.3237	8.97279	9.25366	8.8084	9.06082	9.17192	8.50241	9.10485	8.9297
390	TAGCATAAGTTGAAAATCTGTTAGTCGGTTTAGGCTGCTC	AT4G13920	receptor like protein 50;(source:Araport11)	RECEPTOR LIKE PROTEIN 50 (AtRLP50);RECEPTOR LIKE PROTEIN 50 (RLP50)	5.41767	5.0185	4.40928	5.99632	6.23009	6.22305	6.43052	4.91569	6.32431	6.08478	6.31408	5.86134	6.25056	7.24858	7.47732	7.71242	6.74731	6.61028	6.74581	7.34424	6.35869	5.04244	6.40397	7.51005	8.19132	6.67834	6.0611	6.40954	5.53967	5.53494	6.59681	6.1166	6.31328	4.49459	6.67694	5.77713	5.98991	7.26878	6.00244	6.35726	6.70738	6.5817	7.12232	7.12062	6.32214
391	TCCAAATCTTGCCGGAGAATTCTTGTTGATATCAGATTCC	AT5G52300	Encodes a protein that is induced in expression in response to water deprivation such as cold, high-salt, and desiccation. The response appears to be via abscisic acid. The promoter region contains two ABA-responsive elements (ABREs) that are required for the dehydration-responsive expression of rd29B as cis-acting elements. Protein is a member of a gene family with other members found plants, an…	RESPONSIVE TO DESICCATION 29B (RD29B);LOW-TEMPERATURE-INDUCED 65 (LTI65)	3.90577	2.99102	2.82432	0.615496	1.02063	3.08728	0.684566	2.35276	0.393575	1.44093	-0.454101	1.72618	2.60396	0.827914	3.95046	2.72753	2.71756	2.23773	2.61065	-0.56865	2.36691	2.23508	-0.466393	3.75831	-0.230745	3.69041	1.04615	2.76126	2.44281	2.36501	2.22425	2.54505	1.76485	2.25755	2.7037	2.49509	0.806689	4.63651	2.70127	2.3702	3.75097	1.06863	2.3047	4.18202	2.07421
392	GCATCAATGAAATGAAGAGCTGCCTTTTGAACAAAGAAAG	AT2G41560	Encodes a calmodulin-regulated Ca(2+)-ATPase that improves salt tolerance in yeast. Localized to the vacuole. Lesion mimic phenotype when mutation in the gene is combined with a mutation in ACA11. Lesion mimic phenotype of double knockout can be suppressed by nutritional supplements that increase anion levels (e.g. 15 mM Nitrate, Chloride, or Phosphate).	AUTOINHIBITED CA(2+)-ATPASE, ISOFORM 4 (ACA4)	4.43628	4.14856	4.7963	4.64524	3.52313	4.39394	5.75781	5.19711	5.03743	4.4044	5.52318	4.84956	5.6295	6.06313	7.42363	6.90633	6.74731	6.11688	7.33468	6.9312	8.02383	7.59264	7.0805	6.96546	6.98842	6.72604	6.66086	4.34622	5.25016	5.28558	5.68369	5.97504	4.08678	4.49459	4.34416	5.4786	5.52551	7.17256	6.76428	6.52863	6.7765	6.99937	7.82197	8.25812	8.06969
393	TGGTGGCTATGGTAAGAGAGACAAAGATTATGGTTAGAGA	AT1G44350	encodes a protein similar to IAA amino acid conjugate hydrolase.	IAA-LEUCINE RESISTANT (ILR)-LIKE GENE 6 (ILL6)	5.41767	5.26786	4.61573	6.77873	3.6836	4.90544	3.85449	3.93772	5.34777	5.09628	5.81269	4.34509	5.43081	4.19715	4.74692	2.36496	4.40562	2.23773	4.19561	3.13179	4.46207	4.86735	4.05717	4.52882	4.62724	4.42738	5.01577	4.1901	4.76473	3.2581	4.06076	4.80139	4.3009	4.87646	4.10809	3.67951	3.12862	6.95844	4.93831	4.84825	4.7162	3.87598	4.73766	4.52306	2.92221
394	TATACTAGTAGCCAATAAACTATTACCGGAAAGAACAAGC	AT2G33060	receptor like protein 27;(source:Araport11)	RECEPTOR LIKE PROTEIN 27 (RLP27);RECEPTOR LIKE PROTEIN 27 (AtRLP27)	4.50843	2.75001	3.76773	3.27846	1.7576	2.53979	3.49192	3.53718	2.7155	3.64256	3.45279	2.82572	4.40147	3.63527	4.09485	4.31249	3.00707	4.78793	4.44715	4.71675	5.1363	4.77114	3.23405	4.42573	4.29282	3.69041	5.07589	3.70467	3.17977	3.80559	3.32379	4.80139	3.34981	3.15064	0.938167	3.12312	2.68116	4.63651	4.6488	4.08641	3.75097	3.57113	5.19222	5.13311	4.27584
395	TGGGATATAATTCATCCTTCAGACACCTCAAATCCTCTGT	AT2G44950	The gene encodes one of two orthologous E3 ubiquitin ligases in Arabidopsis that are involved in monoubiquitination of histone H2B. Regulates expression of disease resistance genes.	REDUCED DORMANCY 4 (RDO4);HISTONE MONO-UBIQUITINATION 1 (HUB1)	7.65471	7.22722	7.49457	7.7275	6.7118	6.72809	7.28448	6.99661	7.49161	7.21176	7.16795	7.46186	7.66492	7.8832	8.10767	7.91075	8.02742	7.76577	8.14759	7.87014	8.05977	8.06797	8.32477	7.63085	8.35797	8.18866	7.89998	7.57257	7.92034	7.65042	7.67899	7.8468	6.62283	7.07225	7.07157	7.25966	7.53007	7.86917	7.89954	7.57966	7.93985	7.93899	8.30018	8.5559	8.39253
396	AAAACAGAACTTGAAAGATAACATGAAACATGCGGATTAC	AT3G53280	cytochrome P450 monooxygenase The mRNA is cell-to-cell mobile.	CYTOCHROME P450 71B5 (CYP71B5)	7.14524	6.32401	6.38127	6.76524	5.91141	6.17026	6.73623	6.15071	6.54332	6.37639	6.64393	6.41867	6.78529	6.894	7.45072	7.31916	7.39939	7.24416	7.35019	7.54509	7.88762	7.4754	7.56151	7.41904	7.80817	7.14984	7.18228	7.25557	6.9095	7.07336	7.34171	8.23	6.68132	6.36906	6.55288	6.61309	6.46013	7.67213	7.74566	7.22818	7.80573	7.25845	8.32707	8.39925	7.81298
397	GAGGTCTAAGAGTAGGGTTGTTTTGAGATGGATTGTTAGA	AT1G68690	Encodes a member of the proline-rich extensin-like receptor kinase (PERK) family. This family consists of 15 predicted receptor kinases (PMID: 15653807).	PROLINE-RICH EXTENSIN-LIKE RECEPTOR KINASE 9 (PERK9);PROLINE-RICH EXTENSIN-LIKE RECEPTOR KINASE 9 (AtPERK9)	5.65868	4.24478	4.73859	4.23999	3.95923	4.0488	2.55904	3.93772	5.14846	4.54526	4.5001	4.8961	5.17743	5.43278	4.74692	5.74743	5.43028	4.85664	6.07008	4.6408	5.41528	5.52786	5.14832	5.0284	5.79162	5.14107	5.07589	4.10521	4.31727	4.60205	4.77445	4.50441	3.69085	3.53766	3.90164	3.79055	4.07971	6.22147	3.35334	4.42083	3.88221	5.03826	5.76413	4.79869	4.70648
398	CTTCTTTAGACATTCTTCAGACTTCAACATGTAATCAGGG	AT4G02570	Encodes a cullin that is a component of SCF ubiquitin ligase complexes involved in mediating responses to auxin and jasmonic acid. Homozygous auxin-resistant mutants arrest growth soon after germination, lacking a root and hypocotyl. Heterozygotes display a variety of phenotypes consistent with impaired auxin response.	CULLIN 1 (ATCUL1);CULLIN 1 (CUL1);AUXIN RESISTANT 6 (AXR6);INCURVATA 13 (ICU13); (ETA1)	11.3211	11.0682	11.115	11.2584	10.8729	10.7563	10.8499	10.7718	11.5001	11.3275	11.2903	11.1759	11.0542	11.7648	11.8896	11.8369	11.7122	11.7948	11.9685	11.7383	11.7884	11.7112	11.8089	11.6377	11.7864	12.0424	11.4223	11.3043	11.1328	11.045	11.3802	11.4328	10.8207	10.6832	10.8903	10.9339	10.9754	10.9905	11.2684	11.0381	11.224	11.1689	11.5559	11.4779	11.8254
399	TAGCCTTTACTTTCCTAAACATCTTAGTCGCACCATTCTC	AT5G52310	cold regulated gene, the 5' region of cor78 has cis-acting regulatory elements that can impart cold-regulated gene expression The mRNA is cell-to-cell mobile.	COLD REGULATED 78 (COR78);LOW-TEMPERATURE-INDUCED 78 (LTI78);RESPONSIVE TO DESICCATION 29A (RD29A); (LTI140)	13.7618	13.9878	12.3249	13.906	14.8369	14.9865	15.5091	14.2648	14.0732	14.1488	12.6464	13.1949	12.3476	10.5462	10.2014	10.1988	10.5483	9.72155	9.21904	9.07701	9.3556	9.76958	8.33774	8.86314	9.36731	8.27938	9.01385	11.3511	10.6965	10.1714	11.2125	10.1474	14.4113	13.3085	14.111	14.4067	14.3333	13.2162	13.9331	12.7927	12.2881	11.872	11.9831	9.54892	11.3766
400	TCTTTGTCTCTAATATCACCTTGCCTTTACTTCCATCATA	AT4G32770	Tocopherol cyclase involved in tocopherol (vitamin E)synthesis. VTE1 over-expressing plants have increased tocopherol indicating VTE1 is a major limiting factor in tocopherol synthesis. Mutants defective in this gene accumulate high amounts of zeaxanthin in conditions of high light or low temperature. Plays a role in the adaptation to low temperature stress, notably phloem loading.	VITAMIN E DEFICIENT 1 (VTE1);SUCROSE EXPORT DEFECTIVE 1 (ATSDX1)	11.764	11.7333	11.469	11.5782	10.183	10.0224	9.83007	9.9343	10.1232	10.2282	9.78072	10.135	9.56645	9.50622	9.52111	9.57023	9.93458	10.1506	10.2369	9.83756	9.89404	10.243	10.7892	11.2269	10.9196	10.8623	10.8995	12.446	11.9469	12.1863	12.5285	12.4822	10.3759	10.3548	9.98965	10.357	9.76766	9.6092	9.6133	9.60588	9.93135	9.97251	9.52387	9.8769	9.35776
401	AAACCATCTACCTCATTCTCTACTTTGCCATTTATCACAG	AT5G59430	Encodes a telomeric repeat binding protein with a DNA binding domain at its C terminus. The DNA binding domain has a preference for GGTTTAG sequences and at least five of these repeats are required for recognition by a nearly full-length TRP1 protein.	TELOMERE REPEAT BINDING PROTEIN 1 (ATTRP1);TELOMERIC REPEAT BINDING PROTEIN 1 (TRP1)	11.263	10.8283	10.9195	10.7469	8.95334	8.86033	9.69113	9.27595	9.65332	9.76915	9.3289	9.53261	9.56755	9.92858	10.5535	10.377	10.3923	10.4479	10.3376	10.4475	10.3582	10.4764	10.1382	10.1415	10.0184	10.3543	10.1642	10.8352	10.8413	10.897	10.9012	10.6726	9.29311	9.29725	9.61694	9.62531	9.72853	9.18495	9.69643	9.47723	9.65442	9.6448	10.2945	10.251	10.2551
402	TCATCATAAACTCTCGTCAGTCTAATAAAACAGAGCACTC	AT4G11890	Encodes a receptor-like cytosolic kinase ARCK1. Negatively controls abscisic acid and osmotic stress signal transduction.	ABA- AND OSMOTIC-STRESS-INDUCIBLE RECEPTOR-LIKE CYTOSOLIC KINASE1 (ARCK1);CYSTEINE-RICH RECEPTOR-LIKE PROTEIN KINASE 45 (CRK45)	7.46829	8.03542	5.39066	8.07219	7.92351	8.59924	8.71615	5.88201	9.01196	8.80725	8.82435	8.57525	8.68434	10.2195	10.2771	10.9823	8.95915	8.6078	8.1025	8.86389	8.42121	7.62051	7.39779	7.49739	7.8191	6.41288	7.92471	6.0495	7.25587	5.62375	6.15837	6.31764	7.37956	7.11553	7.69572	6.62812	6.16424	7.35898	7.53054	8.09812	7.56322	7.13472	8.25423	8.21177	8.07871
403	AAATGCTTTAGTCATCGGCCAATCAATCATAATACATTTG	AT3G17700	cyclic nucleotide-binding transporter 1, member of a family of cyclic nucleotide gated channels. The mRNA is cell-to-cell mobile.	CYCLIC NUCLEOTIDE-BINDING TRANSPORTER 1 (CNBT1);CYCLIC NUCLEOTIDE GATED CHANNEL 20 (CNGC20);CYCLIC NUCLEOTIDE-GATED CHANNEL 20 (ATCNGC20)	7.4409	6.86801	7.5119	6.95535	7.98642	8.13167	8.09113	7.16479	8.72	8.70208	8.78191	8.68535	8.86	8.52604	8.51951	8.35527	8.13635	7.77467	7.8201	7.72137	7.76857	7.53521	7.24097	8.06745	8.33531	7.40557	7.46681	7.86495	7.8313	7.34556	7.2178	7.67434	7.89825	7.27674	7.80359	7.91524	7.84011	8.33695	8.13709	8.70495	8.1102	8.31339	8.08606	8.45005	8.10543
404	TTGGTACATCAAGAATCATCACTTCAAGACAAATCGGATC	AT3G50470	Homolog of RPW8	HOMOLOG OF RPW8 3 (HR3);INTRACELLULAR MILDEW A 10 (MLA10)	6.61849	5.59436	5.18997	5.37038	7.08672	7.4054	6.87439	5.99136	9.27927	9.19448	9.40543	9.24413	9.61306	8.30094	8.53858	8.11603	7.6923	7.95785	7.28711	7.52411	7.79318	7.15156	5.943	6.81039	7.37659	5.80589	5.72797	5.881	6.51129	4.08122	5.19826	5.91429	7.37956	6.9659	7.11209	7.24998	6.63958	8.14747	8.15601	8.73027	7.59227	7.88027	7.29565	8.07603	7.52707
405	TTGGAGAATAGAAGTCAGCTCCACCATATAAAGAGTCAAT	AT5G02490	Heat shock protein 70 (Hsp 70) family protein;(source:Araport11)	(Hsp70-2); (AtHsp70-2)	4.50843	3.81415	4.33333	5.29732	1.02063	3.69733	3.00649	3.14125	5.03743	5.68885	4.67518	4.34509	5.69546	6.40282	5.43045	5.33897	4.50183	3.33727	4.05122	4.38555	5.01601	3.08308	3.78153	3.75831	4.29282	3.48396	3.70911	2.23074	4.40216	4.51186	3.50436	4.66053	2.61284	3.35709	2.31668	3.12312	3.30919	6.56251	5.82465	6.52863	7.2104	6.32916	5.65519	5.03002	4.50717
406	TTCCCACTTTGTCCTTTCATTTACACCATTTCTCATCTTG	AT1G70690	Encodes a plasmodesmal protein that may be involved in the intercellular movement of molecules through the plasmodesmata. The protein has two DUF26 domains and a single transmembrane domain.	HOPW1-1-INDUCED GENE1 (HWI1);PLASMODESMATA-LOCATED PROTEIN 5 (PDLP5)	8.4615	8.54088	7.46817	9.18409	8.47185	9.2133	8.81557	7.99924	9.11125	8.87222	8.99505	8.70509	9.27167	10.2853	9.3154	9.67265	9.10414	9.813	9.00051	9.6298	9.29658	9.31617	9.46582	9.05671	9.53247	9.13446	8.92675	8.02948	8.39441	7.27876	7.70692	7.67434	8.9003	8.12615	9.01819	8.79887	8.09517	8.50441	8.63201	8.28736	8.65097	7.99542	8.5258	9.20882	8.27192
407	TCAGCTACTGGTTCCTTCTCATTAAGCGTCCTCTTATTTT	AT4G23270	Encodes a cysteine-rich receptor-like protein kinase. The mRNA is cell-to-cell mobile.	CYSTEINE-RICH RLK (RECEPTOR-LIKE PROTEIN KINASE) 19 (CRK19)	10.7642	10.4711	9.20203	10.8622	11.3557	11.5313	11.7378	11.056	11.6278	11.7899	11.477	11.5393	11.6172	10.9369	10.9722	10.6901	10.5679	10.6047	10.3512	10.2745	10.518	10.1811	9.95882	9.91283	10.5366	9.58604	8.99062	11.1891	10.7112	9.92507	10.6642	10.8864	11.536	10.9742	11.2729	11.4055	11.3299	10.8806	11.1015	11.2498	11.168	11.1414	10.2854	10.8592	10.5047
408	ATCCATCTTGTTACTAGGCAAAGCTCCATATGTAAACAAC	AT2G27040	AGO4 is a member of a class of PAZ/PIWI domain containing proteins involved in siRNA mediated gene silencing.Loss of function mutations have reduced site specific CpNpG and CpHpH methylation and increased susceptibility to bacterial pathogens including Tobacco rattle virus.	ARGONAUTE 4 (AGO4);OVEREXPRESSOR OF CATIONIC PEROXIDASE 11 (OCP11)	7.93552	7.89421	8.96466	7.33887	7.43003	6.99417	7.6808	8.46128	7.65096	7.66203	7.59575	7.90467	7.6894	8.42535	8.67694	8.77435	8.36462	8.67593	8.58793	8.50549	8.3525	8.50934	7.75761	8.1013	8.1744	7.88681	8.13007	7.82569	8.44531	8.59932	8.50171	8.1857	7.74213	7.85534	7.91774	7.73263	8.32764	7.80643	8.42919	8.42393	8.14329	8.61037	8.93987	8.40955	9.18064
409	TGATCGATAGTACTGATATCTCCCGGTTTGTTATCCATAT	AT3G23250	Member of the R2R3 factor gene family.	MYB DOMAIN PROTEIN 15 (ATMYB15);MYB DOMAIN PROTEIN 15 (MYB15); (ATY19)	5.49073	6.82196	5.49892	8.25695	3.6836	5.75821	4.82752	4.56575	4.91714	5.45885	4.30079	3.87302	5.46903	8.94166	5.76862	6.59103	5.81442	5.04509	5.0887	6.86598	5.1363	4.16108	2.70353	3.57773	5.19552	3.48396	5.18911	3.45313	6.47255	1.14262	4.46129	2.83456	4.19781	4.94205	6.65516	2.49509	4.07971	5.48451	4.28623	5.82963	5.76804	4.23855	6.994	4.66745	5.10983
410	CCATCACCGACAACTTCATGACTCTTTTGACTACTATTAT	AT5G46350	member of WRKY Transcription Factor; Group II-c	WRKY DNA-BINDING PROTEIN 8 (WRKY8);ARABIDOPSIS THALIANA WRKY DNA-BINDING PROTEIN 8 (ATWRKY8)	5.17325	5.55737	5.00652	6.34342	5.05038	4.77008	4.88096	4.17873	3.85301	3.64256	4.06946	3.67371	4.68738	5.6859	5.25712	5.1122	4.19149	5.1028	5.0887	5.10378	5.05723	4.55701	4.17746	4.8803	5.49718	4.73772	5.72797	4.41837	3.91674	4.91521	5.03161	4.13002	3.14336	3.35709	4.84506	3.42798	4.07971	3.89954	4.41747	4.69213	5.03108	4.00723	6.13252	5.82972	4.79667
411	CCGAGAGGAGGACTTTAGAATTGTGTTTGGGGAAATTATC	AT3G50260	Encodes a member of the DREB subfamily A-5 of ERF/AP2 transcription factor family. The protein contains one AP2 domain. Involved in defense and freezing stress responses. There are 16 members in this subfamily including RAP2.1, RAP2.9 and RAP2.10. The mRNA is cell-to-cell mobile.	(ATERF#011);DREB AND EAR MOTIF PROTEIN 1 (DEAR1);COOPERATIVELY REGULATED BY ETHYLENE AND JASMONATE 1 (CEJ1)	5.34071	2.46051	3.37181	3.27846	3.82799	4.94787	5.12197	3.14125	5.03743	4.84692	4.90345	4.27638	5.05714	3.99784	5.37495	4.08117	4.40562	2.6003	1.38826	4.18624	3.76546	4.00062	2.70353	-0.329157	2.57661	2.10545	3.8535	2.23074	2.97332	2.72758	2.22425	4.01899	3.53038	2.25755	4.80606	3.98985	3.74529	5.12194	5.7268	4.7723	4.5681	4.00723	4.50633	4.52306	4.61026
412	GCAGTAATTGGTCCTTTCATCACTCTCATAAATTTCAGGG	AT1G32230	Encodes a protein belonging to the (ADP-ribosyl)transferase domain-containing subfamily of WWE protein-protein interaction domain protein family. Superoxide radicals are necessary and sufficient to propagate cell death or lesion formation in rcd1 mutants. Without stress treatment, RCD1 is localized in the nucleus. Under high salt or oxidative stress, RCD1 is found not only in the nucleus but also…	RADICAL-INDUCED CELL DEATH1 (RCD1); (CEO); (CEO1);ARABIDOPSIS THALIANA P8 (INTERACTING PROTEIN) (ATP8); (AtRCD1);REDOX IMBALANCED 1 (RIMB1)	11.3117	11.0633	10.7745	11.1704	10.7491	10.9631	11.376	10.9871	11.0545	11.132	11.066	11.0828	11.1262	12.0581	11.9394	12.1234	11.778	11.889	11.9841	11.8982	11.8698	11.7614	11.9018	11.8234	12.201	11.9519	11.7058	11.2435	11.1093	10.8517	11.2085	11.2187	10.9343	10.5034	10.9088	10.8272	11.0076	11.1506	11.6683	11.2576	11.5339	11.1793	11.7776	11.955	12.1046
413	AAGGACCATTGATGAACAGAGTTAGGATAGAGAGTAGAAC	AT1G79670	Encodes a receptor-like kinase that does not contain an extracellular leucine-rich repeat domain. A novel type of dominant disease-resistance protein that confers resistance to a broad spectrum of Fusarium races.	RESISTANCE TO FUSARIUM OXYSPORUM 1 (RFO1); (WAKL22)	4.50843	3.81415	3.87877	3.88851	2.6056	4.12475	4.45716	3.75131	3.85301	3.36693	4.40388	3.31114	4.32017	3.76651	5.06008	4.602	4.83304	4.55966	4.66128	4.7889	5.56569	4.00062	3.92592	3.91877	4.01718	4.30708	4.31917	3.9188	4.02777	3.64512	3.50436	4.92972	3.69085	4.09405	3.66063	3.98985	3.97661	5.77401	5.50862	5.17756	5.08657	4.12752	5.96005	6.15777	5.8608
414	TTGTGTTTCAAAGAAGAGCAGATTTAAGAGACTTGGTTAG	AT3G54640	Catalyzes the conversion of indole-3-glycerolphosphate to indole, the penultimate reaction in the biosynthesis of tryptophan. Functions as a heterocomplex with tryptophan synthase beta subunit (TSA2).	TRYPTOPHAN-REQUIRING 3 (TRP3);TRYPTOPHAN SYNTHASE ALPHA CHAIN (TSA1)	9.60724	9.60233	9.32478	10.6457	8.74173	8.90139	7.99745	8.41885	8.55848	8.38813	8.94036	8.15962	8.72439	9.31039	8.71096	8.59378	9.45302	8.0414	8.81732	8.9212	9.17778	8.835	8.24441	8.3183	8.70295	8.62587	8.78086	9.14695	8.85972	9.05151	9.11213	9.37372	8.32862	8.51359	8.78992	8.42152	8.27972	8.94394	8.74254	8.7502	9.05736	9.04017	9.86082	9.6038	9.33912
415	CTTTCAGTATGCATGCTATCTTTCGTTTCTGTATCTCTTT	AT4G19600	Encodes a cyclin T partner CYCT1;4. Plays important roles in infection with Cauliflower mosaic virus (CaMV). The mRNA is cell-to-cell mobile.	(CYCT1;4)	9.64374	9.16249	9.58023	9.47865	9.38841	9.02794	9.39537	9.34144	9.56099	9.67263	9.47811	9.3165	9.52283	10.1521	10.3237	10.3545	10.0465	10.4127	10.527	10.3178	10.3817	10.4668	10.281	10.0251	10.4461	10.1919	9.76382	9.82154	9.54084	9.78287	9.70346	9.77066	9.34529	9.40875	9.49812	9.40743	9.5935	9.69829	9.61672	9.46823	9.74559	9.63975	9.9326	9.90266	10.4519
416	TCTGCCGTATATAACTTACAACATCCACAAGCTTCTCAAT	AT1G30755	elongation factor G, putative (DUF668);(source:Araport11)	PSK SIMULATOR 2 (PSI2)	6.84437	6.43013	6.50758	6.95535	5.87862	6.91081	6.98835	6.37714	7.23906	7.61485	7.19695	7.2982	7.80597	8.19424	7.39601	7.56323	7.64039	7.46929	7.02246	7.62611	7.39532	6.87894	6.75278	7.12205	7.60846	6.44173	6.51647	6.13763	6.67376	6.63448	6.91675	6.29399	6.45415	6.07955	6.89701	6.38439	6.21041	7.35898	7.11308	7.04666	7.29529	6.75979	7.54501	7.65883	7.45964
417	ATCGAAAATACCAAAGGAAGAAGAGTCATCGATGTACTTG	AT2G41010	Encodes a novel calmodulin binding protein whose gene expression is induced by dehydration and ionic (salt) and non-ionic (mannitol) osmotic stress. Lines over-expressing this gene are more sensitive and anti-sense lines are more tolerant to osmotic stress, suggesting this gene may be a negative regulator of response to osmotic stress.	CALMODULIN (CAM)-BINDING PROTEIN OF 25 KDA (ATCAMBP25);CALMODULIN (CAM)-BINDING PROTEIN OF 25 KDA (CAMBP25)	6.24891	5.94879	5.53327	6.49814	4.48007	4.0488	3.49192	3.93772	6.37085	6.21703	5.47664	6.03777	6.46431	7.05673	7.42363	7.27871	7.38684	7.31912	7.69204	7.92721	8.10961	7.0321	8.58073	8.78198	9.19342	8.63839	8.17199	6.54463	6.23866	6.21587	6.59681	6.89083	4.80047	3.97376	3.82569	4.39321	4.77632	8.46433	6.7394	7.27021	6.8585	6.99937	7.40062	7.74273	7.44577
418	TTGCGATCTGAACCACCCTGTCATTGTAAGAGTATACTAT	AT4G11280	encodes a a member of the 1-aminocyclopropane-1-carboxylate (ACC) synthase (S-adenosyl-L-methionine methylthioadenosine-lyase, EC 4.4.1.14) gene family The mRNA is cell-to-cell mobile.	1-AMINOCYCLOPROPANE-1-CARBOXYLIC ACID (ACC) SYNTHASE 6 (ACS6); (ATACS6)	7.37488	7.12979	7.15178	7.32974	5.91141	6.15223	6.39422	6.40903	9.62959	9.7049	9.55852	9.75882	10.2639	8.44017	8.47402	8.51471	7.98643	7.67355	7.77484	7.87014	7.85293	7.31403	7.52796	7.6652	7.76361	7.54507	7.43273	7.13228	7.5065	7.23714	7.42252	7.35812	6.07228	6.05011	6.39103	6.23533	5.82164	10.0081	8.3327	9.87005	7.7118	8.65109	7.51415	7.72634	7.61647
419	TACAGAATGGTTAGGAGGGTGGAGTCGGTATGAGCTGCTA	AT1G15550	Involved in later steps of the gibberellic acid biosynthetic pathway. Activated by AGAMOUS in a cal-1, ap1-1 background. Deletion of 208 bp from -1016 to -809 (&#916;-808) resulted in loss of GA-negative feedback (this sequence, which contains a 43-bp sequence GNFEI, was shown to be sufficient for GA-negative feedback).	GA REQUIRING 4 (GA4);ARABIDOPSIS THALIANA GIBBERELLIN 3 BETA-HYDROXYLASE 1 (ATGA3OX1);GIBBERELLIN 3-OXIDASE 1 (GA3OX1)	7.3652	5.07194	6.11256	5.99632	4.38987	2.92681	5.12197	5.04307	4.30047	4.67359	4.18976	4.53353	4.5515	6.894	6.64504	6.69716	7.19869	6.03029	6.21269	6.89896	6.97894	6.65462	6.69348	5.97462	6.24499	6.86034	6.77407	6.80901	6.04106	6.47652	6.72978	5.64192	3.83524	5.38093	5.02563	4.52751	5.00309	4.63651	3.98138	3.46974	3.88221	4.43786	7.18244	6.50395	6.76351
420	TATGACCTACTTATACAGCCAATTTAAAAGGGTTTACTCC	AT3G48360	Encodes a protein (BT2) that is an essential component of the TAC1-mediated telomerase activation pathway. Acts redundantly with BT3 and BT1 during female gametophyte development and with BT3 during male gametophyte development. BT2 also mediates multiple responses to nutrients, stresses, and hormones.	BTB AND TAZ DOMAIN PROTEIN 2 (bt2); (ATBT2)	5.49073	5.0185	5.3527	4.75845	5.94347	6.32316	6.88751	7.08808	11.2017	11.2041	11.2768	11.3989	11.9329	10.7582	11.6113	11.6301	10.9671	11.3481	11.9419	11.3021	12.2654	11.8046	10.3043	9.8244	8.59898	10.3806	10.4815	4.67553	5.4627	6.03339	5.34764	5.97504	5.67174	6.52701	5.12403	6.1546	5.93597	11.3452	11.9027	11.4451	11.806	11.5413	12.0391	12.0997	12.5826
421	CCAACTTCATATTTACCTACTCTACGTTTCACTTGCTGTC	AT2G26980	encodes a serine-threonine protein kinase whose expression increases in response to abscisic acid, cold, drought, high salt, and wounding conditions. The gene is expressed in developing seeds and seedlings. Lines carrying a T-DNA insertions have reduced germination efficiency and expression of cold, high-salt, and abscisic acid marker genes are altered, but not drought-response markers.	CBL-INTERACTING PROTEIN KINASE 3 (CIPK3)	10.5491	10.4736	10.4248	10.5378	10.2566	9.92216	10.4817	10.7003	12.0161	11.7159	11.5845	12.1032	11.5952	12.8125	12.6949	13.4621	12.7199	13.1137	13.3611	12.8591	13.132	13.0688	13.3751	13.0828	12.3549	13.358	13.1101	10.8589	10.6277	10.8813	11.0449	10.9577	10.1666	10.1235	10.4376	10.5936	10.661	10.5192	11.0418	10.3918	10.9214	10.6492	11.9971	11.9795	12.3417
422	TTCACCATATCAATCTCTCCATCCAAACGCTATTATCATC	AT1G48270	encodes a protein similar to G-coupled receptor with 7 transmembrane regions. Overexpression studies suggest this gene is involved in dormancy and flowering. Reduction of expression results in decreased sensitivity to cytokinin.	G-PROTEIN-COUPLED RECEPTOR 1 (GCR1); (ATGCR1)	7.23303	6.75819	7.53751	7.19544	6.69306	6.37073	6.53423	6.96479	7.10782	6.77005	6.70577	6.78301	6.77007	7.51442	7.66253	7.57441	7.65093	7.70184	7.6042	7.24513	7.43496	7.66135	7.38536	7.64239	7.10017	7.50462	7.42119	6.66815	6.89493	7.33245	7.2561	7.04046	6.68132	6.95004	6.44279	6.58255	6.76862	8.19722	6.46377	6.55153	6.79328	6.86737	7.5602	7.21764	7.47338
423	GGAGGAGACCAAGTAGTAGTAGTAGTAGTAGTAACGGGTA	AT5G52830	Encodes a WRKY transcription factor WRKY27. Mutation in Arabidopsis WRKY27 results in delayed symptom development in response to the bacterial wilt pathogen Ralstonia solanacearum.	WRKY DNA-BINDING PROTEIN 27 (WRKY27);ARABIDOPSIS THALIANA WRKY DNA-BINDING PROTEIN 27 (ATWRKY27)	5.56027	5.26786	4.16827	6.1904	4.72107	5.28229	4.30906	3.93772	5.52286	5.83324	4.8313	5.32822	5.48777	6.36189	5.96931	6.35202	6.51342	5.45274	5.95304	5.93914	6.42318	5.84389	6.27507	6.11379	5.95908	5.84961	5.93692	5.28963	4.76473	5.96705	6.88451	6.47316	4.39712	3.69812	5.18609	4.32106	4.35101	6.01502	6.60816	5.79167	6.34734	6.22513	7.0808	7.33041	6.12732
424	ACTTTTGGGTTTCTCTCATATCCTTTCTATTCTATTGGGT	AT5G39580	Peroxidase superfamily protein;(source:Araport11)	0	4.28017	2.09794	0.70884	1.83789	-0.564328	-1.16065	0.684566	-1.10667	2.7155	-0.881001	1.86783	-1.08118	2.73521	2.05031	3.16196	2.36496	-0.452362	-0.569624	2.12522	-0.56865	3.43104	1.49812	-0.466393	1.99277	2.09118	1.36849	2.63111	0.645779	0.857843	1.14262	1.00186	0.960091	-0.557081	1.03516	0.938167	0.620621	0.806689	3.89954	3.06384	-0.437152	1.68058	2.29102	3.15269	2.59706	2.55964
425	CTCTGTCATCATAACGTTTACATAAGCAGCCTAACTACAT	AT3G49530	Transcription factor that serves as a molecular link between cold signals and pathogen resistance responses. Undergoes proteolytic processing triggered by cold-induced changes in membrane fluidity.It relocates from the plasma membrane to the nucleus in response to ER stress. NAC062 is phosphorylated by SnRK2.8 at Thr-142.	NAC DOMAIN CONTAINING PROTEIN 62 (NAC062);NAC DOMAIN CONTAINING PROTEIN 62 (ANAC062);NTM1 (NAC WITH TRANSMEMBRANE MOTIF 1)-LIKE 6 (NTL6)	8.87027	8.74796	9.11398	9.03475	8.65242	8.71125	8.94666	9.08192	10.4744	10.6013	10.4047	10.5649	10.8548	10.2962	10.0895	10.1861	9.91941	9.92323	9.7934	10.1222	9.83304	9.81251	9.76603	9.62358	9.95537	9.55996	9.35752	8.72793	9.10735	9.18154	8.86605	8.9278	8.87128	8.60754	8.96164	8.59981	8.91347	10.2275	9.59955	10.1487	9.86148	9.40699	9.54692	9.76898	9.78983
426	TTTGAAGTTTTGCTCCTACTATCAATATCACAATCAAGGG	AT2G39200	A member of a large family of seven-transmembrane domain proteins specific to plants, homologs of the barley mildew resistance locus o (MLO) protein. The Arabidopsis genome contains 15 genes encoding MLO proteins, with localization in plasma membrane. Phylogenetic analysis revealed four clades of closely-related AtMLO genes. ATMLO6 belongs to the clade IV, with AtMLO2, AtMLO3 and AtMLO12. The gen…	MILDEW RESISTANCE LOCUS O 12 (MLO12);MILDEW RESISTANCE LOCUS O 12 (ATMLO12)	5.34071	6.27927	4.7963	6.91928	4.19056	5.02917	4.88096	4.17873	3.85301	3.97698	3.24634	3.96322	4.81156	5.30904	4.83181	4.91516	4.83304	6.32519	5.16085	5.53987	6.04703	4.30547	4.89116	4.80013	4.89854	5.51144	5.07589	3.30874	4.48233	4.20152	3.80922	3.76745	4.3009	3.53766	4.0425	3.42798	4.35101	5.48451	4.28623	4.7723	4.91324	4.23855	6.35781	5.70139	5.63492
427	ATGTCCAGTGAAGACAACAACTCCATAAATATACTCAGTG	AT1G13210	Autoinhibited Ca2+/ATPase II. ALA11 acts redundantly with ALA3, ALA4, ALA5, ALA9, ALA10 in root and shoot development as well as PIN trafficking and polarity .	AUTOINHIBITED CA2+/ATPASE II (ACA.l);AMINOPHOSPHOLIPID ATPASE 11 (ALA11)	7.21158	6.25637	6.71634	7.01353	7.53896	8.34912	8.66375	6.92123	8.75552	8.6406	8.91876	8.66869	9.63948	9.09001	8.51951	8.59927	8.84913	7.844	7.97822	8.43417	8.55314	7.66135	6.54483	6.54121	7.22047	6.32268	6.2556	7.03236	7.24442	5.96705	6.47218	6.51468	8.16743	7.30194	7.82813	8.03847	8.08281	8.68962	8.85102	8.76497	8.53607	8.14545	8.88061	9.33852	8.86862
428	CAGCGAAGATGATGCCTTAATGTTTCCTTTGTTCCTTTAC	AT1G31170	encodes a cysteine-sulfinic acid reductase (sulfiredoxin - EC 1.8.98.2) capable of reducing overoxidized plastidic 2-Cys-Prx involved in peroxide detoxification and response to oxidative stress	SULFIREDOXIN (SRX)	13.2444	12.9298	12.5355	13.1053	12.4589	12.5436	12.7517	12.3302	12.7431	12.898	12.4809	12.6368	12.5624	12.7822	12.9318	12.8987	12.809	13.0614	12.9279	13.0957	12.7973	12.9858	12.965	13.1204	13.0837	12.8685	12.797	13.5562	13.114	13.1789	13.3137	13.3791	12.7371	12.0684	12.5528	12.6454	12.4216	12.2018	12.6092	12.2182	12.5025	12.216	12.4744	12.6858	12.5248
429	GGTTCTGTCAAGTTCACCTTAACACCTCCATAATTATCTG	AT2G04450	Encodes a protein with NADH pyrophosphatase activity. Although this protein was also shown to have ADP-ribose diphosphatase activity in vitro, mutant analyses suggest that NUDX6 is involved in NADH metabolism in vivo.	NUDIX HYDROLASE HOMOLOG 6 (NUDT6);NUDIX HYDROLASE HOMOLOG 6 (ATNUDT6);NUCLEOSIDE DIPHOSPHATES LINKED TO SOME MOIETY X 6 (NUDX6);ARABIDOPSIS THALIANA NUCLEOSIDE DIPHOSPHATE LINKED TO SOME MOIETY X 6 (ATNUDX6)	6.26982	5.5194	5.86534	5.772	7.54941	7.57744	8.13027	5.81219	8.20736	7.94237	7.97635	7.77991	8.28177	9.85305	10.5472	9.04745	8.63245	8.2601	7.99805	8.41149	8.21354	7.31403	7.45842	7.13845	7.97383	6.88155	7.57493	6.17976	6.19174	5.86144	6.1034	5.52488	5.78277	6.07955	6.77106	6.33028	6.14059	7.59998	6.58041	7.45159	7.29529	7.34785	7.57523	8.12688	7.81298
430	AAACAGTAGCAAAAGCTAAGATGACATAAAGAACAACTCC	AT2G15480	UDP-glucosyl transferase 73B5;(source:Araport11)	UDP-GLUCOSYL TRANSFERASE 73B5 (UGT73B5)	5.45466	4.33498	3.5162	5.22036	4.38987	4.39394	5.16569	3.93772	5.88543	5.52839	4.97216	4.53353	5.50627	5.81281	5.43045	5.6237	5.47837	5.36111	5.22956	5.45372	5.72766	4.66804	5.97655	5.82059	7.04538	5.45595	5.29407	6.1161	5.4627	5.9327	5.24979	6.00449	4.5722	3.84251	4.59352	4.24511	4.43118	6.40204	4.84811	4.42083	4.91324	4.00723	6.32262	5.76698	4.79667
431	TTGGTCAAGCGTCAGATCGAAAACCTCTAAAGATTCTTTC	AT4G27260	encodes an IAA-amido synthase that conjugates Asp and other amino acids to auxin in vitro. Lines carrying insertions in this gene are hypersensitive to auxin. It is involved in camalexin biosynthesis via conjugating indole-3-carboxylic acid (ICA) and cysteine (Cys). The mRNA is cell-to-cell mobile.	(GH3.5); (WES1)	3.5432	2.46051	3.64744	3.118	-0.564328	2.00927	1.90696	2.06325	0.393575	-0.881001	1.13086	1.72618	1.67108	2.05031	3.16196	1.14257	-0.452362	2.6003	2.12522	3.33824	1.71484	2.72051	4.05717	2.4782	2.93918	2.59088	3.36808	-0.939184	3.17977	3.2581	-0.5831	3.07557	-0.557081	1.03516	-1.38376	-0.964342	3.61404	4.63651	4.93831	1.88478	3.44611	2.9431	2.3047	4.18202	3.83974
432	GACTGGCCATTATTGCTGTTGTTATTAGTACTACTGTTGA	AT1G79000	Homologous to CREB-binding protein, a co-activator of transcription with histone acetyl-transferase activity. No single prior lysine acetylation is sufficient to block HAC1 acetylation of the H3 or H4 peptides, suggesting that HAC1, HAC5, and HAC12 can acetylate any of several lysines present in the peptides. HAM2 acetylates histone H4 lysine 5. A plant line expressing an RNAi construct targeted …	HISTONE ACETYLTRANSFERASE OF THE CBP FAMILY 1 (HAC1)	9.20752	8.72729	9.09686	8.89627	8.75985	8.60919	8.89564	8.96613	8.78159	8.61685	8.27722	8.71161	8.82911	9.27775	9.51471	9.68302	9.21829	9.46242	9.41247	9.39569	9.47829	9.54069	9.46582	9.35909	9.44697	9.35528	9.35145	9.05941	8.9991	9.21766	9.14992	9.43987	8.68371	8.44738	8.69172	8.74129	8.84195	9.109	9.57163	9.12318	9.12186	9.0131	9.83919	9.50154	9.88285
433	TCGTCACTTTCTTCGATTCAATCATATCTACGGTAGTCAC	AT1G80840	Pathogen-induced transcription factor. Binds W-box sequences in vitro. Forms protein complexes with itself and with WRKY40 and WRKY60. Coexpression with WRKY18 or WRKY60 made plants more susceptible to both P. syringae and B. cinerea. WRKY18, WRKY40, and WRKY60 have partially redundant roles in response to the hemibiotrophic bacterial pathogen Pseudomonas syringae and the necrotrophic fungal path…	WRKY DNA-BINDING PROTEIN 40 (WRKY40); (ATWRKY40)	7.33576	5.82974	5.63167	7.02489	6.03558	6.32316	5.63876	5.40112	9.11125	9.49729	8.81969	8.14524	9.74059	9.54787	8.57597	7.97967	7.51918	6.41906	7.02246	7.85341	6.98963	6.65462	6.71352	6.65953	7.10017	6.47002	6.4037	5.50376	6.74049	6.21587	6.72978	7.66515	7.83952	5.55872	6.92458	5.05803	5.41155	10.3753	7.83055	9.5214	8.13014	7.20477	7.66225	6.90448	6.93219
434	AATGATCTTTCAGTGTATGTCTAGAGGTATAGTTCCCATC	AT1G04510	Encodes MAC3A, a U-box proteins with homology to the yeast and human E3 ubiquitin ligase Prp19. Associated with the MOS4-Associated Complex (MAC). Involved in plant innate immunity. Regulator of flowering time.	MOS4-ASSOCIATED COMPLEX 3A (MAC3A);PLANT U-BOX 59 (PUB59)	7.94854	8.21242	8.97406	8.05567	7.86612	7.79645	7.71063	8.00967	8.42148	8.37874	8.2359	8.36384	8.25741	9.02267	9.20038	8.98597	9.10031	9.06155	9.21481	8.90506	9.18011	9.09057	9.09011	8.76096	8.37288	8.88943	8.87693	7.79891	8.30905	8.8174	8.53324	8.55752	7.89	8.18151	7.90856	8.13632	8.13761	8.50441	8.76119	8.59902	8.74019	8.82574	9.27048	9.14857	9.78983
435	TTTGGTCACATTCTACACATTACACAACAGACATCATCAG	AT3G16770	Encodes a member of the ERF (ethylene response factor) subfamily B-2 of the plant specific ERF/AP2 transcription factor family (RAP2.3). The protein contains one AP2 domain. There are 5 members in this subfamily including RAP2.2 AND RAP2.12.It is localized to the nucleus and acts as a transcriptional activator through the GCC-box. It has been identified as a suppressor of Bax-induced cell death b…	RELATED TO AP2 3 (RAP2.3);ETHYLENE-RESPONSIVE ELEMENT BINDING PROTEIN (ATEBP);ETHYLENE RESPONSE FACTOR 72 (ERF72);ETHYLENE-RESPONSIVE ELEMENT BINDING PROTEIN (EBP)	10.8724	9.46426	9.53645	9.81435	8.70011	9.06696	10.3011	10.1466	8.70191	8.87222	8.95741	9.73341	9.35567	10.4962	10.0678	10.4195	9.25327	11.4833	11.5973	11.1791	11.4372	11.0249	12.7186	11.8329	12.0198	12.4593	12.151	11.7502	11.2569	10.5696	10.9202	11.5958	10.4137	9.37055	10.5273	10.4091	11.1929	10.1788	11.4052	8.83197	9.56932	9.28941	10.5818	10.9712	11.5447
436	CGTGGACACTTTCTACTAGCTTCTGGACAAAATCTTCATT	AT2G13540	Encodes a nuclear cap-binding protein that forms a heterodimeric complex with CBP20 and is involved in ABA signaling and flowering. Mutants are early flowering and exhibit hypersensitive response to ABA in germination inhibition.Loss of ABH1 function results in abnormal processing of mRNAs for several important floral regulators (FLC, CO, FLM). Analysis of loss of function mutations suggests a ro…	ENSALADA (ENS);ABA HYPERSENSITIVE 1 (ABH1);CAP-BINDING PROTEIN 80 (CBP80); (ATCBP80)	8.18155	7.93083	8.22979	7.98764	7.78882	7.27814	7.97919	7.96211	7.98603	8.12181	7.80799	8.09125	8.14386	8.4003	8.7332	8.47945	8.29247	8.57248	8.25038	8.13525	8.52035	8.4868	8.32477	8.22159	8.38764	8.20559	8.26532	7.80565	8.21246	8.32915	8.36818	8.22375	7.51438	7.68382	7.40087	7.36209	7.9866	8.91449	8.74254	8.35401	8.69627	8.51433	8.64455	8.50875	9.0446
437	CCAAGTGATGACATCCTACTCCACTCCACAAAATACTCTG	AT3G11010	receptor like protein 34;(source:Araport11)	RECEPTOR LIKE PROTEIN 34 (RLP34);RECEPTOR LIKE PROTEIN 34 (AtRLP34)	6.91243	7.28494	6.24282	6.90705	8.27802	9.43833	9.41362	6.48578	9.2422	9.28516	9.08312	9.14885	9.26625	9.78114	9.96814	9.99536	8.90299	8.65679	8.31505	8.33523	8.4563	7.7649	7.60507	8.3468	8.73792	7.50462	7.44418	7.54866	7.8313	6.61294	7.16509	6.82634	8.69795	8.08319	8.69172	7.99855	7.68525	9.90704	9.33478	9.98806	9.66129	9.2601	9.06758	9.00645	8.53692
438	TTTTTCTGATTAAGCAACCGATAAAAGTCAAGATCAAGAG	AT1G14790	Encodes RNA-dependent RNA polymerase. While not required for virus-induced post-transcriptional gene silencing (PTGS), it can promote turnover of viral RNAs in infected plants. Nomenclature according to Xie, et al. (2004). Involved in the production of Cucumber Mosaic Virus siRNAs.	RNA-DEPENDENT RNA POLYMERASE 1 (RDR1); (ATRDRP1); (ATRDR1)	6.37005	5.76632	5.78209	5.56969	6.74855	6.98401	7.38037	6.34454	7.47039	7.33332	7.29409	7.28077	7.36899	7.2145	7.76322	7.26497	6.96549	6.76129	6.54476	6.83223	6.90184	6.38889	5.64213	6.61336	6.66407	5.61641	5.96898	6.90002	6.49205	6.12752	6.01681	6.55504	6.91052	6.24461	6.50498	6.38439	6.90121	7.17256	7.36152	7.22818	7.23517	7.149	6.52193	7.28636	6.93219
439	TCCCATCTGTATTGTTTCATCTGGTTCTCTTCAAGTTCAG	AT5G60790	member of GCN subfamily	ARABIDOPSIS THALIANA GENERAL CONTROL NON-REPRESSIBLE 1 (ATGCN1);GENERAL CONTROL NON-REPRESSIBLE 1 (GCN1);ATP-BINDING CASSETTE F1 (ABCF1)	10.47	10.4218	11.3294	10.6178	10.6735	10.2225	10.1129	10.3274	11.6656	11.6472	11.1983	10.996	10.9478	12.0589	12.0983	12.2075	11.88	11.9751	11.9742	11.8012	11.759	11.7472	11.5736	11.5167	11.6477	11.8753	11.6195	10.535	10.6839	10.9332	10.9815	10.6715	10.7091	10.9713	10.5824	10.6573	10.9104	11.0992	11.4887	11.4165	11.6403	11.6094	11.6289	11.6637	12.2217
440	AACTTTCTCTTTTGACATATGTATCCGTTTCAATTCTCCC	AT1G76930	Encodes an Arabidopsis extensin gene that belongs to cell-wall hydroxyproline-rich glycoproteins. The cross-link of extensins enforces cell wall strength. Transgenic plants overexpressing this gene show an increase in stem thickness.	EXTENSIN 4 (ATEXT4);OBP3-RESPONSIVE GENE 5 (ORG5);EXTENSIN 1 (ATEXT1);EXTENSIN 1 (EXT1);EXTENSIN 4 (EXT4)	9.12386	9.70949	7.86871	10.8254	8.49907	10.1809	10.3959	9.46981	8.5177	7.63075	7.74066	8.82722	9.62792	11.463	10.7585	9.35365	9.67563	10.7819	9.28913	10.1516	10.7096	9.2729	8.74062	9.21194	10.9285	11.1602	11.9331	10.2226	9.47867	8.19065	11.0403	7.90261	7.76033	8.27992	10.5989	9.02576	8.55488	8.19722	10.0576	8.45463	11.4102	9.94207	10.9622	11.0606	9.68745
441	TGAACATACAAAACATCAGAAAACAGAATCGTAACTCACC	AT1G72360	Encodes a member of the ERF (ethylene response factor) subfamily B-2 of ERF/AP2 transcription factor family. The protein contains one AP2 domain. There are 5 members in this subfamily including RAP2.2 AND RAP2.12.	HYPOXIA RESPONSIVE ERF (ETHYLENE RESPONSE FACTOR) 1 (HRE1);ETHYLENE RESPONSE FACTOR 73 (ERF73); (AtERF73)	3.39881	-0.709417	3.03077	-0.969467	-0.564328	1.16128	2.55904	-1.10667	0.393575	-0.881001	2.35325	0.503787	1.91209	-0.757048	3.16196	1.87953	1.1326	1.7523	-0.196704	1.01631	2.81437	1.49812	1.11857	1.25581	2.93918	-0.216477	2.63111	0.645779	0.857843	1.87959	-0.5831	0.960091	1.76485	1.77212	-1.38376	0.620621	-0.778273	5.12194	-0.106087	2.3702	2.16601	1.8056	4.73766	2.59706	3.21171
442	AGAAATACATCACTGAGAACAAAATAACCCTTTTCCTGAG	AT5G43960	Nuclear transport factor 2 (NTF2) family protein with RNA binding (RRM-RBD-RNP motifs) domain-containing protein;(source:Araport11)	GTPASE?ACTIVATING PROTEIN SH3-DOMAIN?BINDING PROTEIN LIKE (G3BP-LIKE)	6.49961	6.70844	7.44129	6.90705	6.85352	6.8337	6.97612	6.85333	7.18799	7.29392	7.10814	6.81969	7.40394	7.74678	8.12459	8.04545	8.30586	7.46929	7.6425	7.58617	8.34835	7.81402	7.60507	6.54121	7.28495	7.29922	7.64606	6.68287	6.93822	7.04148	7.42252	7.71942	6.86077	7.22498	6.67694	7.21058	7.03551	7.92929	8.64546	7.7576	8.74882	8.77599	8.4381	8.71392	8.78295
443	TCTAATGCTTTCAAGTTTCAAATACTCACTCTCATCTACC	AT1G69370	Encodes chorismate mutase 3 (CM3).	(ATCM3);CHORISMATE MUTASE 3 (CM3); (cm-3)	7.54749	8.265	8.02172	8.34115	6.14992	6.85616	6.67703	7.24647	6.96343	7.00774	6.85878	6.45021	6.79285	6.42286	6.44399	6.75728	6.70751	6.865	6.43265	6.46477	6.49994	6.32255	5.64213	5.93763	6.33911	5.97335	6.47241	6.7403	7.59029	7.1199	7.15161	7.40303	6.2631	6.95004	6.37779	6.67228	6.31976	8.19722	7.1513	6.72272	6.74236	6.56048	7.0808	6.84498	6.89183
444	AGTCCAGCTTCCTAGTAAACCATAGAAGATCTGAAGTACT	AT2G38120	Encodes an auxin influx transporter. AUX1 resides at the apical plasma membrane of protophloem cells and at highly dynamic subpopulations of Golgi apparatus and endosomes in all cell types. AUX1 action in the lateral root cap and/or epidermal cells influences lateral root initiation and positioning. Shoot supplied ammonium targets AUX1 and inhibits lateral root emergence. The mRNA is cell-to-cell…	WAVY ROOTS 5 (WAV5); (PIR1);MODIFIER OF ARF7/NPH4 PHENOTYPES 1 (MAP1); (ATAUX1);AUXIN RESISTANT 1 (AUX1)	7.75451	7.66996	8.86366	7.27371	6.4469	6.71586	7.57128	8.43055	6.90137	7.27382	7.3851	7.8347	7.8573	8.34361	8.96697	9.09094	8.29918	8.6616	8.91443	8.40576	9.01731	8.73014	8.89336	8.79238	8.55389	9.21188	8.97491	7.54866	8.80231	8.49724	7.54102	8.25471	6.98981	7.12968	7.30624	7.17008	7.86197	7.67213	8.92458	7.645	8.13014	8.30065	8.74099	8.77098	9.75087
445	TGGAATTCCTCTTTCTGACTATCGTTGTTGTTGAAGTAAG	AT5G01560	Encodes LecRKA4.3, a member of the lectin receptor kinase subfamily A4 (LecRKA4.1 At5g01540; LecRKA4.2 At5g01550; LecRKA4.3 At5g01560). Together with other members of the subfamily, functions redundantly in the negative regulation of ABA response in seed germination.	L-TYPE LECTIN RECEPTOR KINASE VI.4 (LECRK-VI.4);LECTIN RECEPTOR KINASE A4.3 (LECRKA4.3)	5.25941	3.37805	4.25316	3.98473	1.02063	2.92681	2.80004	2.35276	1.97854	1.92635	1.86783	2.61926	3.06963	4.19715	4.65672	3.01704	2.71756	3.82269	4.55818	4.56063	3.95188	4.00062	3.62107	2.84077	4.89854	3.69041	3.8535	2.52025	2.97332	3.64512	2.22425	4.23311	3.83524	2.62012	1.78616	-0.964342	2.39165	5.77401	3.98138	2.73277	4.11354	2.65359	3.68321	3.97557	4.27584
446	CATCACTCACATCAATCTCAGCAACATTATCACTAGCTAA	AT1G73730	Encodes a putative transcription factor involved in ethylene signalling. Isolated DNA binding domain has been shown to bind DNA in vitro.	ETHYLENE-INSENSITIVE3-LIKE 3 (EIL3);SULFUR LIMITATION 1 (SLIM1);ARABIDOPSIS THALIANA SULFUR LIMITATION 1 (ATSLIM); (AtEIL3)	7.68616	7.88677	8.14902	8.12593	7.05772	6.67855	7.30417	7.59723	7.51252	7.30387	7.15323	7.65692	7.4572	8.12865	8.02896	8.39996	8.12884	8.36407	8.39949	8.38845	8.26283	8.23057	8.40705	8.43571	8.35046	8.52836	8.53533	7.72259	8.19472	8.09293	8.25295	8.15976	7.34379	7.17129	7.18989	7.56314	7.73348	8.50441	8.13709	7.6127	7.36428	7.67842	8.07553	8.03668	8.20761
447	TTTGAAACTTCAACAGAACCAGCAAGATTGTTTTCACGTA	AT2G32680	receptor like protein 23;(source:Araport11)	RECEPTOR LIKE PROTEIN 23 (AtRLP23);RECEPTOR LIKE PROTEIN 23 (RLP23)	6.0934	6.085	4.55014	6.54623	6.4469	6.01926	6.29928	3.64821	5.81984	5.88718	5.95529	4.84956	5.77389	7.49562	9.1558	9.86253	5.92268	6.34924	6.57148	7.0824	6.92429	5.19856	6.27507	5.1627	7.11798	5.45595	5.24254	5.0381	6.04106	4.91521	5.03161	5.48365	5.37366	4.49459	6.71953	4.52751	3.61404	6.95844	5.0232	6.1922	7.43011	5.89306	6.94855	7.14549	6.99068
448	ACAAGATGTTGATGAGATAGAATGTCCTAAGCCAAGATTC	AT5G35750	Encodes histidine kinase AHK2.	HISTIDINE KINASE 2 (HK2);HISTIDINE KINASE 2 (AHK2)	6.2277	5.22132	6.20069	6.08582	5.05038	4.77008	5.40338	5.83584	5.52286	6.10768	5.69565	5.63307	6.53807	5.1256	6.33188	5.44025	5.61373	6.27587	6.10708	6.03126	6.14589	6.38889	5.3665	5.28555	5.12681	5.66617	5.90413	5.12691	5.87279	5.86144	6.01681	5.56495	4.99751	5.75398	5.33048	5.44505	5.24409	6.01502	6.8597	5.93789	6.04515	6.19791	7.01619	6.68452	7.06516
449	CGTTGTATACATATTGCACGGCTTCCCATTTCTTTACTAA	AT5G58260	Encodes subunit NDH-N of NAD(P)H:plastoquinone dehydrogenase complex (Ndh complex) present in the thylakoid membrane of chloroplasts. This subunit is thought to be required for Ndh complex assembly.	NADH DEHYDROGENASE-LIKE COMPLEX N (NdhN)	11.3649	11.261	11.5963	11.0581	11.1767	10.8854	10.8599	10.9476	11.8329	11.7947	11.8619	12.0124	11.7716	11.8173	11.752	11.9609	12.121	11.8485	11.897	12.1268	11.825	12.2737	11.8485	11.6956	11.693	11.793	11.7195	12.0906	11.7957	12.0392	12.1865	11.9087	11.329	11.1545	11.2959	11.5929	10.9862	11.5696	11.7049	11.6925	11.7372	11.8343	11.8065	11.7884	11.543
450	TGGCCCATTATTCAGGCCCATTATACAACATTTTCAATCG	AT3G21780	Encodes a protein with UDP-glucosyl transferase activity that was shown to preferentially glucosylates abscisic acid (ABA), and not its catabolites. Moreover, UGT71B6 was shown to have a strict preference for the naturally-occurring ABA enantiomer, (+)-ABA, and not its 'unnatural' relative, (-)-ABA. This is in contrast to the other identified UGT genes catalyzing the glucosylation of ABA which we…	UDP-GLUCOSYL TRANSFERASE 71B6 (UGT71B6)	4.28017	0.875546	0.70884	0.615496	-0.564328	2.00927	1.90696	0.478289	0.393575	2.28892	3.79383	2.82572	3.49705	3.63527	4.22609	1.87953	1.1326	2.6003	2.61065	3.67928	3.43104	-0.0868449	2.34096	1.25581	2.09118	2.95345	2.92062	1.38274	-0.72712	-0.442341	-0.5831	0.960091	-0.557081	2.25755	1.78616	2.20558	-0.778273	3.89954	3.8008	2.73277	4.48793	3.73159	4.07023	4.66745	2.55964
451	CTGTATCACATACTTCCTATCCAGAGTCAAGGCTATACTA	AT5G46210	Arabidopsis CULLIN4 (CUL4) forms an E3 ubiquitin ligase with the CDD complex and a common catalytic subunit RBX1 in mediating light control of development. This CUL4-based E3 ligase is essential for the repression of photomorphogenesis. The partial loss of CUL4 function resulted in a constitutive photomorphogenic phenotype with respect to morphogenesis and light-regulated gene expression. CUL4 ex…	CULLIN4 (CUL4); (ATCUL4)	8.8805	8.68075	8.93284	8.84271	8.33352	8.1725	8.27203	8.53538	8.70191	8.77542	8.71332	8.89467	8.83278	9.24436	9.35895	9.28041	9.30085	8.85874	9.41247	9.16437	9.36589	9.20087	9.3166	8.86314	9.29086	9.4074	9.07036	8.94499	8.94707	8.8221	8.90273	9.18731	8.38836	8.24136	8.45071	8.59981	8.75506	8.82238	9.42724	8.92698	8.96413	8.99739	9.59195	9.6038	9.5055
452	ATATCAATAACACACTTCAAAACACACACAAGAATAAGCC	AT5G25250	Encodes a protein that is involved in a membrane microdomain-dependent, but clathrin-independent, endocytic pathway required for optimal seedling development. The mRNA is cell-to-cell mobile.	FLOTILLIN 1 (FLOT1)	7.90911	7.07849	5.94406	8.21789	7.39567	8.1725	8.53631	5.66151	9.44614	9.58354	9.30911	8.528	10.3054	11.2952	10.32	10.4023	9.8886	9.01722	8.91443	9.70631	8.96412	8.03728	8.696	8.01514	9.12461	7.21815	7.64606	6.07204	7.4277	5.17237	6.57677	6.51468	7.23082	6.76308	8.15734	6.62812	5.87994	8.68962	7.44081	8.81788	8.56567	7.31022	8.99679	9.51114	8.65013
453	CTTGTCTCCATATACAACATGATCATATACTTCGTCGGAT	AT2G24850	Encodes a tyrosine aminotransferase that is responsive to treatment with jasmonic acid.	TYROSINE AMINOTRANSFERASE 3 (TAT3);TYROSINE AMINOTRANSFERASE (TAT)	7.81977	10.5284	6.28375	11.4994	8.33352	10.9278	8.83262	6.22424	10.7256	11.0538	10.4505	9.75251	12.1532	13.1117	8.95756	9.25978	8.76438	8.87124	8.8881	9.7856	8.9229	7.01119	7.41012	7.54736	8.06846	6.41288	7.06852	5.74732	9.82266	6.73757	6.96379	6.19531	8.14682	7.73097	10.3361	5.7499	6.88706	10.7026	6.9492	10.9165	8.21352	8.62066	10.1185	9.44255	8.16591
454	ATTAATCTTTATCAACGAAATTTCAGACACTCCGGTTTAC	AT2G19810	Encodes Oxidation-related Zinc Finger 1 (OZF1), a plasma membrane protein involved in oxidative stress.	OXIDATION-RELATED ZINC FINGER 1 (OZF1); (AtOZF1); (ATTZF2);TANDEM ZINC FINGER 2 (TZF2)	9.52701	7.36205	8.63761	7.62672	8.80854	9.24129	9.87027	9.02904	9.18474	9.51667	9.17708	9.38745	9.16657	8.13474	8.77667	8.10064	8.06727	8.36407	8.63935	8.35913	8.4447	8.03728	7.18466	8.00623	8.45925	7.36095	7.00808	9.58732	8.9991	9.01504	8.94633	8.88886	8.82446	8.60754	9.50574	8.97671	9.52665	8.94394	9.39972	7.90714	8.02043	8.6052	7.16268	7.91175	8.70938
455	GAGGAAACACTCCTCTAAGACCATAACCAGATAGCTTAAT	AT5G48380	Encodes a BAK1-interacting receptor-like kinase named BIR1. Negatively regulates multiple plant resistance signaling pathways, one of which is the SOBIR1(AT2G31880)-dependent pathway.	BAK1-INTERACTING RECEPTOR-LIKE KINASE 1 (BIR1)	1.95824	0.875546	1.44581	1.35246	-0.564328	2.53979	1.90696	1.21525	2.7155	1.92635	3.00533	2.61926	3.93957	2.41288	3.40297	3.64507	4.50183	2.23773	2.61065	2.89078	2.99494	-0.0868449	2.70353	1.99277	2.93918	-0.216477	1.04615	0.645779	-0.72712	1.14262	1.00186	2.54505	3.53038	1.77212	-1.38376	1.35759	-0.778273	5.12194	5.38577	2.3702	5.08657	3.18411	5.02716	4.36259	3.45272
456	CTCTGTGTTGTCTCAAACCAAGTCAATCGTTGTAATAAAC	AT1G65790	An alternatively spliced gene that encodes a functional transmembrane receptor serine/threonine kinase, alternate form may not have transmembrane domain.	RECEPTOR KINASE 1 (ARK1);RECEPTOR KINASE 1 (RK1); (SDK1)	5.03353	5.12347	2.2938	5.00781	7.21046	7.96605	8.02144	5.12215	7.427	7.24312	7.65964	7.19029	7.76815	6.40282	7.26477	7.34551	5.85142	5.73416	5.0887	5.36209	5.7019	4.86735	3.62107	4.95625	5.919	2.59088	4.59047	6.0266	6.14324	4.41564	4.90875	5.88292	7.90644	7.30194	7.28512	7.30712	6.95644	8.09594	7.65546	8.25285	7.53358	7.33542	5.47462	7.28636	6.12732
457	AAAGCACGACTTCTTTGTTATACGGACACCAATATAAAGT	AT3G45860	Encodes a cysteine-rich receptor-like protein kinase. Involved in programmed cell death and defense response to pathogen.	CYSTEINE-RICH RLK (RECEPTOR-LIKE PROTEIN KINASE) 4 (CRK4)	7.5389	6.88304	5.42766	6.99053	7.70713	7.95048	8.48547	6.50066	9.74009	9.6917	9.49864	8.92305	10.1727	8.56262	9.42192	10.3706	8.79319	8.6616	7.80892	8.55288	9.12544	8.16582	8.01339	7.27817	8.6427	7.53172	7.24909	7.85198	7.57209	6.40315	7.46675	7.90261	8.1606	7.2511	7.79863	8.18286	7.07348	9.05605	9.89532	9.75391	10.0213	9.2732	9.66401	9.716	9.07195
458	TTTCGAAGATAAAGCAAATCAATCACAACGAGAGAAACAG	AT5G13190	Encodes a plasma membrane localized LITAF domain protein that interacts with LSD1 and acts as a negative regulation of hypersensitive cell death.	GSH-INDUCED LITAF DOMAIN PROTEIN (GILP); (AtGILP)	5.52592	4.90529	5.3137	5.22036	4.19056	4.39394	5.6074	5.12215	4.91714	3.87389	5.27382	4.41068	5.71149	5.3927	5.89235	4.76706	5.65616	5.26327	5.99312	5.73513	6.29119	6.21694	5.55597	5.34327	5.49718	5.45595	5.24254	4.78874	5.5017	4.91521	5.34764	6.24549	4.08678	4.87646	3.57044	4.59025	4.50713	6.01502	6.23376	5.67137	5.95856	6.25185	6.52193	6.10802	5.9421
459	CTACGAATTGAATGACCTAAGCAAAACCATATCCGAAAAC	AT1G04550	IAA12/BDL plays a role in auxin-mediated processes of apical-basal patterning in the embryo. bdl mutants lack a primary root meristem	BODENLOS (BDL);INDOLE-3-ACETIC ACID INDUCIBLE 12 (IAA12)	5.91907	4.64814	5.83812	5.0529	4.64512	3.79354	3.18707	3.93772	5.14846	4.61085	4.30079	4.94119	4.841	5.1256	5.58517	4.98387	6.0868	5.1028	6.43265	6.46477	6.32533	6.54251	7.09585	6.35734	6.8882	6.83881	6.60074	5.90631	6.1677	6.12752	6.21132	6.5748	4.72832	4.30818	4.88303	4.59025	4.77632	6.83814	6.19769	4.69213	6.22902	5.59219	5.59748	5.40441	6.12732
460	GAGCAAAGATCCCTATAGCTCGAACTTTAACCTTCTCCTC	AT1G71880	Sucrose transporter gene induced in response to nematodes; member of Sucrose-proton symporter family. The mRNA is cell-to-cell mobile.	ARABIDOPSIS THALIANA SUCROSE-PROTON SYMPORTER 1 (ATSUC1);SUCROSE-PROTON SYMPORTER 1 (SUC1)	10.2627	10.5777	10.192	11.4194	9.45943	9.62153	9.71891	9.07944	10.2185	10.0898	10.187	10.1252	10.3515	11.3354	11.4794	11.7508	11.6033	11.0656	10.8388	11.1042	10.9739	10.8011	10.2332	10.0491	10.7285	10.0907	10.4801	10.1739	10.2205	10.3366	10.8363	10.7066	9.599	9.83929	9.75898	9.74388	9.78301	10.0894	10.7355	10.1766	11.2232	10.6366	11.9718	11.7019	11.6122
461	GAGGCGTCCCTCTATAAATATGTCTGAACTTCCAAACATC	AT4G30080	Involved in root cap cell differentiation. Gene expression is regulated by mir160.Located in the nucleus.	AUXIN RESPONSE FACTOR 16 (ARF16)	6.81622	6.85283	7.02474	7.33887	5.81071	6.2572	6.8207	6.64152	6.69736	7.00774	7.25326	6.94673	7.01578	7.55129	8.16605	7.6183	7.41182	7.28212	7.5244	7.35616	7.44276	7.59264	6.30179	6.01069	6.27705	6.05031	7.12652	6.17976	7.00759	6.90639	7.11039	7.22688	6.47634	6.52701	6.10006	6.65771	6.36128	7.86917	7.98667	7.71767	8.29234	7.67842	8.59379	8.42995	8.57565
462	TTCTTCATATCGATCATCAAGTCAACAATAGTAGAGCTCT	AT3G26830	Mutations in pad3 are defective in biosynthesis of the indole derived phytoalexin camalexin. Encodes a cytochrome P450 enzyme that catalyzes the conversion of dihydrocamalexic acid to camalexin. The mRNA is cell-to-cell mobile.	PHYTOALEXIN DEFICIENT 3 (PAD3); (CYP71B15)	3.67444	2.09794	0.70884	1.35246	1.7576	2.00927	0.684566	1.70068	3.85301	2.57843	3.45279	0.503787	1.38157	6.16182	4.83181	3.80553	4.40562	2.88981	4.32686	3.51881	3.43104	4.16108	3.23405	2.84077	2.93918	2.59088	4.50558	0.645779	1.59481	3.94998	3.11734	2.18248	3.53038	2.25755	3.66063	1.84301	2.39165	5.48451	1.47888	3.02228	3.05909	-0.516333	5.53736	5.22932	2.55964
463	CAAACACATAAAATCTTAAAAGTTACCATTTGACCCCAGG	AT1G01480	a member of the 1-aminocyclopropane-1-carboxylate (ACC) synthase (S-adenosyl-L-methionine methylthioadenosine-lyase, EC 4.4.1.14) gene family, isolated from a flower-specific cDNA library.	1-AMINO-CYCLOPROPANE-1-CARBOXYLATE SYNTHASE 2 (ACS2); (AT-ACC2)	5.34071	4.41987	5.10116	5.772	5.1081	4.67224	4.65419	3.84752	5.25156	3.87389	4.67518	4.20423	4.36139	5.07584	5.53542	4.41559	5.69738	3.95394	5.29515	4.85761	5.41528	5.04244	5.76243	5.39876	5.95908	5.84961	5.39192	4.67553	4.55828	5.39055	5.08933	5.71498	3.53038	4.65965	4.84506	4.86855	4.71358	6.95844	5.50862	5.0547	5.58747	5.67349	6.24956	6.57891	5.77465
464	GAGAATTTATAGATAGATGATGATAGAGGTGAGAAGGCCG	AT1G01710	acyl-CoA thioesterase II;(source:Araport11)	0	8.23569	7.39387	7.6823	7.98764	7.31219	7.26141	7.01249	7.26401	7.55345	7.47215	7.72082	7.42265	7.04137	7.6734	7.81627	7.43412	7.73251	7.53366	7.66748	7.75778	7.53319	7.413	7.92162	8.12617	7.99326	7.92818	7.68519	8.10794	8.06404	7.98811	7.99055	7.9104	7.55666	7.38683	7.70105	7.57093	7.80293	7.52404	6.83643	6.85747	7.17243	7.20477	7.18244	7.58801	7.0469
465	AAACCGAAGAAGAAATTGCGTTGTAACTGAAGATTTGTGA	AT1G03440	Leucine-rich repeat (LRR) family protein;(source:Araport11)	0	5.65868	5.07194	5.89206	4.70296	3.95923	4.51177	4.71431	5.33627	4.09401	3.97698	3.24634	4.27638	4.62104	4.79754	5.37495	4.602	4.83304	5.04509	5.95304	5.04606	5.67567	5.12261	5.72343	6.01069	5.69999	6.05031	6.09054	5.21056	5.3814	5.89751	5.52542	5.81807	3.14336	3.97376	4.10809	5.01294	4.64799	5.48451	4.84811	4.98911	3.60658	5.21159	5.19222	5.82972	5.36699
466	CAATCATCGAATCATTGCTGTCTTTAGATCCAAGTATCGC	AT1G03590	Protein phosphatase 2C family protein;(source:Araport11)	0	6.93878	6.16095	6.77493	6.85708	5.36641	5.10613	6.06539	5.90455	5.67898	6.06151	5.95529	6.17621	6.3563	6.80519	5.96931	6.45242	6.0868	5.96953	6.37315	6.03126	6.86748	6.14197	7.49361	6.76888	7.06388	7.02193	6.99257	6.54463	6.69073	6.0006	6.01681	6.43041	5.50901	5.28309	5.27445	5.26448	5.63112	6.40204	6.81278	5.7126	6.12684	6.32916	7.0808	6.34122	6.87122
467	GAAAGCCTTAATCACACTCTTTCTTTACAAACATCAAGAC	AT1G04960	golgin family A protein (DUF1664);(source:Araport11)	0	9.13245	8.517	8.40233	9.08988	8.16699	8.24662	8.23146	8.14363	8.98229	8.63667	8.68289	8.66198	8.50051	9.09626	8.64797	8.86367	9.03347	8.6854	8.57479	8.86389	8.54953	8.67138	8.96615	8.93997	9.0477	8.8523	8.83405	9.18105	8.8101	9.04349	8.81564	9.03869	8.40002	7.92998	8.22172	8.27167	8.08901	7.74085	8.11791	8.18123	8.58506	8.23521	8.42985	8.73046	8.55641
468	GTAATCTTCAAACACAAATCTCGGATAGTTCTCTTTCTTC	AT1G05010	Encodes 1-aminocyclopropane-1-carboxylate oxidase	ETHYLENE-FORMING ENZYME (EFE);ETHYLENE FORMING ENZYME (ACO4); (EAT1)	12.2625	11.9023	12.9107	11.9297	12.5223	12.5925	12.1669	12.4607	13.1768	13.3791	13.3761	13.1664	13.1139	13.4513	12.7549	12.5826	12.2539	12.685	12.855	12.5614	12.5084	12.6824	12.8174	12.6198	12.7057	12.7148	12.7069	11.4093	12.5523	12.2049	11.5909	11.4669	12.4547	12.1456	12.1705	11.8684	12.3239	12.8174	12.7702	12.7867	12.6129	12.6733	11.8893	12.0026	12.3076
469	AACATGATCTCATAAGCTCTTCTAAGTATTCAGCACCTAA	AT1G06160	encodes a member of the ERF (ethylene response factor) subfamily B-3 of ERF/AP2 transcription factor family. The protein contains one AP2 domain. There are 18 members in this subfamily including ATERF-1, ATERF-2, AND ATERF-5.	OCTADECANOID-RESPONSIVE ARABIDOPSIS AP2/ERF 59 (ORA59);ETHYLENE RESPONSIVE FACTOR 59 (ERF59)	5.49073	4.41987	5.39066	5.37038	4.38987	4.90544	4.45716	3.84752	4.09401	4.54526	5.81269	5.18561	5.30968	5.61799	5.48389	5.78643	5.77646	4.55966	5.68594	5.66017	5.87327	5.12261	5.51089	5.39876	6.24499	6.05031	5.56971	4.84218	4.55828	5.78648	5.43927	6.26995	3.96648	4.09405	3.97379	4.08005	5.52551	6.83814	5.82465	5.29077	5.03108	4.12752	6.21159	6.25241	5.90203
470	GTCGCTAGATAACCACGTTTTACAGCTTCTTCAATCTTTG	AT1G07160	Protein phosphatase 2C family protein;(source:Araport11)	0	3.05777	-0.709417	3.37181	3.42285	1.7576	1.16128	1.90696	1.21525	3.20093	2.57843	1.13086	2.08875	1.38157	2.05031	2.87245	2.36496	2.71756	1.7523	1.38826	3.95491	2.81437	3.08308	-0.466393	2.4782	3.46969	2.10545	2.63111	1.86817	0.857843	1.14262	2.22425	4.01899	1.02788	-0.549804	1.42359	1.84301	-0.778273	5.48451	-0.106087	2.3702	3.75097	2.29102	2.3047	3.44505	3.45272
471	TCGGTATCAATCACTAGAAGAGACATCCCTGCCTTGTATA	AT1G08520	Encodes the CHLD subunit of the Mg-chelatase enzyme involved in chlorophyll biosynthesis. Lines carrying recessive mutations of this locus are white and seedling lethal.	ALBINA 1 (ALB1); (ALB-1V); (V157);PIGMENT DEFECTIVE EMBRYO 166 (PDE166); (CHLD)	9.00419	8.94701	9.82865	8.5482	8.46081	8.49934	8.82582	9.17294	7.95582	8.07028	8.39452	8.47533	8.31362	8.76455	8.99944	8.97335	9.24634	9.18693	9.13197	9.31246	9.01731	9.16818	9.09394	9.45711	9.06158	9.03382	9.68639	8.54262	9.13242	9.57586	9.13629	9.2775	8.64014	9.41742	9.04146	9.0923	9.25101	8.97279	9.28408	8.79886	9.30848	9.2601	9.43192	9.16691	9.30495
472	TCACTTGTGTACTTTCTGTGATCATGGATGTGAGATTCAT	AT1G08720	enhanced disease resistance 1 (EDR1) confers resistance to powdery mildew disease caused by the fungus Erysiphe cichoracearum The mRNA is cell-to-cell mobile.	ENHANCED DISEASE RESISTANCE 1 (EDR1); (ATEDR1)	4.43628	3.6829	4.25316	4.64524	4.29365	3.88374	4.88096	3.84752	4.30047	4.16339	4.30079	4.12828	5.30968	4.19715	5.19438	5.23003	5.38053	5.04509	5.63619	5.04606	6.2738	5.19856	5.5997	5.22543	5.6519	5.33811	5.18911	2.52025	4.69915	4.41564	4.97149	5.35241	2.61284	4.7356	3.37113	3.55922	4.07971	4.63651	6.23376	4.51704	5.89781	6.02283	5.11205	5.88984	6.43878
473	GCAACAACTGCAAAACACTGGGAAGATAGAACTAATAGCC	AT1G09690	Translation protein SH3-like family protein;(source:Araport11)	0	8.08457	7.54325	8.62969	7.65624	6.8703	6.24023	6.13303	6.93225	7.84479	7.78078	7.80799	7.5806	7.9682	8.36449	8.31355	8.17599	9.1933	7.65438	8.25038	8.52675	8.64726	8.45619	8.01339	7.6652	8.24093	7.97828	8.61347	7.09974	7.07378	8.26847	7.88857	8.71275	7.51438	7.54295	7.2922	7.21058	8.01289	10.5289	8.63201	7.98491	8.94549	9.13292	9.24251	9.0985	8.54994
474	TATCCTTTAGAGAAGGTTGGATCGAGCTCAATACACTTTT	AT1G12270	Encodes one of the 36 carboxylate clamp (CC)-tetratricopeptide repeat (TPR) proteins (Prasad 2010, Pubmed ID: 20856808) with potential to interact with Hsp90/Hsp70 as co-chaperones.	HOP1 (Hop1)	8.14806	7.85664	8.67655	7.78876	7.8493	7.83653	7.89077	7.91292	7.87739	8.11052	8.00942	7.8466	8.17599	8.42535	8.58211	8.22649	8.29247	8.24095	8.47925	8.24192	8.46781	8.56061	7.82363	7.70976	7.77488	7.86567	8.02724	7.90944	7.86159	8.33574	8.23388	8.4113	7.76033	8.0759	7.73777	7.75333	7.90472	8.29186	8.29052	7.9933	8.14329	8.35711	8.71409	8.72221	9.11203
475	TATCAATCATACATCAATAAGAGTCAGTGCTAAGCTTTGC	AT1G12910	Encodes LIGHT-REGULATED WD1 (LWD1), a clock proteins regulating circadian period length and photoperiodic flowering.	ANTHOCYANIN11 (ATAN11);LIGHT-REGULATED WD 1 (LWD1)	5.3797	3.6829	4.07807	3.98473	2.6056	2.92681	3.18707	3.84752	3.20093	4.0732	5.03775	4.94119	3.93957	3.76651	3.95046	4.602	4.59203	3.51784	4.55818	3.33824	4.83822	3.82005	4.95987	4.71524	4.01718	4.82792	4.31917	3.9188	4.63043	4.91521	3.66483	5.15649	3.96648	4.40439	3.37113	3.42798	4.17592	5.77401	3.06384	3.81078	4.31285	4.69312	4.84075	4.36259	4.27584
476	TTGCCAGTTGGGTTTGAGTTAGCACGAGAAAGTAATGAAC	AT1G13440	The expression level of GAPC-2 is upregulated in Arabidopsis seedlings exposed to cadmium.	GLYCERALDEHYDE-3-PHOSPHATE DEHYDROGENASE C-2 (GAPC-2);GLYCERALDEHYDE-3-PHOSPHATE DEHYDROGENASE C2 (GAPC2)	8.87369	8.53137	8.86366	8.24728	8.20054	7.79645	7.28448	7.73568	8.8489	8.77184	8.70829	8.92023	8.23263	9.45119	9.16809	9.02317	9.54623	8.70883	8.95558	9.09491	8.73562	9.02429	9.38692	9.61775	9.65343	9.34003	9.542	8.92964	8.81784	9.617	9.31323	8.83661	8.06863	7.88065	7.91316	7.99855	7.89061	7.92929	7.81873	8.30094	8.70073	8.45233	8.54119	8.65451	8.54344
477	ATTTACACTTCTCTATCGACATTCTTCCTTAATAAACCAG	AT1G14280	Encodes phytochrome kinase substrate 2. PKS proteins are critical for hypocotyl phototropism. Forms a complex with Phot1, Phot2 and NPH3.	PHYTOCHROME KINASE SUBSTRATE 2 (PKS2)	8.07866	7.29621	7.54594	7.47762	5.73945	5.24874	6.6465	6.86487	6.80297	7.20115	6.64393	7.13314	6.7075	6.48136	7.12038	7.02521	6.14755	7.29456	7.39575	7.53464	7.22489	7.54978	9.24613	9.19244	9.47489	9.30119	8.64358	8.14562	8.19472	8.12371	8.1069	8.16629	6.38543	6.1367	6.69839	6.43654	7.14654	5.48451	7.07382	5.82963	5.86645	6.22513	6.28655	6.00305	6.09213
478	AGTTCTAAGATCAGCATCAGGATAACGAGCAATGAAATCT	AT1G16860	Plasma membrane-localized proteins that negatively regulate cellulose synthesis by inhibiting the exocytosis of CESAs.	(SHOU4L)	6.18431	4.90529	5.3137	5.71703	5.21703	4.3312	4.88096	4.56575	5.34777	4.47655	5.88575	4.98491	4.89815	5.3927	5.7249	4.76706	5.65616	5.36111	5.86939	4.98594	6.12665	5.89044	5.31497	5.34327	6.51072	5.7608	5.39192	4.89371	5.10577	4.91521	5.75675	7.31177	5.32556	3.97376	4.17083	4.81702	4.94965	8.29186	5.62183	4.98911	6.45668	5.50603	6.77719	5.94755	5.8608
479	CATCGATTTGATCTGTTACCGCGCTTTTAAATCTGAAATG	AT1G19220	Encodes an auxin response factor that contains the conserved VP1-B3 DNA-binding domain at its N-terminus and the Aux/IAA-like domains III and IV present in most ARFs at its C-terminus. The protein interacts with IAA1 (yeast two hybrid) and other auxin response elements such as ER7 and ER9 (yeast one hybrid). ARF19 protein can complement many aspects of the arf7 mutant phenotype and , together wit…	INDOLE-3-ACETIC ACID INDUCIBLE 22 (IAA22);AUXIN RESPONSE FACTOR11 (ARF11);AUXIN RESPONSE FACTOR 19 (ARF19)	5.65868	5.26786	5.46373	4.91318	3.34256	3.4832	4.93249	5.19711	4.6415	4.0732	4.40388	4.47341	4.7815	5.6859	5.37495	5.28553	5.10223	4.92223	5.73403	5.66017	6.42318	5.58558	5.20603	5.86067	5.38396	5.56488	4.88745	5.59998	5.71582	4.76711	4.77445	5.30587	4.39712	3.69812	4.34416	4.9664	4.64799	4.63651	5.50862	4.9204	4.7162	4.76907	5.86541	6.20587	5.63492
480	TAAGCTTTATGTGCACTCTTAGGACTTGTCTTTGATATGT	AT1G19640	Encodes a S-adenosyl-L-methionine:jasmonic acid carboxyl methyltransferase that catalyzes the formation of methyljasmonate from jasmonic acid. Its expression is induced in response to wounding or methyljasmonate treatment.	JASMONIC ACID CARBOXYL METHYLTRANSFERASE (JMT)	6.80193	8.90713	6.81736	9.17392	4.86194	5.24874	4.59146	4.25088	6.1215	6.71146	5.84968	5.39456	6.28311	6.25418	6.30244	5.70735	5.10223	7.0078	6.17834	6.70747	6.82037	6.48301	7.24097	7.32189	7.50396	6.70239	7.00808	6.7403	7.17375	6.81505	7.31777	6.99718	5.63274	5.00478	5.18609	4.76358	5.15246	7.06947	6.36965	6.10201	5.66243	5.67349	7.40062	6.38365	6.38164
481	AAAATATAAACTATATATTCTACAGCCTGCGTGACTCCTG	AT1G20670	DNA-binding bromodomain-containing protein;(source:Araport11)	0	6.18431	6.05877	6.52476	6.28792	6.20386	5.65953	5.7861	6.093	6.066	6.81249	6.44072	6.54088	6.3044	6.67758	7.17013	6.88852	6.86052	7.0078	7.35019	6.35021	7.24287	6.85567	7.04931	6.87052	6.78048	6.88155	6.84489	6.09424	6.45279	6.35208	5.79194	6.75883	5.46529	5.82524	5.62747	5.90602	5.69746	6.56251	6.1607	5.9027	6.65327	6.11302	6.94855	7.12062	7.00967
482	CCTCCATATAAAGATTAGCACGGTCAATGGCGTCTGAAAG	AT1G21440	Phosphoenolpyruvate carboxylase family protein;(source:Araport11)	0	7.35545	8.4976	7.55433	7.76185	6.7844	7.02422	6.67703	7.39715	7.05179	7.15792	7.09279	6.92445	6.86628	6.87958	6.82147	6.52339	7.15497	6.63005	6.90133	6.97824	7.13148	6.59966	7.19894	7.49739	7.69407	6.67834	7.53265	8.0121	8.14016	7.87507	8.20153	7.80558	7.63768	6.86805	7.17466	7.57093	6.62261	8.14747	8.29052	7.37663	8.51094	8.0033	7.77067	8.12688	7.0469
483	CAAGCTGTGAGCTTCCCAGTTTAAACAGTTTTGGATATCG	AT1G22770	Together with CONSTANTS (CO) and FLOWERING LOCUS T (FT), GIGANTEA promotes flowering under long days in a circadian clock-controlled flowering pathway. GI acts earlier than CO and FT in the pathway by increasing CO and FT mRNA abundance. Located in the nucleus. Regulates several developmental processes, including photoperiod-mediated flowering, phytochrome B signaling, circadian clock, carbohydra…	GIGANTEA (GI); (FB)	7.16769	6.34587	6.20069	6.54623	8.7048	8.72046	8.85949	8.52814	6.66036	6.55363	6.89463	6.17621	6.29379	4.10093	4.09485	4.20146	5.03949	1.7523	4.19561	4.47574	4.19288	4.30547	4.4878	4.06316	5.55061	5.27538	4.59047	6.52842	6.58576	6.45248	7.02423	7.75451	8.54883	8.20174	8.52163	8.37328	8.50944	8.29186	7.7581	6.7024	6.79328	6.86737	4.73766	4.18202	2.92221
484	AGACCTAACCACTTCTTCCACAACAAAGTTAAGCAAAGTC	AT1G24150	Encodes a group I formin. Localized to cell junctions. Polymerizes actin. Binds profilin. Member of family of cytoskeletal-interacting proteins which have the ability to stimulate actin nucleation and barbed-end capping through the combined activity of conserved formin-homology 1 (FH1) and formin-homology 2 (FH2) domains. FORMIN4 is a spatial feedback element in a multi-layered, temporally define…	FORMIN HOMOLOGUE 4 (ATFH4);FORMIN HOMOLOGUE 4 (FH4)	5.49073	4.50004	4.33333	5.29732	4.99026	5.24874	5.03034	3.75131	6.066	5.88718	6.11575	6.1185	6.22845	5.84286	6.14547	6.12746	6.26188	4.18526	5.16085	4.9232	5.87327	5.52786	5.90865	5.0284	5.26111	5.39823	5.18911	5.08318	4.88759	4.91521	5.52542	7.02618	6.31328	3.97376	4.63861	4.9183	5.19901	7.74085	5.91628	6.03858	5.95856	5.92661	6.24956	5.76698	5.90203
485	ACAATTGAACAGATCTAAGCCAATCCGATTTCTTCTTATC	AT1G25550	myb-like transcription factor family protein;(source:Araport11)	HRS1 HOMOLOG3 (HHO3);NITRATE-INDUCIBLE, GARP-TYPE TRANSCRIPTIONAL REPRESSOR 1/HYPERSENSITIVE TO LOW PI-ELICITED PRIMARY ROOT SHORTENING 1.1 (NIGT1.1)	7.11088	6.69146	6.74593	6.51435	7.24945	7.15676	7.89077	7.76677	9.65802	9.57535	9.44827	9.85325	10.2253	9.46575	9.56206	9.98701	9.28404	9.51119	9.66283	9.54639	10.0322	9.44259	9.31333	9.20806	8.52748	9.36661	9.2077	6.79553	7.04767	7.56328	7.63122	7.81392	7.17763	7.19839	7.37446	7.70454	7.5025	8.72397	9.1155	8.74027	9.20571	8.99739	9.0939	9.26665	9.32024
486	CTCAATATTCAGACTTCAGAAATCAACACCCGGCATATAT	AT1G26550	FKBP-like peptidyl-prolyl cis-trans isomerase family protein;(source:Araport11)	0	9.8677	9.51338	9.38009	9.65898	9.31984	9.22629	9.15081	9.0645	9.52543	9.52945	9.34842	9.47245	9.35949	9.94945	9.91076	9.92502	10.1203	9.68186	9.67828	9.87118	9.79699	9.62224	9.84081	9.60895	9.98236	9.62115	9.69121	10.0359	9.63153	9.85572	9.75786	9.94023	9.32403	9.51763	9.44675	9.54048	9.33156	9.36986	9.177	9.40677	9.79224	9.54841	9.80454	10.1128	9.84107
487	AAATTATTAATTTACAATCACAACCACAGAGCCCCAACTT	AT1G28480	Encodes GRX480, a member of the glutaredoxin family that regulates protein redox state. GRX480 interacts with TGA factors and suppresses JA-responsive PDF1.2 transcription. GRX480 transcription is SA-inducible and requires NPR1. Maybe involved in SA/JA cross-talk. It has also been shown to interact with the transcription factor TGA2 and suppress ORA59 promoter activity.	(GRX480); (roxy19); (GRXC9)	6.0457	4.64814	5.18997	6.72402	5.66449	7.22736	5.66946	4.17873	9.19771	9.1372	9.86218	8.16912	9.12976	9.18986	6.49694	5.967	6.53632	5.49646	5.82566	6.9312	6.2021	5.52786	6.00934	5.69321	6.63962	5.51144	5.07589	4.61541	5.90224	5.28558	6.31172	7.08249	6.47634	5.23156	7.21243	5.37551	5.10437	9.23345	6.76428	8.56566	7.47239	6.9183	6.4585	6.98937	3.83974
488	CAACCTGGCTTATGATTGCAATGGAGGATTCATATACATG	AT1G30210	TCP family protein involved in heterochronic regulation of leaf differentiation.	TEOSINTE BRANCHED 1, CYCLOIDEA, AND PCF FAMILY 24 (TCP24); (ATTCP24)	7.99951	7.78644	8.38832	7.84752	8.20716	7.81376	8.06827	7.96211	8.01563	7.8229	7.78907	8.04036	7.66492	8.7408	8.89482	8.653	8.70498	8.48294	8.77771	8.46202	8.70027	8.61012	7.93021	7.8155	7.64577	7.61007	8.07957	7.77849	8.02442	7.94568	7.89668	7.60875	7.9227	7.92998	7.98037	8.15719	8.08901	8.0425	8.2646	7.86206	8.36708	8.39356	8.81882	8.78688	9.17645
489	TCCTCAGTTTAGAATGGTTATCTCCTGAATCAAACCACAT	AT1G31870	Ortholog of yeast BUD13 RES complex protein. Functions in pre mRNA processing of RNAs expressed in embryos.	BUD SITESELECTION PROTEIN 13 (BUD13)	9.05927	8.65033	9.21001	8.79042	8.27172	8.08965	8.54875	8.61613	8.78159	8.87556	8.67776	8.83918	8.63476	9.28871	9.18029	9.37299	9.28742	9.0868	9.28105	9.1196	8.85731	9.08057	9.02746	9.07811	9.31422	9.00511	9.28614	8.98117	8.87836	9.17053	8.96572	8.94688	8.45694	8.44172	8.63165	8.56118	8.59459	8.09594	8.82169	8.37983	8.53108	8.37545	9.00791	9.11748	8.9835
490	GAAGAATCTGTCGTGATATGATGAGGATGATAAAGCTGTT	AT1G35560	Encodes a member of the TCP-P subfamily that is involved in flowering time control and plant development. Mutants present an early flowering phenotype.	(ATTCP23);TCP DOMAIN PROTEIN 23 (TCP23)	6.20616	6.05877	5.66304	6.17008	4.48007	4.67224	4.38501	4.56575	5.81984	3.97698	4.40388	4.80147	5.39155	5.22023	5.76862	5.53489	6.2891	5.58012	6.34245	6.00121	6.91311	5.84389	6.69348	6.81039	6.82454	6.22647	6.00034	5.80228	6.45279	6.18702	6.69302	7.49925	4.48731	3.15064	4.76599	4.9183	3.86558	5.12194	5.87119	5.49359	6.41393	5.99146	6.42571	6.65017	6.59777
491	CACATTAGTCTTGATACCGTTACCTCTACCTTCAATCTTG	AT1G36730	Translation initiation factor IF2/IF5;(source:Araport11)	0	11.3211	11.4234	11.626	11.2008	10.6901	10.3496	10.6334	10.7329	10.9606	11.1773	10.6113	10.7616	10.7097	11.6161	11.7588	11.9673	11.7297	11.7799	11.7637	11.8838	11.5002	11.5448	11.8609	11.7183	11.9717	11.874	11.4538	11.2947	11.1421	11.616	11.6254	11.3165	10.7643	11.0487	10.9796	10.9278	11.0518	10.9403	11.1257	10.9643	11.1808	11.2473	11.5822	11.6829	11.8761
492	ATTGCCTTATCTGCAATAATTGTCTTCTCGTCTATGAACC	AT1G48970	NagB/RpiA/CoA transferase-like superfamily protein;(source:Araport11)	0	7.77659	7.59892	7.94725	7.50221	7.53896	7.22736	7.20289	7.22872	7.81143	7.89049	7.63866	7.6365	7.7834	8.30635	8.42704	8.50889	8.23063	8.08501	8.70114	8.32313	8.09483	8.401	7.76723	7.95161	7.93416	7.86567	8.02724	7.56464	7.28969	6.99229	7.69767	7.39194	7.34379	7.55348	7.80853	7.68312	7.66052	7.52404	7.79478	7.56847	7.49308	7.69799	8.35346	7.83737	8.32593
493	AAGAGGCTACAAACAAACAAACAAATGGACAAGAATAGAG	AT1G49240	Member of a subclass of actins composed of ACT2 and ACT8. Its mRNA is strongly expressed in strongly expressed in leaves, roots, stems, flowers, pollen, and siliques. However, protein expression, assayed by a ACT8:GUS fusion reporter, is very low in pollen.	ACTIN 8 (ACT8);FRIZZY AND KINKED SHOOTS (FIZ1)	6.11667	4.78244	5.39066	5.33431	4.07953	4.98909	5.81385	5.40112	4.48104	5.30882	5.37879	5.39456	5.26693	6.50034	6.75781	6.71748	6.60292	6.50719	7.35019	6.35021	7.4659	6.92438	7.34739	7.21774	7.57015	7.34577	6.66086	5.08318	4.48233	5.70741	5.24979	5.97504	4.86918	5.06491	5.12403	5.14418	5.41155	6.83814	6.92734	5.67137	6.04515	5.85871	7.01619	7.16995	7.55318
494	CTGAAACAACTTCACCGATACTCTTAAACTTTCTCCTTTC	AT1G49820	encodes 5-methylthioribose kinase, involved in methionine cycle The mRNA is cell-to-cell mobile.	S-METHYL-5-THIORIBOSE KINASE (MTK);5-METHYLTHIORIBOSE KINASE 1 (MTK1);S-METHYL-5-THIORIBOSE KINASE (ATMTK)	8.87369	8.21836	8.42994	8.71878	8.31525	8.44483	8.54462	8.2354	8.79018	8.74288	8.79145	8.61057	8.60932	9.03249	8.89482	8.95207	9.03749	8.63739	8.9505	9.11259	8.92846	8.92718	8.84422	8.85324	8.85406	8.75219	8.78086	9.2169	8.58349	8.68952	9.1156	8.93928	8.67893	8.16787	8.58058	8.63371	8.86378	8.58137	8.7109	8.50243	8.96783	8.68088	8.72086	9.13	8.93467
495	TCTCCAACAAATAATATTCACGTGCAATATCAGGCTCATG	AT1G52290	Encodes a member of the proline-rich extensin-like receptor kinase (PERK) family. This family consists of 15 predicted receptor kinases (PMID: 15653807).	PROLINE-RICH EXTENSIN-LIKE RECEPTOR KINASE 15 (PERK15);PROLINE-RICH EXTENSIN-LIKE RECEPTOR KINASE 15 (AtPERK15)	8.47506	8.72313	9.1778	8.73271	8.81721	9.27502	8.94352	8.33834	9.8794	9.9126	10.0918	9.99764	9.99178	9.62341	9.60188	9.54771	9.60156	9.33576	8.82844	8.93716	9.0042	8.7866	9.30014	9.46688	9.81774	9.41106	8.94701	9.01064	9.42136	9.48692	9.04443	9.11153	9.42163	8.93603	9.22819	8.91983	9.15099	9.16007	8.74878	9.29586	9.17403	9.1221	9.33812	9.31679	9.60559
496	TTTGGATACGTCGCCATGTTATAGTAGTAAACCGGATGCA	AT1G53170	encodes a member of the ERF (ethylene response factor) subfamily B-1 of ERF/AP2 transcription factor family (ATERF-8). The protein contains one AP2 domain. There are 15 members in this subfamily including ATERF-3, ATERF-4, ATERF-7, and leafy petiole.	ETHYLENE RESPONSE ELEMENT BINDING FACTOR 4 (ATERF8);ETHYLENE RESPONSE FACTOR 8 (ERF8); (ATERF-8)	8.74893	7.90897	7.44129	7.94641	7.39567	7.45037	7.49621	6.71988	8.35358	8.5927	8.22186	8.69196	8.56589	9.90384	9.90343	10.0323	9.56584	9.70067	9.60581	9.34574	9.72527	9.63937	9.41166	9.98486	9.61318	9.63683	9.14242	8.64766	8.39958	8.06941	7.95218	7.87895	7.24382	6.61007	7.00426	7.12842	7.5025	9.109	9.35948	8.66351	8.68733	8.18063	9.05155	9.888	10.0388
497	AATTGTAGAACAAGTTACAACAAACAAGATGTGAGCTCAT	AT1G53230	Encodes a member of a recently identified plant transcription factor family that includes Teosinte branched 1, Cycloidea 1, and proliferating cell nuclear antigen (PCNA) factors, PCF1 and 2. Regulated by miR319. Involved in heterochronic regulation of leaf differentiation.	TEOSINTE BRANCHED 1, CYCLOIDEA AND PCF TRANSCRIPTION FACTOR 3 (TCP3)	3.79474	2.46051	3.64744	3.118	3.34256	4.12475	3.34753	4.10278	3.20093	4.95189	5.10049	5.18561	5.919	4.52835	5.48389	5.17232	5.95703	3.82269	5.22956	4.7889	5.9409	5.46774	4.39159	3.37128	3.85672	3.69041	3.36808	2.52025	3.17977	2.72758	4.06076	3.46259	3.34981	2.25755	3.82569	4.46192	4.26612	7.06947	6.7394	6.03858	6.75953	6.37848	6.64098	6.98937	6.62264
498	AACCCAATCTCTTTCCGCTTGACTTTTATCTCCATGTATT	AT1G55150	DEA(D/H)-box RNA helicase family protein;(source:Araport11)	RNA HELICASE 20 (RH20); (ATRH20)	8.67248	8.65033	8.87375	8.71528	8.12567	7.92416	8.30173	8.34248	8.69278	8.50486	8.49718	8.74696	8.36266	9.15734	8.87995	9.17047	9.41337	8.95198	9.21056	9.19788	8.85146	9.1776	9.10915	9.06959	9.18077	9.16507	9.32072	8.83725	8.52791	8.99853	8.90675	8.87298	8.0613	8.22827	8.55729	8.39541	8.63324	7.98701	8.19312	8.37342	8.50586	8.51984	8.60848	8.60156	8.52377
499	AGCATCTGATTTAGTCTCTGAAATACCAATAGCTATGCCT	AT1G55910	member of Putative zinc transporter ZIP2 - like family	ZINC TRANSPORTER 11 PRECURSOR (ZIP11)	7.21158	7.56205	6.80336	8.14688	6.4469	7.02422	7.34278	5.46318	8.16836	8.17699	7.97635	8.34299	8.30572	8.03411	8.01994	7.79123	8.32571	7.86083	7.48278	7.83649	8.10961	7.01119	8.85328	9.18851	9.38212	8.37971	8.31605	8.31111	8.06404	7.83843	8.49638	8.33223	7.55666	6.9659	6.65516	6.72915	7.19327	8.29186	8.98931	8.52574	9.17723	8.61552	8.34471	8.63707	7.84504
500	TGTGCGAGTAGATCTATCACAAACTGTCTCACGGAAGGAG	AT1G56070	encodes a translation elongation factor 2-like protein that is involved in cold-induced translation. Mutations in this gene specifically blocks low temperature-induced transcription of cold-responsive genes but induces the expression of CBF genes and mutants carrying the recessive mutations fail to acclimate to cold and is freezing sensitive.	LOW EXPRESSION OF OSMOTICALLY RESPONSIVE GENES 1 (LOS1);LOW EXPRESSION OF OSMOTICALLY RESPONSIVE GENES 1 (AT1G56075.1)	9.31955	9.74694	10.6635	10.1669	8.33955	8.62235	8.69393	9.17757	9.30945	9.48423	9.56688	9.62532	10.0089	10.0687	10.3218	10.3365	11.2152	9.56865	10.3395	10.0815	10.8758	10.5687	10.0265	9.35909	10.1169	9.99906	10.487	8.59415	9.66197	10.385	10.2988	10.2737	8.58503	9.50954	8.77485	9.36096	9.80199	11.2542	11.6034	11.0462	11.9144	11.9013	11.8192	11.7962	11.6915
501	TAAGAACCTTCTTGTCTTGTAGCCTATCTTTTATCACACT	AT1G56510	TIR-NB-LRR protein that confers resistance to four races of Albugo candida. The mRNA is cell-to-cell mobile.	WHITE RUST RESISTANCE 4 (WRR4);ACTIVATED DISEASE RESISTANCE 2 (ADR2)	8.47506	8.10757	8.28627	8.57163	7.32441	7.61084	7.7826	7.59723	9.28536	9.48641	9.40854	9.41368	9.86225	8.94166	9.47237	9.41403	8.98018	9.24576	9.23166	9.58237	9.39833	9.12017	9.54902	9.38337	9.81228	9.44708	9.01001	8.69199	8.62823	8.36179	8.88654	9.35384	8.02412	7.37501	7.96275	7.98694	7.78015	9.71546	9.63369	9.45615	9.75419	9.34009	9.58082	9.52068	9.47509
502	TTGTCTTCTCACGGCATATCTCATCTCCTGTGTATTTCTC	AT1G56580	Encodes SMALLER WITH VARIABLE BRANCHES (SVB), a protein with a conserved domain of unknown function (DUF538). The trichomes of the SVB mutants are smaller and exhibit branches of variable length and number.	SMALLER WITH VARIABLE BRANCHES (SVB)	13.2174	13.1851	14.1905	13.0784	12.5872	12.2175	12.2634	13.3756	12.6179	12.9023	12.6111	12.822	12.2665	12.8779	12.9048	12.7956	12.7811	13.0903	13.0277	12.8824	12.6391	13.1484	12.7811	13.0967	12.9211	13.023	13.2284	12.9695	13.3313	13.3601	12.9099	12.5598	12.2038	14.0774	12.0505	12.1988	12.4179	11.8084	11.7959	11.7598	11.6661	12.0414	11.8065	11.9221	12.2063
503	CGGCGGTGTTATTGTTGCTACTACTCTCCATTTGATTACC	AT1G58100	Encodes TCP8, belongs to the TCP transcription factor family known to bind site II elements in promoter regions. Modulates GA-dependent stamen filament elongation by direct activation of SAUR63 subfamily genes through conserved target sites in their promoters.	TCP DOMAIN PROTEIN 8 (TCP8); (ATTCP8)	5.89235	4.41987	5.27363	5.25935	4.72107	5.21439	4.22889	4.87061	5.52286	5.62679	6.05369	5.90751	5.89113	6.48136	6.9022	6.79601	6.84226	6.41906	6.81452	6.61126	6.80835	6.73333	7.01742	6.32905	6.56367	6.79475	6.96103	4.89371	5.20362	5.28558	5.85984	5.25777	4.93477	4.7356	4.76599	4.9183	4.77632	5.12194	5.87119	5.62894	5.95856	5.15609	6.87759	5.88984	6.62264
504	CTCATGTAGAGATCACGAGCTTTGCATAGAACTTTAAGAG	AT1G58420	Uncharacterized conserved protein UCP031279;(source:Araport11)	0	5.21697	4.41987	1.44581	4.96127	3.52313	1.6467	2.80004	1.21525	3.5635	3.87389	1.86783	3.77681	4.32017	5.84286	6.30244	6.71748	6.14755	3.6783	3.71019	3.67928	5.05723	4.30547	3.78153	3.13027	4.16157	3.24295	4.50558	-0.939184	3.17977	1.14262	2.58682	3.07557	2.25027	2.25755	0.201202	-0.964342	2.92217	6.83814	3.8008	5.44549	3.75097	4.52806	6.75095	6.05649	6.41049
505	GGAGCTTTCCTTTCTTCCTCTTCTTCATGAACTCTTGCTT	AT1G62360	Class I knotted-like homeodomain protein that is required for shoot apical meristem (SAM) formation during embryogenesis and for SAM function throughout the lifetime of the plant. Functions by preventing incorporation of cells in the meristem center into differentiating organ primordia. It has also been shown to have a role in the specification of flower meristem identity.	SHOOT MERISTEMLESS (STM);BUMBERSHOOT 1 (BUM1);SHOOTLESS (SHL);WALDMEISTER 1 (WAM1);BUMBERSHOOT (BUM);WALDMEISTER (WAM)	2.85132	2.46051	3.64744	3.88851	2.24303	2.74624	2.80004	1.21525	1.97854	1.92635	3.79383	3.31114	3.34093	2.41288	2.02446	3.25805	3.00707	3.13082	4.44715	1.75328	3.55134	2.23508	4.28849	3.57773	3.46969	4.6415	2.63111	3.58438	3.36034	3.46455	3.32379	4.32933	2.90235	2.25755	2.52313	3.79055	2.02908	2.31458	3.06384	1.88478	3.75097	2.65359	4.62663	3.73456	4.27584
506	TTGGCATGTCTTGTAATGGTCCTTTGTCATCTTCTCGATC	AT1G62380	Encodes a protein similar to 1-aminocyclopropane-1-carboxylic oxidase (ACC oxidase). Expression of the AtACO2 transcripts is affected by ethylene.	ACC OXIDASE 2 (ACO2); (ATACO2)	13.906	13.891	13.567	13.2803	12.2505	11.7412	12.4515	13.9903	11.4536	11.2659	11.12	11.4635	10.992	12.8172	12.3574	12.4937	12.1168	13.3523	12.8625	12.7719	12.8579	13.0963	13.3517	12.7611	12.6972	13.2652	13.4084	12.3936	13.146	12.7815	12.5256	12.4933	12.0643	12.0605	12.1791	12.2955	12.481	11.3562	11.1613	11.0022	10.5845	11.0942	12.8774	11.6055	13.1607
507	TATGACATCCTTCGACTTGACATAACTTTGAACTAGAAGA	AT1G64140	WRKY transcription factor;(source:Araport11)	0	8.85651	8.99967	8.50542	9.08446	8.08313	7.90274	8.25189	8.01486	8.75552	8.57227	8.61468	8.53169	8.57469	9.18693	8.36431	8.77435	8.86731	8.74099	8.7604	9.0734	9.11083	8.6647	9.51803	9.39365	9.62568	9.40007	9.36958	9.74469	9.00928	9.19971	9.33725	9.91913	8.68847	7.95402	8.39596	8.61874	8.35872	8.75753	8.86258	8.90047	9.39894	9.07799	9.01894	9.20882	8.7551
508	GAAACTTTTAATTGACACTTGTGAACCTCCAAAACAGTAG	AT1G65420	Chloroplast localized YCF20-like gene involved in nonphotochemical quenching. Has overlapping functions with npq6.	NONPHOTOCHEMICAL QUENCHING 7 (NPQ7)	9.55709	8.89606	8.90688	9.1611	9.3014	9.1958	9.39537	9.01356	9.72673	9.71052	9.74189	9.62877	9.27571	9.62774	9.88119	9.6856	9.72381	9.49781	9.73255	9.64202	9.44178	9.54433	9.37438	9.05239	9.53247	9.06661	9.11044	9.41727	9.0526	9.45702	9.19333	9.2096	9.40147	8.98353	9.22449	9.31527	9.36511	9.16007	9.57163	8.98701	9.58867	9.09654	9.5122	9.70349	9.3466
509	CTTTATACAAAATCAGCCAGAGACACTAGATTACACAAAC	AT1G66090	Disease resistance protein (TIR-NBS class);(source:Araport11)	0	3.67444	0.875546	1.93123	2.93742	2.8951	-1.16065	1.90696	2.06325	5.03743	5.04974	4.5001	4.98491	6.17165	5.78211	4.74692	4.68689	4.19149	3.82269	3.89076	4.38555	4.88476	3.37259	4.578	4.06316	4.52414	3.87099	3.16162	2.23074	3.79644	3.64512	2.87633	3.62306	2.25027	1.03516	3.1398	2.7361	2.68116	5.12194	1.47888	5.49359	3.75097	3.39056	3.88966	0.275128	4.00021
510	ACAGTTTCAAAGGAGATAAACCCGAAGCAAACTGGATTAG	AT1G69250	Nuclear transport factor 2 (NTF2) family protein with RNA binding (RRM-RBD-RNP motifs) domain-containing protein;(source:Araport11)	0	4.50843	0.875546	1.44581	3.42285	2.6056	0.42431	2.26953	2.80022	1.97854	1.44093	2.35325	3.77681	2.45957	1.56488	3.60942	2.36496	2.35499	2.6003	2.97322	3.13179	2.36691	3.08308	3.4405	3.75831	4.16157	3.48396	4.21607	1.86817	2.44281	3.64512	3.32379	4.01899	2.90235	-0.549804	0.938167	2.7361	3.12862	5.48451	3.8008	3.26329	3.60658	3.57113	4.50633	3.73456	3.45272
511	AACACCGGAATGATGAGGATTAATATTAAAAGCCCAAAGA	AT1G69690	AtTCP15 is involved in the regulation of endoreduplication. Modulates GA-dependent stamen filament elongation by direct activation of SAUR63 subfamily genes through conserved target sites in their promoters.	TEOSINTE BRANCHED1/CYCLOIDEA/PCF 15 (TCP15); (AtTCP15)	2.85132	1.61251	3.03077	2.48996	-0.564328	2.29878	3.34753	2.06325	0.393575	-0.881001	1.13086	0.503787	0.533574	1.56488	3.16196	1.87953	2.35499	-0.569624	1.38826	-0.56865	0.492444	-0.0868449	2.34096	1.99277	-0.230745	-0.216477	-0.538815	-0.939184	1.59481	1.14262	1.00186	-0.624871	2.25027	1.03516	0.938167	1.84301	0.806689	5.77401	2.70127	2.73277	3.26554	-0.516333	3.68321	4.18202	2.07421
512	GATCGGATGTTGTCAAGTGTATCTAAAGAAGGTGAAAGTC	AT1G69960	type 2A serine/threonine protein phosphatase (PP2A) mRNA, positive regulators of SPCH and thus stomatal production.	SERINE/THREONINE PROTEIN PHOSPHATASE 2A (PP2A)	4.93224	4.71685	4.7963	4.58512	4.19056	5.06817	5.32842	4.50804	4.78589	4.47655	4.59029	4.04811	5.30968	5.22023	6.21032	5.66613	4.30253	5.6202	6.07008	5.36209	6.62858	5.58558	5.31497	5.60158	4.89854	5.66617	5.18911	3.14828	4.55828	5.11225	5.08933	5.81807	4.99751	4.49459	3.66063	5.05803	4.77632	6.22147	7.29479	5.75267	6.63478	6.05352	6.90163	7.4943	6.99068
513	CACTTTTTGTCATCACCACCATTTTCACTAGCTTGACTCT	AT1G72010	Modulates GA-dependent stamen filament elongation by direct activation of SAUR63 subfamily genes through conserved target sites in their promoters.	TCP DOMAIN PROTEIN 22 (TCP22); (ATTCP22)	9.00107	8.61476	8.90031	8.83305	8.85984	9.07895	9.3005	9.07199	9.2233	9.08623	9.08312	9.40767	9.39218	9.53412	9.62586	9.28723	9.45001	9.47067	9.41616	9.387	9.43594	9.37054	8.96197	9.26517	9.23073	8.99541	8.91857	8.99007	8.9506	8.75978	8.87428	8.93928	8.9003	8.67178	8.8342	8.95899	8.87098	9.45413	9.90654	9.50975	9.72607	9.55915	9.76249	9.88061	9.849
514	TGGTTTTTCTCCGCTTCTATATTCTTTAGCCAGTCTACAA	AT1G72300	Encodes a leucine-rich repeat receptor kinase (LRR-RK) involved in the perception of PSY1. PSY1 is an 18-aa tyrosine-sulfated glycopeptide encoded by AT5G58650 that promotes cellular proliferation and expansion.	PSY1 RECEPTOR (PSY1R)	8.71503	8.17017	8.58126	8.63971	7.26222	7.80224	7.97305	7.48952	8.50732	8.3693	8.41934	8.38439	8.45839	8.51675	8.72212	8.78883	8.73993	8.32822	9.04885	8.81289	8.90607	8.88182	9.46582	9.50531	9.42568	9.15639	9.22107	9.02516	8.60156	8.68952	8.89466	9.51851	7.37956	7.44455	7.34756	7.73956	7.96656	7.67213	8.80381	8.18856	8.77016	8.54706	8.42156	8.91537	8.5105
515	AACGTTGTTGGCTTCTTCACTATCATTAGGTTCATGTTTC	AT1G72360	Encodes a member of the ERF (ethylene response factor) subfamily B-2 of ERF/AP2 transcription factor family. The protein contains one AP2 domain. There are 5 members in this subfamily including RAP2.2 AND RAP2.12.	HYPOXIA RESPONSIVE ERF (ETHYLENE RESPONSE FACTOR) 1 (HRE1);ETHYLENE RESPONSE FACTOR 73 (ERF73); (AtERF73)	5.3797	4.96301	4.67847	4.75845	4.56495	4.67224	4.45716	4.44792	1.97854	3.64256	3.63336	4.27638	4.89815	4.66922	5.93135	5.48834	5.52492	5.77023	5.29515	5.45372	5.53684	5.19856	5.83739	5.09711	5.6519	6.01234	5.39192	4.73324	4.88759	4.98392	5.29954	5.15649	3.69085	3.53766	3.74552	4.70808	4.17592	5.12194	4.28623	4.51704	4.97336	3.87598	6.42571	5.88984	5.58517
516	CTGGTTAACCTTCAAGAGTAGAGCATTGCAAGACTGTTTC	AT1G74030	Encodes the plastid-localized phosphoenolpyruvate enolase. Mutant plants have abnormal trichomes.	ENOLASE 1 (ENO1)	4.36034	4.33498	4.67847	3.27846	3.34256	4.12475	2.80004	3.64821	4.09401	3.20646	5.10049	3.67371	3.82636	5.35148	4.65672	4.84301	5.38053	4.47477	4.84769	4.6408	4.74037	4.77114	4.89116	5.1627	4.41311	4.53841	5.24254	3.9188	4.69915	4.08122	5.24979	5.35241	4.3009	4.57948	2.52313	3.89364	4.07971	5.48451	5.50862	4.2067	5.5084	5.15609	5.76413	5.03002	5.30687
517	TCTGTTGCAATCCCTGGACGATAATCAAGAAGAGACTTTC	AT1G74060	Ribosomal protein L6 family protein;(source:Araport11)	0	8.28274	8.35936	9.29255	8.21789	7.78882	7.57067	7.60343	8.20848	8.53823	8.60885	7.97635	8.3721	8.18749	8.97257	9.11404	9.06738	9.30085	8.82484	8.90396	8.85131	8.84265	8.96028	8.48489	8.35384	8.4095	8.72897	8.78537	7.9767	8.33087	8.88633	8.35648	8.14662	7.77831	8.65232	8.06125	8.1098	8.51864	9.00108	9.03602	8.54869	9.14492	9.32445	9.47262	9.55822	9.53855
518	TTCAGGGTACAGAGAAGATTATAGAGAAGAACTAACAGCA	AT1G77380	Amino acid permease which transports basic amino acids.	AMINO ACID PERMEASE 3 (AAP3); (ATAAP3)	3.39881	2.75001	2.82432	2.20046	-0.564328	-1.16065	-0.900397	1.21525	0.393575	2.57843	3.00533	-1.08118	0.533574	2.41288	2.02446	1.14257	3.24808	-0.569624	1.38826	2.2387	1.71484	-0.0868449	1.11857	1.25581	2.09118	2.95345	1.78311	0.645779	1.59481	1.87959	-0.5831	4.80139	1.02788	1.03516	-1.38376	-0.964342	0.806689	3.89954	-0.106087	-0.437152	1.68058	1.06863	3.15269	2.59706	1.33724
519	AACGCCAATGGCAATTATGATGTTGAGGAAGTAATTTGTG	AT1G77490	Encodes a chloroplastic thylakoid ascorbate peroxidase tAPX. Ascorbate peroxidases are enzymes that scavenge hydrogen peroxide in plant cells. Eight types of APX have been described for Arabidopsis: three cytosolic (APX1, APX2, APX6), two chloroplastic types (stromal sAPX, thylakoid tAPX), and three microsomal (APX3, APX4, APX5) isoforms.	THYLAKOIDAL ASCORBATE PEROXIDASE (TAPX)	10.9554	10.3384	10.7363	10.3676	10.4848	10.2807	10.335	10.1131	10.1401	10.1804	10.6925	10.5694	10.5043	10.343	10.7867	10.4935	10.6672	10.4479	10.9486	10.6775	11.1276	11.0533	10.7582	10.6925	10.6769	10.6685	10.6454	10.7521	10.5449	10.9537	10.7695	10.8923	10.3847	10.2503	10.224	10.4285	10.3504	10.449	10.7865	10.7446	10.4065	10.4196	10.9304	10.9782	11.1071
520	GAAGTATTATAAGAAATGCCGCAAAGAAAAGTTAGGAGGG	AT1G77840	Translation initiation factor IF2/IF5;(source:Araport11)	0	2.85132	2.46051	3.03077	3.78542	3.13611	2.29878	3.18707	3.64821	3.20093	2.81944	-0.454101	3.00629	2.60396	3.14984	4.65672	2.72753	3.93995	2.88981	4.32686	3.13179	4.26503	3.82005	2.99304	3.13027	4.41311	2.59088	1.04615	2.96771	2.73231	3.2581	4.17179	4.01899	1.76485	3.15064	1.42359	1.84301	2.02908	2.31458	2.70127	3.26329	3.44611	3.57113	3.68321	3.73456	4.00021
521	ATTTAACTTCAATGATATTCTCGATACTTTTGCAGGAACC	AT1G78590	Encodes a NADH kinase which can synthesize NADPH from NADH; also utilizes NAD+ as substrate although NADH is the preferred substrate.	NAD(H) KINASE 3 (NADK3);ARABIDOPSIS THALIANA NADH KINASE 3 (ATNADK-3)	7.86856	7.2154	7.3382	7.27371	6.7844	7.02422	7.12751	7.08808	6.99349	6.61884	7.69056	6.93563	6.61679	7.0947	7.36786	7.25109	7.94424	7.08143	7.28711	7.32009	7.39532	7.38076	7.34739	6.94697	7.57015	7.51823	7.40955	7.65701	7.59931	7.23714	7.77005	9.25624	7.37956	6.98158	7.12799	7.47445	7.49319	6.7069	6.92734	6.52863	6.79328	6.75979	6.72424	7.14549	7.25213
522	ACAACTATATAGCTTCAACCAAACGCAAAGTAACCATCTT	AT1G80360	Encodes a methionine-specific aminotransferase that uses the ethylene biosynthetic intermediate methionine as an amino donor and the auxin biosynthetic intermediate indole-3-pyruvic acid as an amino acceptor to produce L-tryptophan and 2-oxo-4-methylthiobutyric acid. These actions allow VAS1 to coordinate both auxin and ethylene biosynthesis. It functions downstream of TAA1/SAV3 but upstream of Y…	REVERSAL OF SAV3 PHENOTYPE 1 (VAS1);NDOLE SEVERE SENSITIVE1 (ISS1)	9.7424	9.54443	9.44693	9.73357	8.90938	8.95179	8.95291	9.07448	8.88141	9.08045	9.36767	9.11235	9.14902	9.72576	9.57443	9.53059	9.71881	9.36554	9.64407	9.41577	9.738	9.65294	9.7222	9.66095	9.7336	9.39639	10.1239	9.73942	9.38271	9.69337	9.55517	9.60995	9.01467	8.535	8.9143	9.1507	8.68729	9.18495	9.09604	8.96586	9.30556	9.09285	9.95288	9.90631	9.74238
523	AGTGGTAATGAAAGTGTGTTATTAAGCAAGACCATGGAGA	AT2G13650	Encodes a Golgi-localized GDP-mannose transporter. It can transport ADP-glucose in vitro.	GOLGI NUCLEOTIDE SUGAR TRANSPORTER 1 (GONST1)	3.5432	1.61251	3.21134	2.20046	-0.564328	1.6467	3.34753	-1.10667	2.7155	2.28892	1.13086	0.503787	2.45957	0.827914	3.16196	2.36496	1.1326	2.23773	1.38826	-0.56865	2.36691	3.08308	1.85553	2.84077	1.35422	3.24295	2.26854	2.23074	2.08024	1.14262	2.58682	3.89869	1.02788	2.62012	0.201202	0.620621	1.54365	3.89954	3.8008	-0.437152	2.81808	1.06863	4.73766	2.59706	2.07421
524	AGTTTGTAGCAATTCATGAAACGTTGTAAAACCAGTAGAG	AT2G18160	Encodes a b-ZIP transcription factor.	BASIC LEUCINE-ZIPPER 2 (ATBZIP2);G-BOX BINDING FACTOR 5 (GBF5);BASIC LEUCINE-ZIPPER 2 (bZIP2);FLORAL TRANSITION AT THE MERISTEM3 (FTM3)	10.9683	10.6377	10.7941	11.0323	9.94248	9.6459	10.2062	10.009	10.9337	10.7597	11.0923	11.0657	10.8367	10.5473	10.3741	10.3738	10.8243	10.6009	10.6958	10.821	10.9502	10.7531	11.2284	11.0945	11.601	11.2789	10.8796	11.5954	10.8299	10.8847	11.2953	11.651	9.87233	9.76874	9.87186	10.0179	9.91608	10.5093	11.4258	10.7496	11.3349	11.2679	11.0946	11.1167	11.1005
525	GATTTTACAGCACAGTTTTGGTAAATATTAAAGCACACGG	AT2G18510	RNA-binding (RRM/RBD/RNP motifs) family protein;(source:Araport11)	EMBRYO DEFECTIVE 2444 (emb2444)	9.17741	8.5218	9.42194	9.12197	8.51516	8.4886	8.09678	8.56398	9.46772	9.29517	9.00738	8.97003	8.58342	9.52256	9.18836	9.27013	9.84799	9.07243	9.33273	9.10907	9.0042	9.1776	9.09776	9.21581	9.33721	9.37036	9.38748	9.41065	8.78266	9.53351	9.32829	9.40442	8.67414	8.77887	9.02881	8.87329	8.97828	8.58137	8.68508	8.64233	9.18996	9.0131	9.11976	8.95109	8.97869
526	CATTCACTTTAAGCAAACTAAACAACGGTAATAGAGCATG	AT2G21730	cinnamyl alcohol dehydrogenase homolog 2;(source:Araport11)	(ATCAD2);CINNAMYL ALCOHOL DEHYDROGENASE HOMOLOG 2 (CAD2)	3.5432	2.09794	3.5162	1.35246	1.7576	-1.16065	1.90696	0.478289	0.393575	1.44093	2.35325	2.37826	0.533574	2.05031	4.09485	1.14257	2.71756	1.7523	2.61065	1.75328	3.55134	2.23508	1.85553	2.4782	2.93918	1.36849	2.26854	2.76126	0.857843	3.01709	2.22425	2.83456	-0.557081	-0.549804	-1.38376	-0.964342	-0.778273	5.12194	2.70127	1.14781	3.26554	1.06863	4.73766	3.73456	1.33724
527	CATTGAAGCTGACTAATCTTTAGGACACTCTTATCGTCTA	AT2G25200	hypothetical protein (DUF868);(source:Araport11)	0	7.34564	6.45045	6.13511	6.88228	5.31831	6.2572	6.70693	6.50066	8.31839	8.30635	8.46774	8.29604	8.668	6.44262	7.32458	7.25109	6.58106	7.28212	7.23792	6.83223	7.57637	6.65462	5.14832	5.22543	5.32384	5.93327	5.72797	6.8356	6.67376	5.4884	5.48299	6.47316	6.23734	5.75398	6.59923	6.58255	6.21041	7.86917	7.78266	6.91158	7.33019	6.99937	6.00514	6.25241	6.87122
528	ACGGGGATAAAATAGATAACTGGCTCGTAAAAGACACCAA	AT2G25490	Encodes an F-box protein involved in the ubiquitin/proteasome-dependent proteolysis of EIN3. The mRNA is cell-to-cell mobile.	EIN3-BINDING F BOX PROTEIN 1 (EBF1); (FBL6)	6.56873	5.73353	6.32355	6.48174	5.31831	5.99922	5.91978	5.90455	6.066	6.10768	6.99711	5.97411	6.68332	6.67758	7.03344	7.19423	6.91396	6.7065	7.73993	6.86598	7.88762	7.33101	7.78627	7.05455	7.75225	7.40557	6.89581	6.0266	6.549	6.52344	6.40558	7.50956	5.67174	6.02005	5.60492	5.93048	6.63958	7.06947	7.48637	6.68179	7.36428	7.61809	7.61939	8.41979	8.10543
529	AACAGTAAGTAGCAATTATGAACCAGGCAAAGAGTAGTAG	AT2G26070	Encodes a predicted membrane protein. Similar sequences are widely distributed and conserved in plants, animals and protists but absent in fungi and prokaryotes. The sequence has no known motifs and no biological function has been assigned in any species. In Arabidopsis, it appears to be involved in the negative regulation of the response to ethylene, is localized to the Golgi and is a positive r…	REVERSION-TO-ETHYLENE SENSITIVITY1 (RTE1); (ATRTE1)	5.08162	4.04547	5.27363	4.38809	3.52313	3.36291	4.59146	2.98079	3.85301	1.92635	4.30079	4.53353	4.40147	5.02431	5.19438	5.28553	4.19149	3.82269	4.93258	4.71675	5.1363	4.30547	4.4878	4.80013	5.26111	4.82792	4.67064	4.41837	4.55828	5.11225	3.80922	4.66053	4.08678	3.84251	4.3976	3.89364	4.26612	4.63651	4.75189	4.2067	4.91324	4.76907	5.91351	5.56053	5.36699
530	GTCCGCTCGTAACCTCTATATGAATCAAGCTTTTAACCAG	AT2G27230	Encodes a nuclear-localized transcriptional activator with weak sequence similarity to basic helix-loop-helix(bHLH)-domain proteins. It promotes the production of stele cells in root meristems and is required to establish and maintain the normal vascular cell number and pattern in primary and lateral roots.	LONESOME HIGHWAY (LHW)	9.05024	9.34722	9.30751	9.5726	8.43849	8.53458	8.195	8.4951	8.61758	8.49186	8.05765	8.2609	8.21587	9.60599	9.47567	9.32414	9.36302	9.20681	9.1718	9.05523	8.98296	9.07555	8.82132	9.28002	9.07532	8.52836	9.43129	8.68104	8.95412	8.80796	9.11213	8.62543	7.96256	8.76535	8.28335	7.96344	8.08281	8.33695	8.54137	8.00993	8.33879	8.43495	9.62482	8.83355	9.40154
531	GCTTTAGCTGATCTTCATGAAATCCTAGCCCTAATAGAAT	AT2G29100	member of Putative ligand-gated ion channel subunit family	GLUTAMATE RECEPTOR 2.9 (GLR2.9);GLUTAMATE RECEPTOR 2.9 (GLR2.9);GLUTAMATE RECEPTOR 2.9 (ATGLR2.9)	4.10508	2.09794	2.2938	1.83789	1.02063	1.6467	1.42153	2.35276	1.97854	2.57843	3.93822	2.37826	2.45957	3.63527	1.28749	3.25805	3.24808	2.23773	4.32686	3.67928	2.99494	3.61359	4.66289	3.57773	4.89854	3.69041	2.63111	2.96771	2.44281	3.01709	3.94046	4.86698	3.53038	2.25755	2.7037	2.7361	2.68116	6.7069	3.59435	2.3702	3.44611	3.18411	2.79012	3.44505	3.21171
532	AGAACCGACAAGTAATAGTATTCTTTCCCTCCGATTTCTT	AT2G30790	Encodes a 23 kD extrinsic protein that is part of photosystem II and participates in the regulation of oxygen evolution.	PHOTOSYSTEM II SUBUNIT P-2 (PSBP-2)	9.27112	8.45297	8.19802	7.7275	7.19722	6.8337	7.12751	7.10765	6.37085	5.91341	6.98053	6.63992	6.12453	7.40786	7.56671	7.17966	6.55886	7.31912	7.39575	7.33222	7.31262	7.20778	7.04931	7.61921	7.49035	7.37598	7.23597	8.68835	8.87093	8.89081	8.49104	8.56742	7.28212	6.98158	7.66336	7.51544	7.81792	6.95844	6.6621	6.22106	6.93608	6.62322	7.31369	7.06954	6.99068
533	GAGCTTATCCATGGCTTCACGATTGTTCTTTATGTGGCTT	AT2G30950	Metalloprotease that functions in thylakoid membrane biogenesis. Involved in the repair of PSII following damaged incurred during photoinhibition. Forms a complex with VAR1. Mutants show a variegated phenotype, which decreases during development. Transcript and protein levels increase with light intensity. In plsp1-1 mutant plastids, the nonmature form of the protein localizes in the membrane.	VARIEGATED 2 (VAR2); (FTSH2)	12.688	12.8501	12.8406	12.579	12.2028	12.2164	12.6648	12.5264	12.1794	12.2881	12.2474	12.4437	12.416	12.3089	12.3234	12.4815	12.437	12.5566	12.3412	12.6284	12.4564	12.335	12.6059	12.4491	12.345	12.234	12.7287	13.0487	12.9157	13.0098	13.1083	13.2002	12.6492	12.3833	12.6323	12.8269	12.5064	12.2048	12.4478	12.4011	12.4316	12.4485	12.7491	12.6341	12.3832
534	CGCTTACTCTAGCTCCATTCATCACATTAATTTCCTCCTT	AT2G31070	TCP family protein involved in heterchronic regulation of leaf differentiation.	TCP DOMAIN PROTEIN 10 (tcp10)	10.7203	10.6377	10.9674	10.7908	9.74515	9.30185	9.74796	9.90665	9.91518	10.3242	9.94998	10.1093	10.0832	10.6634	10.7853	10.8608	11.0279	11.2973	11.073	11.2827	10.8873	11.1317	11.4558	11.5362	11.6728	11.4818	11.2857	11.448	11.1085	11.1393	11.49	11.3684	10.0456	10.167	10.0112	10.0462	10.1309	9.69829	10.3044	9.67789	10.2753	10.3221	10.7166	10.8834	10.7502
535	GCAGCAACAGCCTCATCACCTGACATATTGAATCTTTGAG	AT2G32060	Ribosomal protein L7Ae/L30e/S12e/Gadd45 family protein;(source:Araport11)	0	9.9396	9.9832	11.4723	10.0383	9.64878	9.003	9.02293	9.77826	10.761	10.7129	10.4031	10.1506	10.2536	11.0865	10.8078	11.0449	11.683	10.6765	10.6683	10.8831	10.8649	10.9209	10.5159	10.1915	10.3229	10.7982	10.9181	9.66907	10.0084	10.9813	10.7213	10.1491	9.73869	10.7783	9.94884	9.98183	10.6167	10.6229	10.5548	10.6269	10.859	11.3575	11.1757	11.0191	11.2316
536	TTGCAACATTTACATACACCATTCTCATCCATCTCTGTTC	AT2G32230	Encodes a protein-only RNase P that is involved in the 5? cleavage of the precursor tRNAs and is able to cleave tRNA-like structures involved in the maturation of plant mitochondrial mRNAs. Mutants show a drastic reduction in the levels of mature plastid tRNA-Phe(GAA) and tRNA-Arg(ACG), limiting plastid gene expression.	PROTEINACEOUS RNASE P 1 (PRORP1)	11.1163	10.9268	12.0735	10.4298	11.3049	10.5201	10.354	11.6078	11.0669	10.7874	10.9334	10.9297	10.3496	11.6637	11.6008	11.3861	11.9631	11.6553	11.4139	11.5814	11.1757	11.6491	10.8818	10.793	10.5886	10.9789	12.3049	10.883	10.9395	11.4028	11.1359	10.626	10.9393	11.9206	11.3813	11.2684	11.4865	11.0594	10.737	11.0094	10.855	11.7396	11.4671	10.9253	10.9341
537	ATATAGTAAGGATTGTTGTAGTCTCCCATATAGATTCTCC	AT2G33060	receptor like protein 27;(source:Araport11)	RECEPTOR LIKE PROTEIN 27 (RLP27);RECEPTOR LIKE PROTEIN 27 (AtRLP27)	5.25941	2.75001	3.37181	3.67439	3.52313	2.29878	4.144	3.28564	4.6415	3.02589	3.93822	4.47341	3.88407	4.37224	4.56051	4.41559	4.83304	4.55966	4.93258	4.28933	3.55134	4.16108	5.02546	4.80013	5.26111	4.30708	4.10504	5.12691	3.79644	4.20152	4.17179	5.15649	3.83524	3.53766	3.47422	3.12312	3.12862	7.92929	5.17932	3.65031	4.78492	4.00723	4.62663	5.13311	4.27584
538	GAACCCTTGACTTTATGAACGTTTGACTTATCCATCGAAA	AT2G33150	Encodes an organellar (peroxisome, glyoxysome) 3-ketoacyl-CoA thiolase, involved in fatty acid b-oxidation during germination and subsequent seedling growth. Mutants have defects in glyoxysomal fatty acid beta-oxidation. EC2.3.1.16 thiolase.	3-KETOACYL-COA THIOLASE 2 (KAT2);PEROXISOME DEFECTIVE 1 (PED1);POTASSIUM CHANNEL IN ARABIDOPSIS THALIANA 2 (KAT2);PEROXISOMAL 3-KETOACYL-COA THIOLASE 3 (PKT3)	7.33576	6.30181	5.72379	6.83143	6.12217	6.38624	6.88751	6.13173	6.76861	6.77005	6.46476	6.84364	6.52906	7.03085	6.24169	6.59103	6.4665	5.83977	6.03211	6.39713	6.30836	6.28819	5.41625	5.93763	6.17865	6.19291	6.47241	6.69744	6.41243	5.66618	5.43927	6.535	6.23734	6.05011	5.98256	6.48687	6.21041	6.40204	6.12273	6.27709	6.7765	6.42618	6.55262	6.96163	6.09213
539	CAGGGTAGTGATTAGATTGGGCTTTAGACTCGGGGATAAC	AT2G36250	Encodes one of two FtsZ proteins, tubulin-like proteins, in Arabidopsis. It is involved in chloroplast division.	(FTSZ2-1); (ATFTSZ2-1)	8.4615	8.34857	8.82951	8.32745	8.32746	8.14996	8.29682	8.54258	8.36512	8.39745	8.52031	8.27857	8.72636	8.63312	8.82923	8.68431	9.28742	8.52577	8.73107	8.66257	9.01208	8.76178	8.26493	8.40894	8.35797	8.34958	8.51918	8.41617	8.51843	8.78888	8.61412	9.05988	8.57478	8.70994	8.67829	8.64114	8.8235	9.109	9.60988	9.31272	9.3907	9.65484	9.39428	9.52543	9.75087
540	GTCGCATAGATACTCAACGTCCTTGTAAGTATTCGTCAGA	AT2G36430	transmembrane protein, putative (DUF247);(source:Araport11)	0	8.30317	7.99449	8.393	8.0831	9.01121	8.8152	8.85949	8.60585	10.0428	10.0039	10.0367	10.2197	9.99669	10.0511	10.1914	10.2949	9.97285	10.2735	10.4372	10.124	10.4197	10.2871	9.84081	9.68626	9.87909	10.0255	9.29566	8.87299	8.71375	8.75978	8.65769	8.79509	9.18607	8.77438	9.11907	9.06495	9.21749	9.55299	10.2147	9.82141	9.79015	9.84232	9.88816	10.3044	10.4238
541	AGACTTGTTCACGGTCTACAACTTTGAGTAAATCCTTTTC	AT2G37040	Encodes PAL1, a phenylalanine ammonia-lyase. Arabidopsis has four PALs: AT2G37040 (PAL1), AT3G53260 (PAL2), AT5G04230 (PAL3) and AT3G10340 (PAL4).	PHE AMMONIA LYASE 1 (pal1); (ATPAL1)	6.97743	7.5049	8.26599	8.51636	5.16359	6.15223	6.01847	6.65488	5.60303	5.45885	6.05369	6.15723	6.16001	6.97766	7.45072	6.47647	7.80973	6.17184	7.16962	6.46477	7.62516	7.0321	7.62636	7.07172	7.30064	7.11444	9.096	6.51203	7.97678	8.4311	8.04261	8.47579	5.22428	6.48362	4.92002	5.30244	6.36128	7.67213	7.31177	6.92917	7.353	8.7387	8.23543	7.65883	8.26403
542	TTTTCATATAATTAGATCTTTTCACGCGCCATTCATTGTG	AT2G37940	Inositol phosphorylceramide synthase 2;(source:Araport11)	ARABIDOPSIS INOSITOL PHOSPHORYLCERAMIDE SYNTHASE 2 (AtIPCS2);ENHANCING RPW8-MEDIATED HR-LIKE CELL DEATH 1 (ERH1)	10.0779	9.50854	10.0686	9.61268	10.4957	10.593	10.5513	10.3726	11.0792	10.9578	11.0532	11.0113	11.0872	11.7006	11.4461	11.3694	11.2179	10.9613	11.0036	11.1732	10.7534	10.75	10.4812	10.3246	10.6061	10.2562	10.2726	10.0769	10.2423	9.87168	9.93752	9.94972	10.5217	9.98255	10.522	10.3446	10.4691	10.3089	10.3807	10.4138	10.4988	10.44	10.703	10.9271	10.9166
543	AATAAAGAAGTAATGACCATACAACAAACAAGACTGACTC	AT2G39940	Encodes a protein containing Leu-rich repeats and a degenerate F-box motif. Associates with AtCUL1, AtRbx1, and the Skp1-like proteins ASK1 and ASK2 to assemble SCF COI1 ubiquitin-ligase complexes in planta. A single amino acid substitution in the F-box motif of COI1 abolishes the formation of the SCF(COI1) complexes and results in loss of the JA response. Required for wound- and jasmonates-induc…	CORONATINE INSENSITIVE 1 (COI1)	7.66263	7.15477	7.60366	7.53436	7.26222	6.98401	7.14945	6.91014	7.8282	7.60684	7.73077	7.60182	7.39404	7.51442	7.99255	7.78161	7.90958	7.9342	8.05596	7.90303	8.21354	7.70106	8.46138	8.4685	8.7147	7.95845	8.14418	8.15093	7.59029	7.97129	7.88042	8.24857	7.00516	6.85108	7.13588	6.94855	6.75311	7.67213	8.04873	7.43936	8.06946	7.71729	7.97712	7.92618	8.09658
544	TGATGATCATAAGCCACCACATCCATTAAAGACGAACAAG	AT2G40670	response regulator 16	RESPONSE REGULATOR 16 (RR16)	7.3057	7.5049	8.38362	6.43141	6.30604	5.87277	6.8478	7.10765	7.49161	7.20115	7.30745	7.8466	7.08509	9.55015	10.4798	10.5765	10.0142	11.0656	11.2926	11.14	11.1978	11.2072	10.3337	10.4098	10.1389	10.3713	10.1041	7.40511	7.03443	7.54065	6.71152	7.06862	6.04283	6.16444	6.26729	6.23533	6.4409	8.09594	8.25586	7.14028	7.83843	7.75513	10.6525	10.9537	10.8284
545	GCCTGCGAAATTGAGAATTCCTAAGACAATCAACTGGTAA	AT2G41560	Encodes a calmodulin-regulated Ca(2+)-ATPase that improves salt tolerance in yeast. Localized to the vacuole. Lesion mimic phenotype when mutation in the gene is combined with a mutation in ACA11. Lesion mimic phenotype of double knockout can be suppressed by nutritional supplements that increase anion levels (e.g. 15 mM Nitrate, Chloride, or Phosphate).	AUTOINHIBITED CA(2+)-ATPASE, ISOFORM 4 (ACA4)	7.67836	7.6786	7.65135	7.69942	7.15677	7.6754	8.4011	8.00967	8.05891	7.70771	7.93392	8.07617	8.35248	9.31307	10.0634	10.31	9.51198	10.0715	10.4244	9.86494	10.6101	10.0411	9.83167	9.7166	9.68961	9.82655	9.53399	7.85198	8.06404	8.06941	8.36234	8.29697	7.41446	7.48911	7.64691	7.91524	8.0766	8.09594	9.08621	8.59352	8.62309	8.50326	10.1788	10.3291	10.7217
546	GTAGTTTGGAAGAGGAGATGAAAACAGAAGGTGCACAATC	AT2G41840	Ribosomal protein S5 family protein;(source:Araport11)	0	8.03658	7.80234	9.33211	8.31825	7.37231	7.04392	7.01249	7.68449	8.07305	8.16066	8.45579	8.01422	8.37026	8.77238	8.94332	8.74	9.5292	8.2601	9.03931	8.71444	9.65819	9.1776	9.07083	8.73424	8.94168	9.20769	9.01385	7.60385	7.75266	8.76955	8.41408	8.49147	7.53568	8.36009	7.31321	7.70454	8.46728	9.3914	9.83496	9.3194	10.0266	10.1284	10.208	10.3372	10.3155
547	CTGCCTAAAATCGAGGCCCACTTCTTAACACGTGCACTTC	AT2G45680	TCP family transcription factor;(source:Araport11)	TCP DOMAIN PROTEIN 9 (TCP9)	6.58551	6.32401	7.74959	7.08038	5.70246	6.47597	5.89402	6.25965	7.26394	7.67742	7.59575	7.65692	7.92417	7.83914	7.56671	7.81027	7.8003	7.85244	8.05596	7.96663	7.62516	7.27948	8.40089	8.89726	9.22253	8.07354	8.51375	6.20037	7.07378	6.12752	6.21132	6.08937	6.36178	6.02005	6.03409	5.4786	6.3816	7.98701	8.61843	7.98491	8.17563	7.82796	7.57523	8.18802	7.97628
548	CTTCCTTCAATGTACATCCTTCTTTGTGAGCTTTCTTGGC	AT2G47510	Encodes a mitochondrial-localized protein. The FUM1 gene appears to be essential, suggesting that FUM1 may play a crucial role as a fumarase in the tricarboxylic acid cycle.	FUMARASE 1 (FUM1)	10.9343	10.5661	11.3196	10.5448	10.7366	10.422	9.98759	10.5916	11.0792	11.0081	10.7511	10.8536	10.4533	11.8996	11.9969	11.8747	11.9316	11.6322	11.9406	11.8288	11.5973	11.8091	11.7854	11.6019	11.6415	11.7124	11.6987	10.535	10.6343	11.1682	10.9103	10.5153	10.4866	10.758	10.6671	10.5439	10.7458	10.3202	10.3086	10.5678	10.6561	10.8603	11.7026	11.4705	11.867
549	GGCTTCAATCATTCTAACTTCCTTAAATCCTTGGTACTGG	AT2G47580	encodes spliceosomal protein U1A	SPLICEOSOMAL PROTEIN U1A (U1A)	8.07866	8.42244	8.78744	8.27609	7.91545	7.64348	8.10803	8.46508	8.72897	8.78611	7.73077	8.58948	8.50971	9.14533	9.23975	9.08704	9.06924	9.54282	8.70718	9.07701	8.46399	8.98193	8.52513	8.56869	8.22458	8.43816	8.7718	8.31111	8.42517	8.54918	8.18839	8.33802	7.84806	8.31747	8.27266	7.73263	8.26885	8.58137	8.11791	8.16647	8.40031	8.18063	8.62301	8.60156	8.74946
550	ATAAACACACATTTATTATCAGAGTGGTTTTCTAAGGCCA	AT3G01470	Encodes a homeodomain leucine zipper class I (HD-Zip I) transcriptional activator involved in leaf and hypocotyl development. Its promoter is bound by PIF1 which likely regulates its expression. Its translation is regulated by a conserved upstream ORF (CPuORF33).	HOMEOBOX 1 (ATHB-1);ARABIDOPSIS THALIANA HOMEOBOX 1 (ATHB1); (HD-ZIP-1);HOMEODOMAIN PROTEIN FROM ARABIDOIPSIS THALIANA 5 (HAT5);HOMEOBOX 1 (HB-1)	7.17879	6.80628	6.22191	6.96717	6.51249	6.51883	7.18175	7.08808	7.02293	7.1469	6.89463	7.03257	7.54927	8.36449	8.16605	8.37459	7.65093	8.14118	8.22536	8.01255	8.37712	8.04758	8.08435	7.69875	8.13994	7.82244	7.7512	7.4315	7.26723	6.90639	7.55133	7.80558	6.71904	6.48362	6.64415	6.78385	6.88706	8.09594	7.94376	7.4146	8.16278	7.53352	8.1172	8.87132	8.64406
551	CACGATTCTGTCTGGTATTGCATCTTTGATATCTCTTCTC	AT3G02000	Encodes a member of the CC-type glutaredoxin (ROXY) family that has been shown to interact with the transcription factor TGA2 and suppress ORA59 promoter activity. It is required for proper petal initiation and organogenesis. It is likely to function in the temporal and spatial expression regulation of AGAMOUS in the first and second whorl. Its function is dependent on the Cysteine 49 residue and…	(ROXY1)	4.57715	1.61251	2.2938	2.93742	1.7576	2.00927	0.684566	1.21525	2.7155	1.92635	2.71582	0.503787	1.67108	1.56488	2.02446	1.14257	2.35499	1.01534	4.19561	2.2387	1.71484	3.08308	1.85553	2.4782	3.85672	2.10545	2.92062	1.38274	-0.72712	3.64512	3.50436	4.41952	2.90235	-0.549804	-1.38376	1.35759	2.92217	5.12194	2.70127	2.3702	2.52858	2.65359	3.68321	3.97557	-0.24772
552	CAGGTTGTGATAAGTTCCATAAGACCCAACATGATGATTG	AT3G02150	a chloroplast trans-acting factor of the psbD light-responsive promoter.TCP gene involved in heterochronic control of leaf differentiation.	PLASTID TRANSCRIPTION FACTOR 1 (PTF1); (A-PTF-1); (TFPD); (BHLHB1)	9.12386	8.51217	8.326	9.34228	7.19722	7.63051	7.67325	7.1365	8.08706	8.14967	7.83592	8.10618	7.97817	8.34886	8.29124	8.43105	8.43333	8.62267	8.70718	8.8805	8.50181	8.28384	9.08243	8.78198	9.15512	8.95595	8.97885	8.8794	8.40987	8.16868	8.5436	8.52233	7.83952	7.43319	7.55582	7.5235	7.27158	7.17256	8.09848	7.62354	8.201	8.09469	8.34471	8.24667	7.81298
553	TCCATACCAGCATCTTTAGTATCTGTCATAGCGGTACCAG	AT3G02780	Encodes a protein with isopentenyl diphosphate:dimethylallyl diphosphate isomerase activity. There is genetic evidence that it functions in the mevalonate, but not the MEP biosynthetic pathway.	ISOPENTENYL PYROPHOSPHATE:DIMETHYLALLYL PYROPHOSPHATE ISOMERASE 2 (IPP2); (IPIAT1);ATISOPENTENYL DIPHOSPHE ISOMERASE 2 (IDI2)	8.95016	9.3714	9.57612	8.82332	8.79981	8.5276	8.91819	9.35173	8.952	8.92474	8.52031	8.97817	8.97403	9.2015	9.52111	9.20326	8.85825	9.79997	9.12748	9.19124	9.07615	9.33312	8.68081	9.13232	8.72636	8.58118	9.36054	8.99007	9.33493	9.3858	9.08401	9.06338	8.80267	9.08501	8.75195	8.70985	8.76282	9.109	9.24926	9.19402	9.21196	9.15786	9.56961	9.46248	9.80892
554	ATTAATAAGTGTACACCTCTAGTTCCTTAGATTTGCTACG	AT3G04120	encodes cytosolic GADPH (C subunit) involved in the glycolytic pathway but also interacts with H2O2 potentially placing it in a signalling cascade induced by ROS. The mRNA is cell-to-cell mobile.	GLYCERALDEHYDE-3-PHOSPHATE DEHYDROGENASE C SUBUNIT 1 (GAPC1); (GAPC-1);GLYCERALDEHYDE-3-PHOSPHATE DEHYDROGENASE C SUBUNIT (GAPC)	4.36034	2.09794	3.37181	3.67439	2.6056	2.53979	2.26953	1.70068	2.7155	3.02589	3.00533	1.72618	2.45957	3.49088	5.06008	3.25805	3.24808	3.13082	4.19561	3.67928	4.68884	4.00062	4.17746	4.52882	4.16157	4.03145	4.31917	3.30874	3.91674	3.01709	2.22425	4.32933	-0.557081	2.62012	2.07567	3.67951	3.12862	3.89954	4.93831	4.2067	4.00251	4.52806	4.07023	4.18202	4.88156
555	TCGCCTTCAAATCTGATCCTTTCTCTAGCTTAAGTCCGTT	AT3G04550	Encodes an ancillary chaperone protein that functions in Rubisco biogenesis. RAF1 dimers function in the assembly of the large subunit of Rubisco. Co-expression of RAF1 and rbcL in tobacco cells results in increased photosynthesis and plant growth. The mRNA is cell-to-cell mobile.	RUBISCO ACCUMULATION FACTOR 1 (RAF1)	11.3955	10.5533	11.6715	10.8463	12.2016	12.0596	11.7767	11.7398	11.994	12.051	11.772	11.7094	11.3723	11.7159	11.777	11.7235	12.4224	11.549	11.635	11.6665	11.5113	11.8339	10.952	10.7904	10.595	10.8135	11.7726	11.2965	11.0265	12.1043	11.684	11.5553	12.1723	12.4262	12.3172	12.3737	12.1981	12.0374	12.3526	12.2661	12.6465	12.6563	12.1417	11.9967	11.7874
556	TGTCCACAAAACTTCCTTATCTTCATTGCTACTTCGAAAC	AT3G04580	Ethylene receptor, subfamily 2. Has serine kinase activity.	ETHYLENE INSENSITIVE 4 (EIN4)	8.13672	7.23895	7.76412	7.81517	7.53896	7.12937	7.24426	7.19253	7.7423	7.75199	7.9425	7.52245	7.42839	8.13474	8.43385	8.44939	8.11369	8.19525	8.13869	8.14903	7.93815	7.63425	8.07664	8.24449	8.43814	8.10094	8.14418	7.59609	7.37617	7.5292	7.97532	8.49666	8.1047	7.10125	6.80111	6.87486	7.4263	9.71546	8.14658	7.65561	7.84649	7.92246	8.49452	8.10168	8.32593
557	CGAAACATATATCCCTCGACAATACATATATAGCGGTCTT	AT3G04720	Encodes a protein similar to the antifungal chitin-binding protein hevein from rubber tree latex. mRNA levels increase in response to ethylene and turnip crinkle virus infection. The mRNA is cell-to-cell mobile.	PATHOGENESIS-RELATED 4 (PR4);HEVEIN-LIKE (HEL); (PR-4); (ATPR4)	8.65272	7.81806	6.67077	7.81517	9.1309	9.51795	9.30784	8.30484	7.61274	7.44543	8.48548	8.22944	8.67823	11.4965	9.98446	10.3332	9.31417	10.0697	9.83258	9.87118	10.2333	8.899	9.31333	8.45548	9.52247	10.1245	8.0499	8.2727	9.11994	8.12371	9.02608	9.31324	9.72717	8.40148	10.7231	9.78133	9.58257	10.5954	8.32437	8.26675	9.20571	8.55781	9.12997	9.3058	9.81702
558	TAAAACCTTATAGACAAAACCTACTCTTCGTCAAACAAAC	AT3G11250	Ribosomal protein L10 family protein;(source:Araport11)	0	6.4455	5.55737	6.96308	6.17008	4.92752	4.51177	4.93249	5.66151	6.00828	5.62679	6.08506	5.48868	6.12453	6.34098	6.57289	6.4031	7.16969	5.87332	6.64879	6.44258	6.80835	6.38889	5.97655	5.60158	5.87778	5.39823	6.60074	4.94346	6.14324	6.18702	5.95606	6.72386	5.17084	6.29569	5.55875	5.90602	6.34067	6.56251	7.22483	6.83897	7.53358	7.74576	7.61939	6.96163	7.47338
559	TTTTGTCTAAGTTTATTCAAGACGTCAGTTGCATCAAATC	AT3G11830	TCP-1/cpn60 chaperonin family protein;(source:Araport11)	0	5.03353	3.53851	5.75323	4.75845	4.19056	3.79354	4.0538	4.10278	4.78589	4.61085	5.61199	4.47341	5.20033	5.35148	5.37495	5.23003	5.69738	4.18526	5.73403	5.62117	6.18361	5.64108	5.5997	5.0284	4.81365	5.45595	5.18911	4.55267	3.6652	5.17237	4.7023	5.75017	4.3009	3.53766	3.82569	4.32106	4.50713	7.06947	5.67527	4.98911	6.15307	6.22513	6.28655	6.38365	6.12732
560	TGAGAGTGTATATTGAAAGTGTGAAGTGTGTGAAAGAGAG	AT3G12390	Nascent polypeptide-associated complex (NAC), alpha subunit family protein;(source:Araport11)	0	5.52592	5.35667	6.32355	5.60039	4.64512	5.24874	5.28943	5.83584	4.6415	5.62679	5.73572	5.48868	6.22845	5.90116	6.84208	6.32579	6.4665	5.40766	7.02246	5.69814	7.01077	6.59966	6.49939	5.77937	6.1091	6.32268	6.17543	4.48708	5.42263	6.21587	6.18508	6.92202	5.22428	5.89314	4.44913	5.05803	5.85108	7.17256	7.01285	7.12509	7.24739	7.65859	7.61939	8.11433	7.7912
561	CTTGGAATCTAACCATAATTGAGCTACAGAAGAACGTTGG	AT3G15030	Arabidopsis thaliana TCP family transcription factor. Regulated by miR319. Involved in heterchronic regulation of leaf differentiation.	TCP FAMILY TRANSCRIPTION FACTOR 4 (TCP4);MATERNAL EFFECT EMBRYO ARREST 35 (MEE35)	9.23436	8.55971	10.1076	8.70825	9.37965	8.98273	9.00499	9.40607	9.07657	8.75743	8.68289	9.03647	8.62633	9.44875	9.61691	10.0782	10.261	9.22317	10.0477	9.47711	9.6243	9.80038	9.37753	9.11171	9.57177	9.70982	9.54732	9.22195	8.85972	9.72382	9.67075	9.43718	8.85866	9.57043	8.96607	9.1688	9.37528	9.71546	9.30118	8.96586	9.28495	9.63468	9.64988	9.49672	9.96051
562	CCTTTCCGCTCAATCTCATATATTTGACGTGCTAGATATA	AT3G16840	P-loop containing nucleoside triphosphate hydrolases superfamily protein;(source:Araport11)	0	7.29554	6.54797	7.3575	7.17519	6.49095	6.38624	6.72166	6.42471	7.28839	7.55779	6.9296	6.75803	7.03501	7.63956	7.76322	7.76218	7.75221	7.19193	7.61708	7.60628	7.78707	7.77734	7.43447	7.35032	7.77488	7.63527	7.386	7.15357	6.89493	7.26502	7.44481	7.33513	6.47634	6.9659	6.97818	6.65771	7.31448	7.59998	7.55925	7.42703	7.77228	7.54436	7.77067	8.21177	8.32593
563	AGCCCTTCTCCAAATCTTGTTTTCGTGTTGTCAAAGCTGA	AT3G16857	Encodes an Arabidopsis response regulator (ARR) protein that acts in concert with other type-B ARRs in the cytokinin signaling pathway. Also involved in cytokinin-dependent inhibition of hypocotyl elongation and cytokinin-dependent greening and shooting in tissue culture. ARR1, ARR10, and ARR12 are redundant regulators of drought response, with ARR1 being the most critical. ARR1, ARR10 and ARR12 …	RESPONSE REGULATOR 1 (ARR1);RESPONSE REGULATOR 1 (RR1)	9.12099	8.3046	8.19266	8.425	7.73488	7.88647	8.3734	8.33004	8.33021	8.27128	8.4316	8.55	8.6221	8.84843	9.18836	8.96487	8.42722	8.89594	9.18916	8.89692	9.16369	8.64447	9.42691	9.43073	9.68364	9.64616	9.07405	8.73147	8.60604	8.26847	8.43649	8.48626	8.1047	7.56394	7.97159	8.1098	8.13761	7.80643	8.57691	7.80602	7.79744	7.46666	8.37937	8.73046	9.29338
564	TTCTCTAGTTTAAAACCATCGACGTTCCATATTTTGACAG	AT3G18140	Encodes LST8-1, involved in regulating amino acid accumulation and the synthesis of myo-inositol and raffinose during plant adaptation to long days.	LETHAL WITH SEC THIRTEEN 8-1 (LST8-1)	7.50403	6.88304	6.91178	7.00208	6.55461	6.58754	7.00047	6.82996	6.41594	6.94555	7.15323	7.09375	6.80784	7.46695	7.39601	7.5406	7.60833	7.13773	7.95811	7.82795	7.43496	7.38076	7.5943	7.61921	7.67012	7.66004	7.62609	7.36002	7.09943	7.00887	7.2561	7.6183	6.66209	6.43888	6.97818	6.72915	6.63958	7.17256	6.8826	6.43321	7.13344	6.75979	7.16268	7.12062	6.91215
565	GTCACAGTAGCATTCAAGGTTTGTGAGGTAAGAAGATATT	AT3G21070	Encodes a protein with NAD(H) kinase activity.	NAD KINASE 1 (NADK1);NAD KINASE 1 (ATNADK-1)	6.20616	5.63043	5.78209	6.46516	5.16359	5.21439	5.89402	5.52268	5.25156	6.03786	6.60118	5.57704	6.4064	5.6859	6.27238	6.03334	5.92268	5.93817	5.47572	6.11785	6.91311	5.7958	6.19182	5.97462	6.14429	4.99298	5.72797	5.47021	5.61273	6.42802	6.31172	6.92202	5.7467	5.75398	5.30274	5.54345	5.41155	7.59998	6.7394	6.22106	6.41393	6.25185	6.42571	7.09531	7.17013
566	GCCAAGAATATTCAATGCTTCGGTTTCAGTCTCATTCTTG	AT3G22290	Endoplasmic reticulum vesicle transporter protein;(source:Araport11)	0	8.49296	8.77238	8.54384	8.69764	8.25266	8.04636	8.55287	8.56752	8.53823	8.39279	7.95104	8.70836	8.56589	9.64063	9.72905	9.79242	9.26016	9.87849	9.74434	9.65656	9.52311	9.403	9.58482	9.57322	9.64116	9.5828	9.3934	8.24817	8.54668	8.44944	8.42533	8.38356	8.1606	7.92998	8.29748	8.18794	8.38914	8.24532	8.81575	8.34093	8.35017	8.31972	9.35128	9.35461	9.5548
567	CTCTCCTTCAAATACAAGTGCAGGACCAGAGAAATATAAG	AT3G23940	Encodes a member of the dihydroxyacid dehydrates family of proteins that encode enzymes involved in branched chain amino acid biosynthesis. Loss of function mutations have significantly reduced transmission and fertility due to defects in male and female gametophyte development and embryo lethality. Mutants have increased sensitivity to abiotic stressors which may be partially compensated by addi…	DIHYDROXYACID DEHYDRATASE (DHAD)	5.89235	5.63043	7.02474	5.29732	4.92752	4.26561	3.62317	5.08315	5.88543	5.52839	6.60118	5.66029	6.14828	6.13777	6.30244	6.12746	7.46053	4.98496	5.95304	5.26424	6.2384	6.48301	5.55597	5.69321	4.89854	5.27538	6.68035	5.25064	5.74861	6.88858	5.82629	7.04046	5.27581	6.32056	5.35771	5.85584	6.11654	6.95844	7.01285	7.01406	7.17243	8.13113	8.01068	7.64145	7.25213
568	TCCACACTAAGAAACTGTAGAGCTGAGCAATTTAGAAGAG	AT3G25010	receptor like protein 41;(source:Araport11)	RECEPTOR LIKE PROTEIN 41 (AtRLP41);RECEPTOR LIKE PROTEIN 41 (RLP41)	5.56027	2.09794	3.64744	4.31594	3.34256	2.92681	2.80004	2.06325	0.393575	2.57843	3.93822	2.37826	2.96653	5.1256	5.48389	6.24411	4.0712	2.88981	4.05122	4.07521	5.28252	3.37259	3.23405	4.06316	4.62724	3.87099	4.67064	1.86817	2.73231	2.36501	1.00186	4.41952	3.14336	1.77212	3.1398	1.84301	2.92217	7.52404	4.14184	3.81078	5.38102	4.76907	5.81566	5.22932	4.00021
569	CATCCAAGACCTCTAGTTTGTTGAGATTGCCAAATTCATA	AT3G25020	receptor like protein 42;(source:Araport11)	RECEPTOR LIKE PROTEIN 42 (AtRLP42);RECEPTOR LIKE PROTEIN 42 (RLP42);RESPONSE TO BOTRYTIS POLYGALACTURONASES 1 (RBPG1)	6.02125	5.35667	5.3137	6.39686	5.31831	6.9215	6.31877	4.67469	6.54332	5.96449	6.36608	6.28515	6.206	6.80519	6.71376	7.07331	6.418	5.04509	6.03211	6.19953	6.32533	4.86735	5.90865	6.01069	6.71177	6.38344	6.00034	5.28963	5.20362	5.11225	5.34764	6.77601	5.67174	5.55872	6.14762	5.72216	5.72952	9.109	6.3033	6.96373	7.29529	6.47235	7.27739	7.74273	6.09213
570	TGAGCAACATTCAACAGTCTTGACAAATCTCTGGTATAGA	AT3G25570	Adenosylmethionine decarboxylase family protein;(source:Araport11)	S-ADENOSYLMETHIONINE DECARBOXYLASE 3 (SAMDC3)	6.02125	5.86044	5.39066	6.21044	4.79322	5.14313	4.71431	4.62125	5.75113	5.91341	5.84968	5.39456	6.4064	5.26532	5.48389	4.84301	5.92268	5.49646	5.95304	5.5811	6.2384	5.74605	5.5997	6.11379	5.919	5.93327	4.95304	6.09424	5.64792	6.06545	6.18508	7.16303	4.08678	4.65965	4.28866	4.59025	4.64799	5.12194	6.71409	6.10201	6.32444	6.27808	6.94855	6.98937	6.09213
571	GAAGTGATTGGACCACTAAACTCACTATTCTTATCACTAC	AT3G26640	Encodes LIGHT-REGULATED WD1 (LWD1), a clock proteins regulating circadian period length and photoperiodic flowering.	LIGHT-REGULATED WD 2 (LWD2)	7.21158	6.60347	6.89867	7.14428	6.03558	6.74021	6.79309	6.25965	6.32431	6.9199	6.99711	6.74537	6.90164	6.67758	7.45072	7.07331	7.59749	6.84823	7.35019	6.9312	7.4962	6.87894	6.77201	6.87052	7.04538	7.463	6.71857	7.03236	6.83512	7.00887	6.72978	7.47842	6.38543	6.21838	6.59923	6.27406	6.87278	6.95844	6.99195	6.22106	7.09336	6.32916	7.40062	7.12062	7.59148
572	AAGCAATCACCTTAACCATATCATCTCCCATAACCATAGT	AT3G26650	Encodes one of the two subunits forming the photosynthetic glyceraldehyde-3-phosphate dehydrogenase (GAPDH) and as such a constituent of the supramolecular complex with phosphoribulokinase (PRK) thought to be linked by a small peptide encoded by CP12-2. GapA-1 is coordinately expressed by light with PRK and CP12-2. The enzyme activity, tested in leaf protein extracts dropped significantly after e…	GLYCERALDEHYDE 3-PHOSPHATE DEHYDROGENASE A SUBUNIT (GAPA);GLYCERALDEHYDE 3-PHOSPHATE DEHYDROGENASE A SUBUNIT 1 (GAPA-1); (GAPA1)	14.2158	14.4669	15.0769	13.983	13.4345	13.3004	13.5036	13.9961	13.5795	13.5601	13.731	13.9785	14.5132	14.2923	14.7808	14.7801	14.6875	15.1509	15.1385	14.9986	15.6888	15.3569	15.2213	15.4222	15.0411	15.2143	15.1401	14.1271	14.7517	15.1239	15.0042	15.004	13.525	13.959	13.5482	13.8576	13.7041	14.7034	15.0618	14.8101	15.0856	15.1821	15.5279	15.5959	15.4433
573	ACACCAGGAAAATCAAAACCAGGAAACCCAATTCTATAAC	AT3G27010	Belongs to a TCP protein transcription factor family. Members of this family contain a predicted basic-helix-loop-helix domain involved in DNA binding. Related to rice PCF1 and PCF2 genes. Binds to the GCCCR element of CYCB1;1. Involved in regulation of expression of cell cycle control and ribosomal protein genes.	ARABIDOPSIS THALIANA TEOSINTE BRANCHED 1, CYCLOIDEA, PCF (TCP)-DOMAIN FAMILY PROTEIN 20 (AT-TCP20); (PCF1);TEOSINTE BRANCHED 1, CYCLOIDEA, PCF (TCP)-DOMAIN FAMILY PROTEIN 20 (TCP20); (ATTCP20)	4.98377	2.75001	4.16827	3.88851	3.82799	3.36291	3.95758	2.59377	4.6415	4.47655	4.5001	4.04811	4.86986	4.85766	4.98793	4.68689	5.65616	3.6783	4.84769	4.6408	5.47734	4.66804	5.20603	4.95625	5.05466	4.99298	4.59047	4.1901	4.22708	4.51186	3.66483	4.50441	3.14336	2.90963	3.2601	3.28359	3.86558	6.95844	5.10337	4.2067	4.97336	4.76907	4.37509	5.48458	5.4802
574	TTTGTTTCTGAGTAATTGGTGATGGGGTCTGGTTCTTTAG	AT3G44200	Encodes AtNek5, a member of the NIMA-related serine/threonine kinases (Neks) that have been linked to cell-cycle regulation in fungi and mammals. Plant Neks might be involved in plant development processes.Interacts physically with plant kinesins ARK1 and ARK2. Mutants show defects in root epidermal cell morphology, trichome branching and other epidermal cell abnormalities suggesting a rol e in e…	(IBO1);NIMA-RELATED KINASE6 (ATNEK6);"NIMA (NEVER IN MITOSIS, GENE A)-RELATED 6" (NEK6)	7.16769	7.28494	7.40465	6.86974	6.51249	6.35505	7.28448	7.67796	7.08008	7.03189	7.13836	7.34928	7.11553	7.66502	7.71934	7.42179	7.32242	7.6053	7.66748	7.32009	7.08241	7.0321	7.24097	7.10547	7.25307	7.36095	7.31293	6.98563	7.47745	7.57447	7.32979	7.13668	7.00516	6.90141	6.84024	6.91218	6.82906	7.35898	6.33686	6.43321	6.89003	6.74105	7.74432	7.435	7.40333
575	CACGCGCTGCATGTGGTGTAAGGACGTCGAGGGAGTGTTC	AT3G44720	Encodes a plastid-localized arogenate dehydratase involved in phenylalanine biosynthesis. Not less than six genes encoding ADT were identi&#64257;ed in the Arabidopsis genome: ADT1 [At1g11790]; ADT2 [At3g07630]; ADT3 [At2g27820]; ADT4 [At3g44720]; ADT5 [At5g22630]; and ADT6 [At1g08250]. The mRNA is cell-to-cell mobile.	AROGENATE DEHYDRATASE 4 (ADT4)	9.33452	9.62486	9.85435	9.99415	8.36345	8.55874	8.4011	8.82259	8.79018	9.0123	8.85651	9.25979	9.28244	10.5404	10.5859	10.2024	9.99988	10.1247	10.1353	10.1567	9.89546	9.89757	9.9504	10.1415	9.87385	10.4265	10.2693	9.21183	9.89035	9.55343	9.42393	9.08076	8.25349	8.90758	8.47266	8.2954	8.42874	9.55299	8.89109	8.98281	8.78282	9.28941	9.77556	9.84688	10.0526
576	GTCCAGAATCATCATAGGCCCATTTTCCATCAACATATTC	AT3G45240	Encodes a geminivirus Rep interacting kinase (GRIK; GRIK1/AT3G45240, GRIK2/AT5G60550). GRIKs are SnRK1 (SNF1-related kinases) activating kinases. Both GRIKs specifically bind to the SnRK1 catalytic subunit and phosphorylate the equivalent threonine residue in its activation loop in vitro. Involved in resistance to S. sclerotiorum, fungal sRNA target.	(ATSNAK2);GEMINIVIRUS REP INTERACTING KINASE 1 (GRIK1)	9.62357	9.31987	9.74135	9.43248	9.32594	9.02546	9.28572	9.2651	9.06246	9.32235	9.01554	9.10246	8.91468	9.94772	10.0346	9.99328	9.92593	9.92523	9.7934	9.67809	9.73165	9.83351	9.96719	9.91521	9.96278	10.0421	9.69121	9.82154	9.43401	9.75856	9.7467	9.71609	9.33318	9.21341	9.41795	9.34968	9.37528	9.36986	9.64378	9.29247	9.51726	9.36478	9.79495	9.69087	9.84636
577	TTCAGAATCTTGATCTCCTTCTTGCTTTGTTGGATTATGA	AT3G47620	Encodes a transcription factor AtTCP14 that regulates seed germination. AtTCP14 shows elevated expression level just prior to germination. AtTCP14 is predominantly expressed in the vascular tissue of the embryo, and affects gene expression in radicles in a non-cell-autonomous manner. Modulates GA-dependent stamen filament elongation by direct activation of SAUR63 subfamily genes through conserved…	TEOSINTE BRANCHED, CYCLOIDEA AND PCF (TCP) 14 (AtTCP14);TEOSINTE BRANCHED, CYCLOIDEA AND PCF (TCP) 14 (TCP14)	10.2936	9.77339	10.0435	9.97525	10.0272	9.94983	10.295	10.2613	10.1667	10.3436	10.0957	9.79457	10.0901	10.5231	10.6428	10.959	10.1906	10.5343	10.8687	10.5843	10.6502	10.5669	9.75156	9.66378	9.75936	9.93454	9.84381	10.1396	10.0859	9.70359	10.1726	10.2768	10.0859	9.91065	10.0315	10.2236	10.0443	9.59071	9.96403	9.15343	9.66585	9.32759	9.7592	9.99109	10.406
578	TTGAGATCCCGCTTATTTATCTTAACATATAGTCTGGTCG	AT3G49110	Class III peroxidase Perx33. Expressed in roots. Located in the cell wall. Involved in cell elongation. Expression activated by light. May play a role in generating H2O2 during defense response. The mRNA is cell-to-cell mobile.	PEROXIDASE 33 (PRX33);PEROXIDASE CA (PRXCA); (ATPRX33);PEROXIDASE CA (ATPCA)	4.8788	2.09794	3.76773	3.55409	2.6056	2.00927	1.90696	1.70068	1.97854	1.92635	4.40388	2.82572	2.29911	4.91538	4.83181	3.4645	3.93995	1.01534	4.44715	1.75328	4.11694	4.30547	2.99304	2.4782	5.12681	4.17584	3.98475	4.1901	3.79644	4.51186	3.80922	4.41952	3.14336	2.25755	3.66063	3.55922	3.86558	5.12194	4.53777	1.88478	3.88221	3.18411	3.4422	4.66745	3.45272
579	CTCACATAGAGCTAACAAAGTCAACGATATCCACCACATC	AT3G49120	Class III peroxidase Perx34. Expressed in roots, leaves and stems. Located in the cell wall. Involved in cell elongation. Expression activated by light. May play a role in generating H2O2 during defense response. The mRNA is cell-to-cell mobile.	(ATPERX34);ARABIDOPSIS THALIANA PEROXIDASE 34 (ATPRX34);PEROXIDASE 34 (PRX34);ARABIDOPSIS THALIANA PEROXIDASE CB (ATPCB);PEROXIDASE CB (PRXCB);PEROXIDASE 34 (PERX34)	10.8448	11.305	10.6818	11.4964	12.1761	12.9745	11.75	11.0158	13.0636	12.9141	12.2817	12.489	12.7127	12.8665	11.9068	11.8793	12.2123	11.675	11.066	11.5238	11.386	11.1829	10.2087	11.0903	11.0401	9.75937	11.2248	10.7539	11.3915	10.9665	10.9478	9.96103	12.3054	11.9017	12.3689	11.9908	10.8981	12.229	11.0607	12.5263	12.1512	11.9677	12.2528	12.3846	11.1812
580	TGCAATCCGAACGATTTAGCCGCCGAATCCATACAAAGTT	AT3G53730	Histone superfamily protein;(source:Araport11)	0	10.7419	10.0596	11.2347	10.3177	10.1847	9.92615	9.83685	10.3645	10.5772	10.6243	11.1675	10.8632	10.6387	11.4126	11.3177	10.7725	11.8275	10.5012	11.2785	11.4937	11.1203	11.1402	10.8873	10.6897	11.0575	11.0081	10.7367	10.6415	10.6463	11.3814	10.8921	10.7299	9.83845	10.4296	9.95665	10.0378	10.6548	10.5289	10.1943	10.8454	10.5577	11.1724	11.0428	11.233	11.3016
581	TGACGCTTCTTTTCTCTTTGCGATTTCTAACTGTTCTTTC	AT3G54170	Encodes protein that binds FKBP12. This interaction is disrupted by FK506 but not by cyclosporin A.FIP37 is a core component of the M6A methyltransferase complex. Homozygous loss of function mutations are embryo lethal. In the shoot meristem FIP37 methylation targets include WUS and STM.	FKBP12 INTERACTING PROTEIN 37 (ATFIP37);FKBP12 INTERACTING PROTEIN 37 (FIP37)	8.37729	7.91629	8.50974	7.94641	7.75308	7.73113	7.81041	8.17642	8.36512	8.21966	8.52031	8.28296	8.37026	8.84843	8.50666	8.57163	8.71506	8.39904	8.27497	8.39425	8.62687	8.32678	8.56427	8.28923	8.32	8.66311	8.65348	8.1403	8.25872	8.32915	8.14822	8.25471	7.9704	8.04639	7.95831	7.97524	8.21325	8.19722	7.91072	8.32107	8.36708	8.57906	8.13759	8.08891	8.52377
582	AAAAGAAAGATCTTAGTGAACGAACAGCTTTAGACATTGA	AT3G58120	Encodes a member of the BZIP family of transcription factors. Forms heterodimers with the related protein AtbZIP34. Binds to G-boxes in vitro and is localized to the nucleus in onion epidermal cells.	(ATBZIP61); (BZIP61)	3.23835	-0.709417	3.5162	0.615496	2.24303	0.42431	1.42153	2.80022	0.393575	0.703961	1.13086	1.72618	3.4211	0.827914	3.95046	3.25805	2.71756	-0.569624	2.97322	3.51881	4.57991	3.08308	2.70353	2.84077	1.35422	3.24295	2.63111	0.645779	2.08024	2.72758	-0.5831	2.54505	1.76485	2.25755	0.201202	2.20558	4.64799	5.12194	-0.106087	2.3702	-0.641349	3.18411	2.3047	3.44505	4.96173
583	CAAAGAATAGATTATCCAATGGCACTCTCAGTCTCTCATA	AT3G59050	Encodes a polyamine oxidase.	POLYAMINE OXIDASE 3 (PAO3);POLYAMINE OXIDASE 3 (ATPAO3)	5.78024	5.22132	5.75323	6.1904	4.86194	5.58081	4.38501	4.62125	5.14846	5.42278	5.16061	4.64675	5.24507	6.11332	5.53542	5.70735	6.20585	5.49646	5.47572	6.30171	6.16487	5.33942	6.3791	6.35734	6.17865	6.79475	6.28136	5.90631	5.05424	4.98392	5.79194	5.94498	5.22428	4.49459	4.63861	5.26448	5.48851	4.63651	5.4485	5.0547	4.97336	5.31656	6.17259	5.03002	5.42471
584	TTCTCTTCTTCTCATACCAATTCCAAGACCTGAAACAGTC	AT3G60080	RING/U-box superfamily protein;(source:Araport11)	BCA2A ZINC FINGER ATL 13 (BTL13)	5.97106	6.1854	5.81038	6.32515	3.13611	4.51177	4.77203	4.82406	5.43797	5.04974	5.16061	5.22261	5.41132	6.18547	6.8624	6.92393	6.55886	6.81408	7.28711	6.86598	7.4962	6.70757	7.7957	7.2633	7.97383	7.36095	7.52188	5.53655	6.89493	6.09682	6.6553	6.72386	4.19781	3.53766	4.3976	4.24511	5.24409	5.48451	6.33686	6.00579	6.25347	6.08358	6.85313	7.33041	7.00967
585	GAAACACATTAGACACCAATTACATGAGACACAAGACTAG	AT3G62420	Encodes a group-S bZIP transcription factor. Forms heterodimers with group-C bZIP transcription factors. The heterodimers bind to the ACTCAT cis-element of proline dehydrogenase gene.	BASIC REGION/LEUCINE ZIPPER MOTIF 53 (ATBZIP53);BASIC REGION/LEUCINE ZIPPER MOTIF 53 (BZIP53)	8.62052	8.4878	9.18322	8.65075	8.43849	8.32518	8.81899	8.90035	10.7891	10.5614	10.1798	10.8957	10.6826	9.27224	9.69263	9.18878	9.05741	9.3176	9.46685	8.99168	9.31793	9.22377	8.99509	9.37993	9.01005	9.22023	9.55526	8.18752	8.74252	8.58833	8.34468	8.46524	8.47909	8.84036	8.37613	8.73089	8.6119	9.43352	9.9232	9.94114	9.61957	9.71128	9.35128	9.39147	9.6211
586	CCATATTATTCTCCGCATTTCTTCTTTTCCTGATTCTGTC	AT3G63340	kinase superfamily protein;(source:Araport11)	0	9.69488	9.21688	9.28249	9.15077	8.65726	8.64509	9.10943	8.74664	8.8072	8.86551	8.96586	8.95911	8.55705	9.36837	9.49857	9.63576	9.16419	9.56609	9.69963	9.45233	9.35766	9.57315	9.65384	9.5702	9.7249	9.50633	9.31137	9.59901	9.13861	9.23538	9.18674	9.60034	8.50091	8.40148	8.8073	8.64853	8.76669	8.29186	9.07133	8.61542	8.91132	8.73397	9.2519	9.26097	9.35405
587	ATGCTTCACATGTTTTCTTGAGCTATTAACAGAGGCCCAT	AT4G02940	ALKBH10B is a functional RNA N6-methyladenosine demethylase. Reduction in ALKBH10B decreases m6A levels, and affects the stability of flowering time genes including FT, SPL3 and SPL9. Mutant plants are early flowering.	ATALKBH10B (ALKBH10B)	8.91077	8.85473	9.29756	8.87445	8.13958	7.94526	7.75424	8.08068	8.98229	9.16749	8.81503	9.11481	8.77484	9.62989	9.67263	9.74124	9.65485	9.5532	9.87878	9.64931	9.72527	9.70595	9.84308	9.9984	10.1648	10.0111	10.0805	8.90787	8.84463	8.92179	9.08046	8.96572	8.13989	8.04639	8.0021	7.91524	8.21325	8.94394	9.10093	9.11167	9.40986	9.28618	9.46457	9.74069	9.5962
588	TCCATTTCTTATCTTTATCATCTTCGCCTCCCATTTTCTC	AT4G07990	Chaperone DnaJ-domain superfamily protein;(source:Araport11)	0	9.45808	9.13136	9.17509	9.45785	9.01499	8.94395	8.90857	8.84315	9.49948	9.26493	9.32233	9.0571	8.8199	9.81944	9.77533	9.88964	9.96444	9.47614	9.59934	9.47164	9.39833	9.54433	9.59024	9.4958	9.7249	9.60848	9.59433	9.44991	9.13861	9.3308	9.63486	9.57357	9.09934	8.80555	9.01177	9.04828	8.9716	9.66331	9.15366	9.04061	9.28791	9.2601	9.50437	9.6172	9.3316
589	AAGTTGAATCCATTACAAACAAAGACACAGAAGATAGGAG	AT4G09000	Encodes a 14-3-3 gene, designated GRF1 chi (for general regulatory factor1-G-box factor 14-3-3 homolog isoform chi). The major native forms of 14-3-3s are homo- and hetero-dimers, the biological functions of which are to interact physically with specific client proteins and thereby effect a change in the client. As a result, 14-3-3s are involved in a vast array of processes such as the response t…	GENERAL REGULATORY FACTOR 1 (GRF1);GENERAL REGULATORY FACTOR1-G-BOX FACTOR 14-3-3 HOMOLOG ISOFORM CHI (GF14 CHI)	8.8286	8.33224	8.75869	8.95386	8.64756	8.97762	8.72348	8.44983	9.93079	9.63765	10.0802	9.78069	9.77246	10.343	10.0029	10.1988	10.4508	9.52709	10.0285	10.0396	10.1429	9.75708	9.80624	9.97804	9.90496	9.98932	9.80215	8.88578	8.61939	8.97762	9.27333	9.34523	8.79827	8.75169	8.77232	8.81538	8.94112	10.2394	9.96403	9.47124	10.0408	9.86196	9.92675	10.3182	10.1691
590	TGACCTGTTCTTCCTGTTCGAATAATACGTTGAAGTTGAT	AT4G10760	Encodes a member of a core set of mRNA m6A writer proteins and is required for N6-adenosine methylation of mRNA.	EMBRYO DEFECTIVE 1706 (EMB1706);MRNAADENOSINE METHYLASE (MTA)	6.95178	6.95592	7.94086	7.102	7.02813	6.44668	6.98835	6.93225	7.86118	7.5156	7.07728	6.91318	7.28042	7.77043	7.70815	8.17599	7.89193	7.78352	7.56485	7.9431	7.64557	7.54978	7.45842	7.36433	7.04538	7.78915	7.616	7.90317	7.00759	7.31921	7.63122	7.64659	7.03538	7.27674	6.8877	6.96047	7.08591	7.59998	7.47134	7.25633	7.45141	7.58695	7.90758	7.74273	8.00495
591	GAGTGGTTTTCTTAAGATCCCAAAGCTTTAACGTGTTATC	AT4G11110	Encodes a member of the SPA (suppressor of phyA-105) protein family (SPA1-SPA4). SPA proteins contain an N-terminal serine/threonine kinase-like motif followed by a coiled-coil structure and a C-terminal WD-repeat domain. SPA proteins function redundantly in suppressing photomorphogenesis in dark- and light-grown seedlings. SPA2 primarily regulates seedling development in darkness and has little …	SPA1-RELATED 2 (SPA2)	7.77659	7.5242	7.45927	7.58895	6.80199	7.01427	7.12751	7.05823	7.38226	7.16885	6.76507	7.1037	7.16875	7.43771	7.54173	7.79123	7.72256	7.52313	7.93772	7.41434	7.61139	7.78967	7.50515	7.23309	7.43459	7.34577	7.05364	7.40511	7.70333	7.47055	7.86398	7.87098	7.21771	6.58975	7.0383	7.26928	7.04828	7.17256	7.54496	7.5572	7.72934	7.55513	8.1172	7.82202	8.00495
592	GAATAATCTCTTTTCTCTTTTCCTTTCTTTCATCAGGCAG	AT4G11150	Encodes a vacuolar H+-ATPase subunit E isoform 1 which is required for Golgi organization and vacuole function in embryogenesis. The mRNA is cell-to-cell mobile.	(TUFF);VACUOLAR ATP SYNTHASE SUBUNIT E1 (TUF);EMBRYO DEFECTIVE 2448 (emb2448); (VHA-E1); (VHAE1)	11.683	11.5906	11.6696	11.6016	11.2948	11.1644	11.0061	11.2184	11.5641	11.503	11.292	11.4456	11.1941	11.8639	11.7996	11.7459	11.8339	11.7904	11.6167	11.7066	11.5601	11.7201	11.7621	11.8323	11.6276	11.5296	11.8772	11.6465	11.7725	11.8838	11.7868	11.8137	11.2833	11.2303	11.1537	11.2344	11.1184	11.1379	11.0769	11.3569	11.3972	11.5964	11.5943	11.5761	11.5895
593	GCTCCAAAACCGAGCTCAAATCCATAAACCTCTCATTTAG	AT4G14410	Basic helix loop helix transcription factor involved in stress mediated signaling during germination.	BASIC HELIX-LOOP-HELIX 104 (bHLH104)	6.6347	6.27927	5.66304	6.37926	4.92752	4.62071	6.04212	5.23318	5.60303	5.59473	6.02163	5.42662	6.43565	6.80519	6.9022	7.11985	7.26874	6.25055	7.00297	6.68874	8.02383	7.0321	7.03345	6.94697	7.04538	6.70239	6.64109	5.40067	6.09306	6.24416	6.69302	7.38075	5.46529	5.00478	4.92002	5.30244	5.10437	7.17256	8.20225	7.35075	8.37267	7.44367	8.56397	8.65451	8.46996
594	TTTATTGTAGGCCTTGTTTATAGATCCTTGTTTCAGAAAG	AT4G14716	Encodes an acireductone dioxygenase that is activated by interaction with a heterotrimeric G protein beta subunit. It is a metalloenzyme and is likely involved in the methionine salvage pathway.	ACIREDUCTONE DIOXYGENASE 1 (ATARD1);SUPPRESSOR OF G BETA 3 (SGB3);ACIREDUCTONE DIOXYGENASE 1 (ARD1)	7.99323	7.54325	7.15178	8.01637	8.4828	8.68327	8.76316	8.222	8.44342	8.55571	8.41934	8.38439	9.05006	8.38506	8.34999	8.34224	8.64303	7.70184	7.92742	7.85341	8.76702	8.03728	7.34739	7.6652	7.53081	7.11444	7.43273	7.85198	7.66949	8.06149	8.04989	8.44391	8.38836	8.27992	8.34586	8.55726	8.675	9.51425	9.72205	9.37181	9.5398	8.98152	9.30244	9.41724	8.96903
595	CAAACGAACTAGATAATAGAAATCAAACCACCAGCAAGAG	AT4G14960	Encodes an alpha-tubulin isoform required for right handed helical growth.	TUBULIN ALPHA-6 (TUA6)	11.4854	10.959	11.5562	11.119	11.3982	11.1029	10.822	11.4073	11.508	11.435	11.5589	11.5129	10.9846	11.6531	11.6986	11.5706	11.7531	11.4586	11.5752	11.5271	11.2839	11.4797	10.7277	10.9063	10.912	10.9899	10.87	11.2323	11.1914	11.4529	11.1797	11.1204	11.2394	11.2279	11.4833	11.4202	11.6035	10.8104	11.0494	10.9781	10.9912	11.194	10.7893	11.009	11.2173
[truncated: 138 more rows]
[truncated: 160 more columns]
